# Supplementary material for: Integrated Analysis of Transcriptome and Small RNAome Reveals the Regulatory Network for Rapid Growth in Mikania micrantha
Source: Int J Mol Sci. 2022 Sep 13;23(18):10596. doi: 10.3390/ijms231810596 (PMC9501215; doi:10.3390/ijms231810596)
Supplement: Supplementary file 1 [file ijms-23-10596-s001.zip › Table S1.xlsx]

## Sheet: Sheet1
Table S1. Summary of the RNA-Seq data from five tissues (flower, leaf, root, shoot apex and stem).
ID	fl			le			ro			sh			st
	r1	r2	r3	r1	r2	r3	r1	r2	r3	r1	r2	r3	r1	r2	r3
Raw Reads	29096976	25323805	29635111	29955866	30917048	30627982	28850682	27257885	33286809	25719020	31632716	23480072	30457158	27747316	24483139
aligned concordantly	20200027	18024723	20700798	24909308	24445507	24965180	23128348	20728646	25362474	19107042	22371322	16229993	24129217	21965710	20266376
Map (%)	69.42	71.18	69.85	83.15	79.07	81.51	80.17	76.05	76.19	74.29	70.72	69.12	79.22	79.16	82.78
fl, flower; le, leaf; ro, root; sh, shoot apex; st, stem. r1, r2, r3 represent three biological replicates.
