# Supplementary material for: Integrated Analysis of Transcriptome and Small RNAome Reveals the Regulatory Network for Rapid Growth in Mikania micrantha
Source: Int J Mol Sci. 2022 Sep 13;23(18):10596. doi: 10.3390/ijms231810596 (PMC9501215; doi:10.3390/ijms231810596)
Supplement: Supplementary file 1 [file ijms-23-10596-s001.zip › Table S2.xlsx]

## Sheet: Sheet1
Table S2. Summary of sRNA sequencing data from five tissues (flower, leaf, root, shoot apex and stem).
ID	fl			le			ro			sh			st
	r1	r2	r3	r1	r2	r3	r1	r2	r3	r1	r2	r3	r1	r2	r3
Raw Reads	23664570	25315796	25302910	29018128	32648803	26699996	22997757	25423389	31532664	29676117	24764653	26647784	32172911	32444175	26072404
AfterTrim	18380311	18554038	18596960	22904390	26366109	21081255	17984867	16300647	21307024	24736187	19902302	21988361	25537722	25391167	21270408
Map_All	4080948	4706113	4403074	6009915	6531485	5412552	1981908	1100030	1429688	9395196	6809060	6478993	8375589	8551734	5852065
fl, flower; le, leaf; ro, root; sh, shoot apex; st, stem. r1, r2, r3 represent three biological replicates.
