# Supplementary material for: Integrated Analysis of Transcriptome and Small RNAome Reveals the Regulatory Network for Rapid Growth in Mikania micrantha
Source: Int J Mol Sci. 2022 Sep 13;23(18):10596. doi: 10.3390/ijms231810596 (PMC9501215; doi:10.3390/ijms231810596)
Supplement: Supplementary file 1 [file ijms-23-10596-s001.zip › Table S3.xlsx]

## Sheet: Sheet1
Table S3. List of conserved miRNAs identified in the five tissues.
			raw Counts															Normalized Counts (CPM)
ID	mature Sequence	Length	fl_r1	fl_r2	fl_r3	le_r1	le_r2	le_r3	ro_r1	ro_r2	ro_r3	sh_r1	sh_r2	sh_r3	st_r1	st_r2	st_r3	fl_r1	fl_r2	fl_r3	le_r1	le_r2	le_r3	ro_r1	ro_r2	ro_r3	sh_r1	sh_r2	sh_r3	st_r1	st_r2	st_r3
mmi-miR1425-5p	UAGGAUUCAAUCCUUGCUGCU	21	0	0	0	0	0	0	0	0	0	0	0	0	0	0	1	0	0	0	0	0	0	0	0	0	0	0	0	0	0	0
mmi-miR156a-3p	GCUCUCUAAGCUUCUGUCAUC	21	0	0	0	1	0	1	0	0	0	0	0	2	2	1	0	0	0	0	0	0	0	0	0	0	0	0	0.1	0.1	0	0
mmi-miR156a-5p	UGACAGAAGAGAGUGAGCAC	20	49	61	64	1790	1684	1568	184	57	63	36	42	28	144	141	88	2.7	3.3	3.4	78.2	63.9	74.4	10.2	3.5	3	1.5	2.1	1.3	5.6	5.6	4.1
mmi-miR156ab-5p	UUGACAGAAGAGAGUGAGCAC	21	0	1	1	0	1	1	12	1	1	0	1	0	0	0	0	0	0.1	0.1	0	0	0	0.7	0.1	0	0	0.1	0	0	0	0
mmi-miR156ac-5p	UGACAGAAGAGAGGGAGCAC	20	0	0	0	1	0	1	0	0	0	0	0	0	0	0	0	0	0	0	0	0	0	0	0	0	0	0	0	0	0	0
mmi-miR156ad-5p	CUGACAGAAGAUAGAGAGCAU	21	2	0	1	0	0	0	0	0	0	0	0	0	0	0	0	0.1	0	0.1	0	0	0	0	0	0	0	0	0	0	0	0
mmi-miR156b-3p	GCUCACUCUCUAUCUGUCAGC	21	0	0	0	0	3	3	0	0	0	0	0	0	0	0	0	0	0	0	0	0.1	0.1	0	0	0	0	0	0	0	0	0
mmi-miR156b-5p	UGACAGAAGAGAGUGAGCACA	21	78	56	73	1575	1504	1501	100	13	8	132	102	63	625	667	189	4.2	3	3.9	68.8	57	71.2	5.6	0.8	0.4	5.3	5.1	2.9	24.5	26.3	8.9
mmi-miR156c-3p	GCUCACUCUCUAUCUGUCACC	21	0	0	0	2	0	2	0	0	0	0	0	0	0	0	0	0	0	0	0.1	0	0.1	0	0	0	0	0	0	0	0	0
mmi-miR156c-5p	UGACAGAAGAGAGUGAGCAUA	21	28	28	35	406	284	342	101	26	31	42	24	14	54	53	46	1.5	1.5	1.9	17.7	10.8	16.2	5.6	1.6	1.5	1.7	1.2	0.6	2.1	2.1	2.2
mmi-miR156d-3p	GCUCACUGCUCUAUCUGUCAUC	22	1	0	1	0	0	0	18	3	1	0	0	0	0	0	0	0.1	0	0.1	0	0	0	1	0.2	0	0	0	0	0	0	0
mmi-miR156d-5p	UGACAGAAGAGAGUGGGCAC	20	0	0	0	5	3	6	2	0	1	0	0	1	2	0	0	0	0	0	0.2	0.1	0.3	0.1	0	0	0	0	0	0.1	0	0
mmi-miR156e-5p	UGAUAGAAGAGAGUGAGCAC	20	0	0	0	2	0	0	0	0	0	0	0	0	0	0	0	0	0	0	0.1	0	0	0	0	0	0	0	0	0	0	0
mmi-miR156f-5p	UGACAGAAGAGAGAGAGCAC	20	0	1	0	7	6	6	3	0	0	1	0	1	0	1	1	0	0.1	0	0.3	0.2	0.3	0.2	0	0	0	0	0	0	0	0
mmi-miR156g-5p	UGACAGAAGAGAGUGAGUAC	20	0	0	0	5	2	3	0	0	0	0	0	0	0	0	0	0	0	0	0.2	0.1	0.1	0	0	0	0	0	0	0	0	0
mmi-miR156h-5p	UUGACAGGAGAUAGAGAGCAC	21	1	0	0	0	0	0	0	1	0	0	0	0	0	0	0	0.1	0	0	0	0	0	0	0.1	0	0	0	0	0	0	0
mmi-miR156i-5p	UUGACAGAAGAUAGAGAGC	19	0	1	1	31	24	17	6	6	19	8	6	2	17	23	19	0	0.1	0.1	1.4	0.9	0.8	0.3	0.4	0.9	0.3	0.3	0.1	0.7	0.9	0.9
mmi-miR156j-5p	CUGACAGAAGAGAGUGAGCAC	21	0	0	0	8	8	4	1	0	0	0	0	1	0	2	0	0	0	0	0.3	0.3	0.2	0.1	0	0	0	0	0	0	0.1	0
mmi-miR156k-5p	UGACAGAAGAAAGUGAGCAC	20	0	0	0	3	2	1	0	0	0	0	0	0	0	0	0	0	0	0	0.1	0.1	0	0	0	0	0	0	0	0	0	0
mmi-miR156l-5p	CGACAGAAGAGAGUGAGCAUA	21	0	0	0	2	0	0	1	0	0	0	0	0	0	0	0	0	0	0	0.1	0	0	0.1	0	0	0	0	0	0	0	0
mmi-miR156m-5p	UGACAGAAGAGAGCGAGCAC	20	0	0	1	2	2	2	2	0	0	0	0	0	0	0	0	0	0	0.1	0.1	0.1	0.1	0.1	0	0	0	0	0	0	0	0
mmi-miR156n-5p	CUGACAGAAGAUAGAGAGCAC	21	13	19	15	0	0	1	0	0	0	0	0	0	0	0	0	0.7	1	0.8	0	0	0	0	0	0	0	0	0	0	0	0
mmi-miR156o-5p	CUGACAGAAGAGAGUGAGCA	20	0	0	0	2	1	2	0	2	0	2	0	0	0	0	1	0	0	0	0.1	0	0.1	0	0.1	0	0.1	0	0	0	0	0
mmi-miR156p-5p	UGACAGAAGAGAGGGAGCA	19	0	0	0	0	0	0	0	0	0	0	1	0	0	0	0	0	0	0	0	0	0	0	0	0	0	0.1	0	0	0	0
mmi-miR156q-5p	UGACAGAAGAGAGUGAGCACU	21	1	0	0	159	183	155	10	3	15	3	4	3	16	15	8	0.1	0	0	6.9	6.9	7.4	0.6	0.2	0.7	0.1	0.2	0.1	0.6	0.6	0.4
mmi-miR156r-5p	UGUCAGAAGAGAGUGAGCAC	20	0	0	0	3	1	0	0	0	0	0	0	0	0	0	0	0	0	0	0.1	0	0	0	0	0	0	0	0	0	0	0
mmi-miR156s-5p	UGACAGAGGAGAGUGAGCAC	20	0	0	1	7	2	6	2	0	0	0	0	1	1	2	1	0	0	0.1	0.3	0.1	0.3	0.1	0	0	0	0	0	0	0.1	0
mmi-miR156U-5p	UGACAGAAGAGAAUGAGCAC	20	0	0	0	0	1	2	0	0	0	0	0	0	0	1	0	0	0	0	0	0	0.1	0	0	0	0	0	0	0	0	0
mmi-miR156u-5p	CGACAGAAGAGAGUGAGCAC	20	0	1	0	6	1	1	0	1	1	0	0	0	2	0	0	0	0.1	0	0.3	0	0	0	0.1	0	0	0	0	0.1	0	0
mmi-miR156v-5p	GACAGAAGAGAGUGAGCAC	19	0	0	0	1	0	1	0	0	0	0	0	0	0	0	0	0	0	0	0	0	0	0	0	0	0	0	0	0	0	0
mmi-miR156w-5p	UGACAGAAGAGAGUGAGCUC	20	0	1	0	4	4	6	1	0	0	0	0	0	1	0	0	0	0.1	0	0.2	0.2	0.3	0.1	0	0	0	0	0	0	0	0
mmi-miR156x-5p	UGACAGAAGAGAGAGAGCAU	20	0	0	0	1	0	1	0	0	0	0	0	0	1	1	0	0	0	0	0	0	0	0	0	0	0	0	0	0	0	0
mmi-miR156y-5p	UGACAGAAGAGGGUGAGCAC	20	0	0	0	6	3	6	0	0	0	0	0	0	1	1	1	0	0	0	0.3	0.1	0.3	0	0	0	0	0	0	0	0	0
mmi-miR156z-5p	UGACAGAAGAGAGAGAGCACA	21	3	1	0	3	5	6	0	0	0	0	2	1	2	2	0	0.2	0.1	0	0.1	0.2	0.3	0	0	0	0	0.1	0	0.1	0.1	0
mmi-miR157a-5p	UUGACAGAAGAUAGAGAGCAC	21	1	2	2	8	16	5	4	4	6	8	2	3	18	20	19	0.1	0.1	0.1	0.3	0.6	0.2	0.2	0.2	0.3	0.3	0.1	0.1	0.7	0.8	0.9
mmi-miR157d-5p	UGACAGAAGAUAGAGAGCAC	20	3	5	2	0	0	0	0	0	0	0	0	0	0	1	0	0.2	0.3	0.1	0	0	0	0	0	0	0	0	0	0	0	0
mmi-miR157d-3p	GCUCUCUAUGCUUCUGUCAUC	21	0	0	0	0	0	0	0	0	0	0	0	0	0	1	2	0	0	0	0	0	0	0	0	0	0	0	0	0	0	0.1
mmi-miR158a-3p	UCCCAAAUGUAGACAAAGCA	20	1	5	4	10	11	6	0	4	3	4	2	2	4	5	6	0.1	0.3	0.2	0.4	0.4	0.3	0	0.2	0.1	0.2	0.1	0.1	0.2	0.2	0.3
mmi-miR158a-5p	CUUUGUCUACAAUUUUGGAAA	21	0	0	0	2	2	1	1	1	1	0	0	0	2	0	2	0	0	0	0.1	0.1	0	0.1	0.1	0	0	0	0	0.1	0	0.1
mmi-miR158b-3p	UCCCAAAUGUAGACAAAGC	19	0	1	0	1	2	5	1	7	6	0	2	0	1	1	4	0	0.1	0	0	0.1	0.2	0.1	0.4	0.3	0	0.1	0	0	0	0.2
mmi-miR159a-3p	UUUGGAUUGAAGGGAGCUCUA	21	4205	4009	4924	32183	25291	27977	5447	1217	1571	14441	9594	7902	24847	25964	19468	228.8	216.1	264.8	1405.1	959.2	1327.1	302.9	74.7	73.7	583.8	482.1	359.4	973	1022.6	915.3
mmi-miR159a-5p	AGCUGCCGACUCAUUCAUUCA	21	0	0	0	0	0	0	0	0	0	0	0	0	2	3	2	0	0	0	0	0	0	0	0	0	0	0	0	0.1	0.1	0.1
mmi-miR159b-3p	UUUGGAUUGAAGGGAGCUCUU	21	57	33	35	378	334	319	90	45	68	126	60	73	242	299	277	3.1	1.8	1.9	16.5	12.7	15.1	5	2.8	3.2	5.1	3	3.3	9.5	11.8	13
mmi-miR159c-3p	UUUGGAUUGAAGGGAGCUCCU	21	3	0	1	39	71	51	4	0	1	4	3	2	7	15	14	0.2	0	0.1	1.7	2.7	2.4	0.2	0	0	0.2	0.2	0.1	0.3	0.6	0.7
mmi-miR159d-3p	UUUGGAUUGAAGGGAGCUCUG	21	260	17	29	1790	334	375	64	6	9	219	137	128	330	339	240	14.1	0.9	1.6	78.2	12.7	17.8	3.6	0.4	0.4	8.9	6.9	5.8	12.9	13.4	11.3
mmi-miR159e-3p	AUUGGAUUGAAGGGAGCUCCU	21	0	0	0	0	1	0	0	0	0	0	0	1	1	0	0	0	0	0	0	0	0	0	0	0	0	0	0	0	0	0
mmi-miR159f-3p	CUUGGAUUGAAGGGAGCUCUA	21	7	15	7	87	86	81	22	3	9	39	27	25	71	79	57	0.4	0.8	0.4	3.8	3.3	3.8	1.2	0.2	0.4	1.6	1.4	1.1	2.8	3.1	2.7
mmi-miR159g-3p	CUUGGAUUGAAGGGAGCUCU	20	8	8	5	45	38	35	5	7	6	17	12	10	40	42	32	0.4	0.4	0.3	2	1.4	1.7	0.3	0.4	0.3	0.7	0.6	0.5	1.6	1.7	1.5
mmi-miR159h-3p	UUUGGACUGAAGGGAGCUCUA	21	8	3	8	63	28	35	14	1	2	18	9	12	45	42	31	0.4	0.2	0.4	2.8	1.1	1.7	0.8	0.1	0.1	0.7	0.5	0.5	1.8	1.7	1.5
mmi-miR159i-3p	UUUGGAGUGAAGGGAGCUCUG	21	0	0	0	1	1	0	0	0	0	0	0	0	0	0	0	0	0	0	0	0	0	0	0	0	0	0	0	0	0	0
mmi-miR159j-3p	UUGGAUUGAAGGGAGCUCCA	20	1	0	0	4	8	9	0	0	0	4	1	5	11	9	4	0.1	0	0	0.2	0.3	0.4	0	0	0	0.2	0.1	0.2	0.4	0.4	0.2
mmi-miR159k-3p	CUUGGAUUGAAGGGAGCUCC	20	0	0	2	4	8	8	0	0	1	0	0	0	4	4	3	0	0	0.1	0.2	0.3	0.4	0	0	0	0	0	0	0.2	0.2	0.1
mmi-miR159l-3p	UUGGUUUGAAGGGAGCUCUAC	21	0	0	0	0	0	1	0	0	0	0	0	0	0	0	0	0	0	0	0	0	0	0	0	0	0	0	0	0	0	0
mmi-miR159m-3p	UUUGGAUUGAAGGGAGCUCUC	21	13	12	14	100	87	98	24	32	45	59	31	36	47	55	46	0.7	0.6	0.8	4.4	3.3	4.6	1.3	2	2.1	2.4	1.6	1.6	1.8	2.2	2.2
mmi-miR159n-3p	AUUGGAUUGAAGGGAGCUCUC	21	0	0	0	1	0	0	0	0	0	0	0	0	0	0	0	0	0	0	0	0	0	0	0	0	0	0	0	0	0	0
mmi-miR159o-3p	AUUGGAUUGAAGGGAGCUCCA	21	0	0	0	4	5	4	1	0	0	1	2	1	4	2	1	0	0	0	0.2	0.2	0.2	0.1	0	0	0	0.1	0	0.2	0.1	0
mmi-miR159p-3p	CUUGGAUUGAAGGGAGCUCCC	21	2	1	0	0	0	0	0	0	0	2	1	1	5	4	4	0.1	0.1	0	0	0	0	0	0	0	0.1	0.1	0	0.2	0.2	0.2
mmi-miR159q-3p	CUUGGAUUGAAGGGAGCUCCU	21	0	0	0	0	0	0	0	0	0	0	0	0	1	2	0	0	0	0	0	0	0	0	0	0	0	0	0	0	0.1	0
mmi-miR159r-3p	AUUGGAGUGAAGGGAGCUCUG	21	0	0	0	1	0	0	0	0	0	0	0	0	0	0	0	0	0	0	0	0	0	0	0	0	0	0	0	0	0	0
mmi-miR159s-3p	UUUGGUUUGAAGGGAGCUCUA	21	1	0	2	11	6	12	1	1	2	6	2	2	13	9	13	0.1	0	0.1	0.5	0.2	0.6	0.1	0.1	0.1	0.2	0.1	0.1	0.5	0.4	0.6
mmi-miR160a-3p	GCGUAUGAGGAGCCAAGCAUA	21	1	2	1	2	6	0	3	1	0	4	3	3	1	3	1	0.1	0.1	0.1	0.1	0.2	0	0.2	0.1	0	0.2	0.2	0.1	0	0.1	0
mmi-miR160a-5p	UGCCUGGCUCCCUGUAUGCCA	21	47	46	35	57	78	85	24	4	8	94	71	50	70	42	52	2.6	2.5	1.9	2.5	3	4	1.3	0.2	0.4	3.8	3.6	2.3	2.7	1.7	2.4
mmi-miR160b-5p	UGCCUGGCUCCCUGUAUGCC	20	29	36	37	54	50	38	15	6	6	47	22	24	34	29	27	1.6	1.9	2	2.4	1.9	1.8	0.8	0.4	0.3	1.9	1.1	1.1	1.3	1.1	1.3
mmi-miR160c-5p	UGCCUGGCUCCCUGUAUGCUU	21	0	0	0	1	2	3	0	0	0	0	1	0	0	0	0	0	0	0	0	0.1	0.1	0	0	0	0	0.1	0	0	0	0
mmi-miR160d-5p	CGCCUGGCUCCCUGUAUGCCA	21	0	0	0	1	0	1	0	0	0	0	0	1	0	2	0	0	0	0	0	0	0	0	0	0	0	0	0	0	0.1	0
mmi-miR160e-5p	UGCCUGGCUCCCUGUAUGCCG	21	8	0	0	11	4	2	1	0	1	8	2	1	5	2	1	0.4	0	0	0.5	0.2	0.1	0.1	0	0	0.3	0.1	0	0.2	0.1	0
mmi-miR160f-5p	UGCCUGGCUCCCUGAAUGCCA	21	0	0	1	1	0	0	0	0	0	1	0	0	0	0	0	0	0	0.1	0	0	0	0	0	0	0	0	0	0	0	0
mmi-miR160g-5p	UGCCUGGUUCCCUGUAUGCCA	21	0	0	0	0	0	0	0	0	0	2	0	0	0	0	0	0	0	0	0	0	0	0	0	0	0.1	0	0	0	0	0
mmi-miR160h-5p	UGCCUGGCUCCCUGCAUGCCA	21	0	0	0	0	1	0	0	0	0	2	0	0	0	0	0	0	0	0	0	0	0	0	0	0	0.1	0	0	0	0	0
mmi-miR161.1	UGAAAGUGACUACAUCGGGGU	21	0	0	0	0	0	1	1	2	2	0	0	1	0	1	0	0	0	0	0	0	0	0.1	0.1	0.1	0	0	0	0	0	0
mmi-miR162a-3p	UCGAUAAACCUCUGCAUCCAG	21	1	0	0	0	0	2	0	3	1	1	0	0	3	0	1	0.1	0	0	0	0	0.1	0	0.2	0	0	0	0	0.1	0	0
mmi-miR162a-5p	GGAGGCAGCGGUUCAUCGAUC	21	0	0	0	0	0	0	0	0	0	1	0	0	0	0	0	0	0	0	0	0	0	0	0	0	0	0	0	0	0	0
mmi-miR163	UUGAAGAGGACUUGGAACUUCGAU	24	0	0	0	0	0	3	1	0	0	1	0	0	1	0	2	0	0	0	0	0	0.1	0.1	0	0	0	0	0	0	0	0.1
mmi-miR164a-3p	CACGUGCUCCCCUUCUCCAAC	21	1	3	1	0	1	0	0	0	0	6	0	2	2	0	2	0.1	0.2	0.1	0	0	0	0	0	0	0.2	0	0.1	0.1	0	0.1
mmi-miR164a-5p	UGGAGAAGCAGGGCACGUGCA	21	23	20	24	12	7	5	41	16	20	3	9	9	22	28	30	1.3	1.1	1.3	0.5	0.3	0.2	2.3	1	0.9	0.1	0.5	0.4	0.9	1.1	1.4
mmi-miR164b-5p	UGGAGAAGCAGGGCACGUGC	20	16	41	39	5	5	8	38	41	64	1	6	5	29	25	26	0.9	2.2	2.1	0.2	0.2	0.4	2.1	2.5	3	0	0.3	0.2	1.1	1	1.2
mmi-miR164c-5p	UGGAGAAGCAGGGCACGUGCG	21	5	0	2	1	1	0	1	0	0	0	0	0	0	0	1	0.3	0	0.1	0	0	0	0.1	0	0	0	0	0	0	0	0
mmi-miR164d-5p	UGGAGAAGCAGGGCACGUGCU	21	0	0	0	3	2	2	0	2	0	0	0	0	1	0	0	0	0	0	0.1	0.1	0.1	0	0.1	0	0	0	0	0	0	0
mmi-miR164e-5p	UGGAGAAGCAGGGCACGUGAG	21	1	0	0	0	0	0	0	0	0	0	0	0	0	0	0	0.1	0	0	0	0	0	0	0	0	0	0	0	0	0	0
mmi-miR164f-5p	UGGAGAAGCAGGGUACGUGCA	21	45	25	35	81	89	77	35	6	7	77	48	25	400	391	130	2.4	1.3	1.9	3.5	3.4	3.7	1.9	0.4	0.3	3.1	2.4	1.1	15.7	15.4	6.1
mmi-miR164g-5p	UGGAGAAGCAGGGCACGUGAA	21	0	0	0	1	1	1	0	0	0	0	0	0	0	0	0	0	0	0	0	0	0	0	0	0	0	0	0	0	0	0
mmi-miR164h-5p	UGGAGAAGCAGGGCACGUGUG	21	2	0	0	21	2	1	0	0	0	0	0	1	3	7	3	0.1	0	0	0.9	0.1	0	0	0	0	0	0	0	0.1	0.3	0.1
mmi-miR165a-3p	UCGGACCAGGCUUCAUCCCCC	21	44	64	35	126	89	106	14	4	2	52	26	33	120	131	113	2.4	3.4	1.9	5.5	3.4	5	0.8	0.2	0.1	2.1	1.3	1.5	4.7	5.2	5.3
mmi-miR165a-5p	GGAAUGUUGUCUGGAUCGAGG	21	0	0	1	0	2	1	0	0	0	0	0	1	3	1	3	0	0	0.1	0	0.1	0	0	0	0	0	0	0	0.1	0	0.1
mmi-miR165b-3p	UCGGACCAGGCUUCAUCCCC	20	4	3	3	13	17	10	4	1	2	3	2	3	13	14	14	0.2	0.2	0.2	0.6	0.6	0.5	0.2	0.1	0.1	0.1	0.1	0.1	0.5	0.6	0.7
mmi-miR166a-3p	UCGGACCAGGCUUCAUUCCCC	21	10503	17221	14975	39917	23046	37291	4252	843	1150	16833	10909	9665	37453	33622	28265	571.4	928.2	805.2	1742.8	874.1	1768.9	236.4	51.7	54	680.5	548.1	439.6	1466.6	1324.2	1328.8
mmi-miR166a-5p	GGACUGUUGUCUGGCUCGAGG	21	0	0	0	1	1	2	1	0	0	0	0	0	0	0	0	0	0	0	0	0	0.1	0.1	0	0	0	0	0	0	0	0
mmi-miR166ab-3p	UCUUGGACCAGGCUUCAUUCC	21	1	0	1	1	0	1	0	0	0	2	0	0	0	0	0	0.1	0	0.1	0	0	0	0	0	0	0.1	0	0	0	0	0
mmi-miR166ac-3p	CCGGACCAGGCUUCAUUCCCC	21	28	48	40	96	45	111	10	1	4	30	20	18	85	83	67	1.5	2.6	2.2	4.2	1.7	5.3	0.6	0.1	0.2	1.2	1	0.8	3.3	3.3	3.1
mmi-miR166ad-3p	UCCGGACCAGGCUUCAUUCCC	21	0	0	0	1	0	1	0	0	0	0	0	0	0	0	0	0	0	0	0	0	0	0	0	0	0	0	0	0	0	0
mmi-miR166ae-3p	UUGGACCAGGCUUCAUUCCUC	21	2	8	10	9	3	8	0	0	2	6	5	7	4	9	4	0.1	0.4	0.5	0.4	0.1	0.4	0	0	0.1	0.2	0.3	0.3	0.2	0.4	0.2
mmi-miR166af-3p	UCGGACCAGGCUUCAUUCCU	20	143	202	151	673	576	639	52	21	33	423	211	264	350	473	294	7.8	10.9	8.1	29.4	21.8	30.3	2.9	1.3	1.5	17.1	10.6	12	13.7	18.6	13.8
mmi-miR166ag-3p	UCGGACCAGGCAUCAUUCCUU	21	14	9	9	35	23	22	4	0	1	34	12	25	30	27	11	0.8	0.5	0.5	1.5	0.9	1	0.2	0	0	1.4	0.6	1.1	1.2	1.1	0.5
mmi-miR166ah-3p	CGGACCAGGCUUCAUUCCCC	20	0	1	2	5	3	2	1	0	0	3	1	2	7	3	1	0	0.1	0.1	0.2	0.1	0.1	0.1	0	0	0.1	0.1	0.1	0.3	0.1	0
mmi-miR166b-3p	UCGGACCAGGCUUCAUUCC	19	123	339	218	756	493	717	78	60	70	470	239	224	434	494	237	6.7	18.3	11.7	33	18.7	34	4.3	3.7	3.3	19	12	10.2	17	19.5	11.1
mmi-miR166b-5p	GGAAUGUUGUCUGGCUCGGGG	21	22	13	8	2	2	2	1	0	4	9	1	4	15	11	1	1.2	0.7	0.4	0.1	0.1	0.1	0.1	0	0.2	0.4	0.1	0.2	0.6	0.4	0
mmi-miR166c-3p	UCGGACCAGGCUUCAUUCCCCU	22	1021	350	390	4512	3139	4013	559	48	41	1638	821	1012	4614	4754	4255	55.5	18.9	21	197	119.1	190.4	31.1	2.9	1.9	66.2	41.3	46	180.7	187.2	200
mmi-miR166c-5p	GGAAUGUUGUCCGGCUCGAGG	21	2	5	9	2	0	1	0	2	4	1	2	0	5	11	2	0.1	0.3	0.5	0.1	0	0	0	0.1	0.2	0	0.1	0	0.2	0.4	0.1
mmi-miR166d-3p	AUUUCGGACCAGGCUUCAUUCCCC	24	0	3	2	0	1	0	0	0	0	0	1	1	6	2	0	0	0.2	0.1	0	0	0	0	0	0	0	0.1	0	0.2	0.1	0
mmi-miR166d-5p	GGAAUGUUGUCUGGCUCGAGG	21	1454	2224	2010	877	673	728	272	364	393	527	529	529	2392	2401	978	79.1	119.9	108.1	38.3	25.5	34.5	15.1	22.3	18.4	21.3	26.6	24.1	93.7	94.6	46
mmi-miR166e-3p	UCGAACCAGGCUUCAUUCCCC	21	0	10	13	31	13	23	3	0	1	10	6	6	22	16	21	0	0.5	0.7	1.4	0.5	1.1	0.2	0	0	0.4	0.3	0.3	0.9	0.6	1
mmi-miR166e-5p	GGAAUGUUGUCUGGCACGAGG	21	2	2	2	0	0	0	1	0	0	1	1	1	2	1	1	0.1	0.1	0.1	0	0	0	0.1	0	0	0	0.1	0	0.1	0	0
mmi-miR166f-3p	CUCGGACCAGGCUUCAUUCCC	21	67	86	93	161	143	179	55	10	8	86	69	59	254	209	143	3.6	4.6	5	7	5.4	8.5	3.1	0.6	0.4	3.5	3.5	2.7	9.9	8.2	6.7
mmi-miR166f-5p	GGAAUGUUGUCUGGUUCAAGG	21	0	0	0	0	0	0	0	0	0	0	0	0	0	1	0	0	0	0	0	0	0	0	0	0	0	0	0	0	0	0
mmi-miR166g-3p	UCGGACCAGGCUUCAUUCCUC	21	4226	6122	5369	5123	5322	5734	1285	351	427	7335	4433	4518	4714	4923	2942	229.9	330	288.7	223.7	201.9	272	71.4	21.5	20	296.5	222.7	205.5	184.6	193.9	138.3
mmi-miR166g-5p	GGAAUGUUGUUUGGCUCGAGG	21	177	309	233	300	276	294	172	263	339	164	170	153	521	571	270	9.6	16.7	12.5	13.1	10.5	13.9	9.6	16.1	15.9	6.6	8.5	7	20.4	22.5	12.7
mmi-miR166h-3p	UCGGACCAGGCUUCAUUCCC	20	172	283	220	947	589	992	47	38	48	249	190	211	476	524	368	9.4	15.3	11.8	41.3	22.3	47.1	2.6	2.3	2.3	10.1	9.5	9.6	18.6	20.6	17.3
mmi-miR166h-5p	GGAAUGUUGGCUGGCUCGAGG	21	0	0	3	0	0	0	0	0	1	0	0	0	0	0	0	0	0	0.2	0	0	0	0	0	0	0	0	0	0	0	0
mmi-miR166i-3p	UCGGAUCAGGCUUCAUUCCUC	21	1	7	2	3	5	3	1	0	1	4	4	6	4	3	2	0.1	0.4	0.1	0.1	0.2	0.1	0.1	0	0	0.2	0.2	0.3	0.2	0.1	0.1
mmi-miR166i-5p	GGAAUGUUGUUUGGCUCGAGGG	22	1	0	0	1	0	0	1	0	0	1	0	0	1	0	0	0.1	0	0	0	0	0	0.1	0	0	0	0	0	0	0	0
mmi-miR166j-3p	UCGGACCAGGCUUCAUUCCCG	21	218	21	27	693	157	188	13	1	0	109	51	72	177	208	181	11.9	1.1	1.5	30.3	6	8.9	0.7	0.1	0	4.4	2.6	3.3	6.9	8.2	8.5
mmi-miR166j-5p	GGUUUGUUGUCUGGCUCGAGG	21	0	0	0	0	0	0	0	0	0	1	1	0	0	0	0	0	0	0	0	0	0	0	0	0	0	0.1	0	0	0	0
mmi-miR166k-3p	UCGGACCAGGCUUCAAUCCCU	21	3	1	1	17	7	12	0	1	0	5	4	0	8	10	8	0.2	0.1	0.1	0.7	0.3	0.6	0	0.1	0	0.2	0.2	0	0.3	0.4	0.4
mmi-miR166l-3p	UCGGACCAGGCUUCAUUCCCCC	22	48	23	18	227	214	265	35	1	4	99	44	73	222	268	220	2.6	1.2	1	9.9	8.1	12.6	1.9	0.1	0.2	4	2.2	3.3	8.7	10.6	10.3
mmi-miR166m-3p	UCGGACCAGGCUUCAUUCCCU	21	1383	954	905	6482	6133	7651	1096	86	104	3000	1367	1821	6583	7369	6737	75.2	51.4	48.7	283	232.6	362.9	60.9	5.3	4.9	121.3	68.7	82.8	257.8	290.2	316.7
mmi-miR166n-3p	UCGGACCAGGCUUCAUUCCUU	21	6064	6130	5735	19353	21024	19419	2078	204	289	22082	12242	13650	21908	22882	10373	329.9	330.4	308.4	844.9	797.4	921.2	115.5	12.5	13.6	892.7	615.1	620.8	857.9	901.2	487.7
mmi-miR166o-3p	UCUCGGACCAGGCUUCAUUCU	21	973	962	1039	1481	1988	1824	2412	304	405	2516	1583	1806	4896	5091	2847	52.9	51.8	55.9	64.7	75.4	86.5	134.1	18.6	19	101.7	79.5	82.1	191.7	200.5	133.8
mmi-miR166p-3p	UCGGACCAGGCUCCAUUCCUU	21	22	17	17	60	64	71	2	0	0	56	33	39	64	74	26	1.2	0.9	0.9	2.6	2.4	3.4	0.1	0	0	2.3	1.7	1.8	2.5	2.9	1.2
mmi-miR166q-3p	UCGGACCAGGCUUCAUUCCUA	21	324	114	107	667	739	637	112	5	4	733	364	526	745	930	431	17.6	6.1	5.8	29.1	28	30.2	6.2	0.3	0.2	29.6	18.3	23.9	29.2	36.6	20.3
mmi-miR166r-3p	UCGGACCAGGCUUCAUUCCCGU	22	0	0	1	1	2	2	0	0	0	1	0	2	2	3	3	0	0	0.1	0	0.1	0.1	0	0	0	0	0	0.1	0.1	0.1	0.1
mmi-miR166s-3p	UCGGACCAGGCUUCAUUCCCUU	22	3	1	4	15	8	10	3	3	1	7	1	6	18	13	21	0.2	0.1	0.2	0.7	0.3	0.5	0.2	0.2	0	0.3	0.1	0.3	0.7	0.5	1
mmi-miR166U-3p	CCGGACCAGGCUUCAUCCCCU	21	2	0	0	1	0	3	0	0	0	1	0	1	3	2	1	0.1	0	0	0	0	0.1	0	0	0	0	0	0	0.1	0.1	0
mmi-miR166u-3p	UCUCGGACCAGGCUUCAUUC	20	40	52	46	74	69	86	95	54	87	112	73	83	223	281	144	2.2	2.8	2.5	3.2	2.6	4.1	5.3	3.3	4.1	4.5	3.7	3.8	8.7	11.1	6.8
mmi-miR166v-3p	UCGGGCCAGGCUUCAUCCCCC	21	1	0	0	0	0	0	0	0	0	0	0	0	0	0	0	0.1	0	0	0	0	0	0	0	0	0	0	0	0	0	0
mmi-miR166w-3p	GGACCAGGCUUCAUUCCCC	19	1	0	3	1	1	4	0	0	0	1	1	0	2	2	3	0.1	0	0.2	0	0	0.2	0	0	0	0	0.1	0	0.1	0.1	0.1
mmi-miR166x-3p	UCUCGGACCAGGCUUCAUUCC	21	123	54	75	194	308	270	213	22	32	297	168	226	528	678	379	6.7	2.9	4	8.5	11.7	12.8	11.8	1.3	1.5	12	8.4	10.3	20.7	26.7	17.8
mmi-miR166y-3p	UUGGACCAGGCUUCAUUCCCC	21	9	16	20	65	35	39	7	3	0	20	11	9	37	36	46	0.5	0.9	1.1	2.8	1.3	1.8	0.4	0.2	0	0.8	0.6	0.4	1.4	1.4	2.2
mmi-miR166z-3p	UCGGACCAGGCUUCAUUCUC	20	4	1	0	9	4	9	1	3	3	5	3	2	1	8	5	0.2	0.1	0	0.4	0.2	0.4	0.1	0.2	0.1	0.2	0.2	0.1	0	0.3	0.2
mmi-miR167a-3p	GAUCAUGUUCGCAGUUUCACC	21	0	0	0	0	1	0	0	0	0	0	0	0	0	0	0	0	0	0	0	0	0	0	0	0	0	0	0	0	0	0
mmi-miR167a-5p	UGAAGCUGCCAGCAUGAUCUA	21	235	298	278	2365	2831	2238	244	10	17	490	272	239	67	84	40	12.8	16.1	14.9	103.3	107.4	106.2	13.6	0.6	0.8	19.8	13.7	10.9	2.6	3.3	1.9
mmi-miR167b-5p	UGAAGCUGCCAGCAUGAUCU	20	202	446	302	232	242	190	87	30	36	169	100	98	94	111	96	11	24	16.2	10.1	9.2	9	4.8	1.8	1.7	6.8	5	4.5	3.7	4.4	4.5
mmi-miR167c-5p	UGAAGCUGCCAGCAUGAUCUGC	22	0	3	2	113	110	94	2	3	2	9	0	0	0	0	0	0	0.2	0.1	4.9	4.2	4.5	0.1	0.2	0.1	0.4	0	0	0	0	0
mmi-miR167d-5p	UGAAGCUGCCAGCAUGAUCUG	21	298	291	366	31247	24411	23445	1647	167	185	3447	1763	1266	381	437	223	16.2	15.7	19.7	1364.2	925.8	1112.1	91.6	10.2	8.7	139.4	88.6	57.6	14.9	17.2	10.5
mmi-miR167e-5p	UGAAGCUGACAGCAUGAUCUA	21	0	0	1	2	2	2	0	0	0	1	0	0	1	0	2	0	0	0.1	0.1	0.1	0.1	0	0	0	0	0	0	0	0	0.1
mmi-miR167f-5p	UGAAGCUGCCAGCAUGAUCUU	21	6	5	11	448	366	292	48	1	3	25	20	26	7	3	4	0.3	0.3	0.6	19.6	13.9	13.9	2.7	0.1	0.1	1	1	1.2	0.3	0.1	0.2
mmi-miR167g-5p	UGAAGCUGCCAGCAUGAUCUGA	22	8	8	9	730	619	669	36	8	4	139	80	64	5	16	5	0.4	0.4	0.5	31.9	23.5	31.7	2	0.5	0.2	5.6	4	2.9	0.2	0.6	0.2
mmi-miR167h-5p	UGAAGCUGCCAACAUGAUCUG	21	0	2	0	20	17	13	1	1	0	1	1	0	0	0	0	0	0.1	0	0.9	0.6	0.6	0.1	0.1	0	0	0.1	0	0	0	0
mmi-miR167i-5p	UGAAGCUGCCAGCAUGAUCUUA	22	0	0	0	0	3	0	0	2	1	0	0	0	0	1	0	0	0	0	0	0.1	0	0	0.1	0	0	0	0	0	0	0
mmi-miR167j-5p	UGAAGCUGCCAGCAUGAUCUGG	22	1	0	2	83	26	16	1	0	0	2	1	2	0	1	0	0.1	0	0.1	3.6	1	0.8	0.1	0	0	0.1	0.1	0.1	0	0	0
mmi-miR167k-5p	UGAAGCUGCCAGCAUGAUCUCA	22	0	0	0	0	1	0	0	0	0	0	0	0	0	0	0	0	0	0	0	0	0	0	0	0	0	0	0	0	0	0
mmi-miR167l-5p	UCAAGCUGCCAGCAUGAUCUA	21	0	0	1	2	1	2	0	0	0	1	0	0	0	0	0	0	0	0.1	0.1	0	0.1	0	0	0	0	0	0	0	0	0
mmi-miR167m-5p	UGAAGCUGCCAGCAUGAUCUAA	22	0	2	2	0	0	1	1	0	0	2	2	4	7	6	4	0	0.1	0.1	0	0	0	0.1	0	0	0.1	0.1	0.2	0.3	0.2	0.2
mmi-miR167n-5p	UGAAGCUGCCAGCAUGAUCUC	21	7	4	0	198	171	176	14	1	1	13	4	9	3	2	3	0.4	0.2	0	8.6	6.5	8.3	0.8	0.1	0	0.5	0.2	0.4	0.1	0.1	0.1
mmi-miR168a-3p	CCCGCCUUGCAUCAACUGAAU	21	0	0	1	0	1	3	0	0	0	1	1	0	1	2	0	0	0	0.1	0	0	0.1	0	0	0	0	0.1	0	0	0.1	0
mmi-miR168a-5p	UCGCUUGGUGCAGGUCGGGAA	21	58	74	96	693	512	546	131	43	42	274	217	144	1389	1394	720	3.2	4	5.2	30.3	19.4	25.9	7.3	2.6	2	11.1	10.9	6.5	54.4	54.9	33.8
mmi-miR168b-3p	CCCGUCUUGUAUCAACUGAAU	21	0	0	0	0	0	0	0	0	0	0	0	0	3	1	0	0	0	0	0	0	0	0	0	0	0	0	0	0.1	0	0
mmi-miR168b-5p	UCGCUUGGUGCAGGUCGGGAAC	22	106	116	132	1486	1091	1221	165	31	56	207	148	129	828	759	492	5.8	6.3	7.1	64.9	41.4	57.9	9.2	1.9	2.6	8.4	7.4	5.9	32.4	29.9	23.1
mmi-miR168c-3p	CCCGCCUUGUAUCAAGUGAAU	21	0	0	1	0	0	0	0	0	0	0	0	0	0	0	1	0	0	0.1	0	0	0	0	0	0	0	0	0	0	0	0
mmi-miR168c-5p	UCGCUUGGUGCAGGUCGGGA	20	54	66	45	226	196	177	57	112	145	116	95	111	431	527	242	2.9	3.6	2.4	9.9	7.4	8.4	3.2	6.9	6.8	4.7	4.8	5	16.9	20.8	11.4
mmi-miR168d-3p	CCCGCCUUGCAUCAAGUGAA	20	0	0	1	1	0	1	1	1	1	1	0	2	3	0	2	0	0	0.1	0	0	0	0.1	0.1	0	0	0	0.1	0.1	0	0.1
mmi-miR168d-5p	UCGCUUGGUGCAGGUCGGGAC	21	0	1	0	10	2	7	1	0	0	4	1	0	9	11	6	0	0.1	0	0.4	0.1	0.3	0.1	0	0	0.2	0.1	0	0.4	0.4	0.3
mmi-miR168e-3p	CCCGCCUUGCACCAACUGAAU	21	0	0	0	0	0	1	0	0	0	0	0	0	0	0	0	0	0	0	0	0	0	0	0	0	0	0	0	0	0	0
mmi-miR168e-5p	UCGCUUGGUGCAGGUCGGG	19	15	19	26	137	96	87	29	16	24	56	32	35	209	237	121	0.8	1	1.4	6	3.6	4.1	1.6	1	1.1	2.3	1.6	1.6	8.2	9.3	5.7
mmi-miR168f-5p	UCGCUUGGUGCAGGUCGAGAA	21	0	0	0	2	1	1	0	0	0	1	0	0	2	2	0	0	0	0	0.1	0	0	0	0	0	0	0	0	0.1	0.1	0
mmi-miR169a-3p	GCAAGUUGACCUUGGCUCUGU	21	0	0	0	0	0	0	0	0	0	0	0	0	0	0	2	0	0	0	0	0	0	0	0	0	0	0	0	0	0	0.1
mmi-miR169a-5p	CAGCCAAGGAUGACUUGCCGA	21	0	0	0	0	0	0	0	0	0	0	1	0	0	0	0	0	0	0	0	0	0	0	0	0	0	0.1	0	0	0	0
mmi-miR169b-5p	CAGCCAAGGAUGACUUGCCGG	21	0	0	0	0	1	1	0	0	0	0	0	0	0	0	0	0	0	0	0	0	0	0	0	0	0	0	0	0	0	0
mmi-miR169c-5p	UAGCCAAGGAUGACUUGCCU	20	0	0	0	0	1	0	0	0	0	0	0	0	0	0	0	0	0	0	0	0	0	0	0	0	0	0	0	0	0	0
mmi-miR169d-5p	GAGCCAAGGAUGAAUUGCCGG	21	0	0	0	4	1	2	0	0	0	0	3	0	0	1	0	0	0	0	0.2	0	0.1	0	0	0	0	0.2	0	0	0	0
mmi-miR169e-5p	UAGCCAAGGAUGACUUGCCGG	21	1	1	0	1	1	3	0	0	0	11	14	9	8	9	3	0.1	0.1	0	0	0	0.1	0	0	0	0.4	0.7	0.4	0.3	0.4	0.1
mmi-miR169f-5p	UAGCCAAGGAUGACUUGCCUA	21	0	0	0	0	0	0	0	0	0	0	0	0	1	0	0	0	0	0	0	0	0	0	0	0	0	0	0	0	0	0
mmi-miR169g-5p	UAGCCAAGGAUGACUUGCCUGC	22	0	0	0	0	1	0	0	0	0	0	0	0	0	0	0	0	0	0	0	0	0	0	0	0	0	0	0	0	0	0
mmi-miR169h-5p	UAGCCAAGGAUGACUUGCCUG	21	0	0	0	0	2	2	0	0	0	0	0	0	1	0	0	0	0	0	0	0.1	0.1	0	0	0	0	0	0	0	0	0
mmi-miR169i-5p	UAGCCAAGGAUGACUUGCCG	20	0	0	0	0	0	0	0	0	0	1	0	0	0	0	0	0	0	0	0	0	0	0	0	0	0	0	0	0	0	0
mmi-miR169j-5p	UAGCCAAGGAUGAUUUGCCUG	21	0	0	0	0	2	0	0	0	0	0	0	1	0	0	0	0	0	0	0	0.1	0	0	0	0	0	0	0	0	0	0
mmi-miR170-3p	UGAUUGAGCCGUGUCAAUAUC	21	0	0	0	1	0	0	0	0	0	1	0	0	0	0	0	0	0	0	0	0	0	0	0	0	0	0	0	0	0	0
mmi-miR170-5p	UAUUGGCCUGGUUCACUCAGA	21	0	0	0	0	1	0	0	0	0	1	0	0	0	0	0	0	0	0	0	0	0	0	0	0	0	0	0	0	0	0
mmi-miR171a-3p	UGAUUGAGCCGCGCCAAUAUC	21	0	2	1	1	0	0	0	0	0	0	2	0	0	0	0	0	0.1	0.1	0	0	0	0	0	0	0	0.1	0	0	0	0
mmi-miR171b-3p	UUGAGCCGUGCCAAUAUCACG	21	10	9	9	25	25	22	0	0	0	26	27	4	5	9	3	0.5	0.5	0.5	1.1	0.9	1	0	0	0	1.1	1.4	0.2	0.2	0.4	0.1
mmi-miR171b-5p	AGAUAUUAGUGCGGUUCAAUC	21	0	0	0	0	0	0	0	0	0	0	0	1	0	0	0	0	0	0	0	0	0	0	0	0	0	0	0	0	0	0
mmi-miR171c-3p	UGACUGAGCCGUGCCAAUAUC	21	1	1	1	0	0	0	0	0	0	0	0	0	0	0	0	0.1	0.1	0.1	0	0	0	0	0	0	0	0	0	0	0	0
mmi-miR171d-3p	UGAUUGAGCCGUGCCAAUAUC	21	107	147	139	96	116	93	2	1	4	96	97	73	88	82	70	5.8	7.9	7.5	4.2	4.4	4.4	0.1	0.1	0.2	3.9	4.9	3.3	3.4	3.2	3.3
mmi-miR171e-3p	UGAUUGAGUCGUGUCAAUAUC	21	0	0	0	0	0	0	0	0	1	0	0	0	0	1	0	0	0	0	0	0	0	0	0	0	0	0	0	0	0	0
mmi-miR171f-3p	UUGAGCCGUGCCAAUAUCACA	21	0	0	0	3	4	1	0	0	0	8	5	0	2	1	0	0	0	0	0.1	0.2	0	0	0	0	0.3	0.3	0	0.1	0	0
mmi-miR171g-3p	UGAUUGAGUCGUGCCAAUAUC	21	14	17	29	13	14	4	140	83	93	20	44	39	61	59	41	0.8	0.9	1.6	0.6	0.5	0.2	7.8	5.1	4.4	0.8	2.2	1.8	2.4	2.3	1.9
mmi-miR171h-3p	UGAUUGAGCCGUGCCAAUAU	20	0	0	0	0	0	0	0	0	0	1	0	2	0	0	0	0	0	0	0	0	0	0	0	0	0	0	0.1	0	0	0
mmi-miR171i-3p	UUGAGCCGUGCCAAUAUCACU	21	0	0	0	1	1	0	0	0	0	1	1	1	0	0	0	0	0	0	0	0	0	0	0	0	0	0.1	0	0	0	0
mmi-miR171j-3p	UUGAGCCGCGCCAAUAUCACA	21	0	0	0	1	0	1	0	0	0	0	1	1	3	1	1	0	0	0	0	0	0	0	0	0	0	0.1	0	0.1	0	0
mmi-miR171k-3p	UUGAGCCGUGCCAAUAUCAC	20	0	0	0	1	3	0	0	0	0	2	3	0	0	0	0	0	0	0	0	0.1	0	0	0	0	0.1	0.2	0	0	0	0
mmi-miR171l-3p	UGAUUGAGCCGUGCCAAUAUU	21	7	2	0	5	6	4	0	0	0	3	2	2	1	3	3	0.4	0.1	0	0.2	0.2	0.2	0	0	0	0.1	0.1	0.1	0	0.1	0.1
mmi-miR171m-3p	AUGAGCCGUGCCAAUAUCACG	21	0	1	0	0	0	0	0	0	0	0	0	1	0	0	0	0	0.1	0	0	0	0	0	0	0	0	0	0	0	0	0
mmi-miR171n-3p	UUGAGCCGCGCCAAUAUCAC	20	0	0	0	0	1	0	0	0	0	0	0	0	0	2	0	0	0	0	0	0	0	0	0	0	0	0	0	0	0.1	0
mmi-miR171o-3p	UUGAGCCGCGCCAAUAUCACU	21	1	0	0	4	10	7	3	1	2	18	6	8	55	61	24	0.1	0	0	0.2	0.4	0.3	0.2	0.1	0.1	0.7	0.3	0.4	2.2	2.4	1.1
mmi-miR171p-3p	UAAUUGAGCCGUGCCAAUAUC	21	0	1	0	0	0	0	0	0	0	0	1	0	0	0	0	0	0.1	0	0	0	0	0	0	0	0	0.1	0	0	0	0
mmi-miR172a-3p	AGAAUCUUGAUGAUGCUGCAU	21	47	37	27	132	185	97	13	6	6	261	174	124	647	617	430	2.6	2	1.5	5.8	7	4.6	0.7	0.4	0.3	10.6	8.7	5.6	25.3	24.3	20.2
mmi-miR172a-5p	GGAGCAUCAUCAAGAUUCACA	21	2	0	0	0	0	0	0	0	0	0	0	0	0	1	1	0.1	0	0	0	0	0	0	0	0	0	0	0	0	0	0
mmi-miR172b-3p	GGAAUCUUGAUGAUGCUGCA	20	0	0	0	0	0	0	0	0	0	0	0	0	1	0	0	0	0	0	0	0	0	0	0	0	0	0	0	0	0	0
mmi-miR172b-5p	GCGGCAUCAUCAAGAUUCACA	21	0	0	0	0	0	0	0	0	0	0	0	1	1	1	1	0	0	0	0	0	0	0	0	0	0	0	0	0	0	0
mmi-miR172c-3p	AGAAUCUUGAUGAUGCUGCAG	21	112	81	98	13	7	3	60	10	12	18	30	21	217	243	135	6.1	4.4	5.3	0.6	0.3	0.1	3.3	0.6	0.6	0.7	1.5	1	8.5	9.6	6.3
mmi-miR172d-3p	UGAGAAUCUUGAUGAUGCUGCAU	23	0	0	0	0	0	0	0	0	0	0	0	0	1	0	0	0	0	0	0	0	0	0	0	0	0	0	0	0	0	0
mmi-miR172e-3p	GGAAUCUUGAUGAUGCUGCAU	21	0	0	0	0	0	0	0	0	0	2	2	0	7	2	0	0	0	0	0	0	0	0	0	0	0.1	0.1	0	0.3	0.1	0
mmi-miR172f-3p	AGAAUCUUGAUGAUGCUGCA	20	13	7	9	15	9	6	1	5	5	23	18	34	58	63	41	0.7	0.4	0.5	0.7	0.3	0.3	0.1	0.3	0.2	0.9	0.9	1.5	2.3	2.5	1.9
mmi-miR172g-3p	GGAAUCUUGAUGAUGCUGCAG	21	0	1	0	0	0	0	1	0	0	1	0	0	1	2	1	0	0.1	0	0	0	0	0.1	0	0	0	0	0	0	0.1	0
mmi-miR172h-3p	GAAUCUUGAUGAUGCUGCAU	20	0	0	0	0	0	0	0	0	0	0	0	0	0	1	1	0	0	0	0	0	0	0	0	0	0	0	0	0	0	0
mmi-miR172i-3p	AGAAUCCUGAUGAUGCUGCAA	21	0	0	0	0	0	0	0	0	0	0	0	0	0	1	0	0	0	0	0	0	0	0	0	0	0	0	0	0	0	0
mmi-miR172j-3p	AGAAUCCUGAUGAUGCUGCAG	21	1	1	0	0	0	0	0	0	0	0	0	0	0	0	1	0.1	0.1	0	0	0	0	0	0	0	0	0	0	0	0	0
mmi-miR172k-3p	UGAAUCUUGAUGAUGCUGCAU	21	1	0	0	0	0	0	0	0	0	0	2	0	2	0	1	0.1	0	0	0	0	0	0	0	0	0	0.1	0	0.1	0	0
mmi-miR172l-3p	AGAAUCUUGAUGAUGCUGCGU	21	1	1	0	1	0	5	0	0	0	3	0	2	6	5	7	0.1	0.1	0	0	0	0.2	0	0	0	0.1	0	0.1	0.2	0.2	0.3
mmi-miR172m-3p	AGAAUCAUGAUGAUGCUGCAU	21	0	0	1	0	0	0	0	0	0	1	0	0	3	4	2	0	0	0.1	0	0	0	0	0	0	0	0	0	0.1	0.2	0.1
mmi-miR172n-3p	AGAAUCUUGAUGAUGCUGC	19	32	60	62	15	13	11	25	15	16	46	39	19	153	141	91	1.7	3.2	3.3	0.7	0.5	0.5	1.4	0.9	0.8	1.9	2	0.9	6	5.6	4.3
mmi-miR172o-3p	AGAAUCCUGAUGAUGCUGCAU	21	0	0	0	1	1	0	0	0	0	1	1	0	1	1	0	0	0	0	0	0	0	0	0	0	0	0.1	0	0	0	0
mmi-miR1861h	CGGUCUUGAGGCAGGAACUGAG	22	0	0	0	0	0	0	0	0	0	0	0	0	1	0	0	0	0	0	0	0	0	0	0	0	0	0	0	0	0	0
mmi-miR2111a-5p	UAAUCUGCAUCCUGAGGUUUA	21	0	0	0	0	0	0	0	3	0	0	0	1	0	0	0	0	0	0	0	0	0	0	0.2	0	0	0	0	0	0	0
mmi-miR2111c-5p	UAAUCUGCAUCCUGAGGUUU	20	0	0	0	0	0	0	0	1	0	0	0	0	1	0	0	0	0	0	0	0	0	0	0.1	0	0	0	0	0	0	0
mmi-miR319a	UUGGACUGAAGGGAGCUCCCU	21	3138	2437	2524	705	734	756	561	97	102	2756	2436	2143	12961	13694	12834	170.7	131.3	135.7	30.8	27.8	35.9	31.2	6	4.8	111.4	122.4	97.5	507.5	539.3	603.4
mmi-miR319b	UUGGACUGAAGGGAGCUCCC	20	1296	1380	1396	441	551	499	502	194	263	2917	3080	2307	20079	19419	12500	70.5	74.4	75.1	19.3	20.9	23.7	27.9	11.9	12.3	117.9	154.8	104.9	786.2	764.8	587.7
mmi-miR319c	UUGGACUGAAGGGAGCUCCUU	21	11	18	12	4	5	5	7	8	12	594	736	662	285	326	180	0.6	1	0.6	0.2	0.2	0.2	0.4	0.5	0.6	24	37	30.1	11.2	12.8	8.5
mmi-miR319d	UUGGACUGAAGGGUGCUCCC	20	0	1	1	0	2	0	0	0	0	3	0	2	10	14	4	0	0.1	0.1	0	0.1	0	0	0	0	0.1	0	0.1	0.4	0.6	0.2
mmi-miR319e	CUUGGACUGAAGGGAGCUCCC	21	409	418	392	50	78	66	99	47	75	441	511	397	5988	5669	2844	22.3	22.5	21.1	2.2	3	3.1	5.5	2.9	3.5	17.8	25.7	18.1	234.5	223.3	133.7
mmi-miR319f	UUGGACUGAAGGGAGCUCCU	20	359	108	112	139	224	155	237	49	49	2278	2259	2269	6074	7081	4818	19.5	5.8	6	6.1	8.5	7.4	13.2	3	2.3	92.1	113.5	103.2	237.8	278.9	226.5
mmi-miR319g	UUGGACUGAAGGGAGCUCCUUC	22	19	16	20	25	44	30	59	59	69	3134	2998	2575	485	464	558	1	0.9	1.1	1.1	1.7	1.4	3.3	3.6	3.2	126.7	150.6	117.1	19	18.3	26.2
mmi-miR319h	CUUGGACUGAAGGGAGCUCCU	21	88	29	32	14	26	33	48	12	9	84	96	90	1623	2052	1001	4.8	1.6	1.7	0.6	1	1.6	2.7	0.7	0.4	3.4	4.8	4.1	63.6	80.8	47.1
mmi-miR319i	UUGGGCUGAAGGGAGCUCCC	20	2	2	1	2	3	0	2	1	1	10	5	8	54	41	25	0.1	0.1	0.1	0.1	0.1	0	0.1	0.1	0	0.4	0.3	0.4	2.1	1.6	1.2
mmi-miR319j	UUUGGACUGAAGGGAGCUCCU	21	0	0	0	0	1	0	0	0	0	4	6	2	3	3	5	0	0	0	0	0	0	0	0	0	0.2	0.3	0.1	0.1	0.1	0.2
mmi-miR319k	AUUGGACUGAAGGGAGCUCC	20	0	0	0	0	0	0	0	0	0	0	1	0	1	0	0	0	0	0	0	0	0	0	0	0	0	0.1	0	0	0	0
mmi-miR319l	UUGGACUGAAGGGAGCUCC	19	85	76	80	32	32	31	27	28	32	339	464	376	1164	1192	887	4.6	4.1	4.3	1.4	1.2	1.5	1.5	1.7	1.5	13.7	23.3	17.1	45.6	46.9	41.7
mmi-miR319m	CUUGGACUGAAGGGAGCUCC	20	27	27	28	7	8	8	3	7	4	52	57	51	521	584	367	1.5	1.5	1.5	0.3	0.3	0.4	0.2	0.4	0.2	2.1	2.9	2.3	20.4	23	17.3
mmi-miR319n	UUGGACUGAAGGGUGCUCCCU	21	0	3	3	1	1	1	2	1	0	3	3	0	6	9	8	0	0.2	0.2	0	0	0	0.1	0.1	0	0.1	0.2	0	0.2	0.4	0.4
mmi-miR319o	UUGGACUGAAGGGAGCGCCC	20	0	0	0	1	0	0	0	0	0	2	1	0	9	11	8	0	0	0	0	0	0	0	0	0	0.1	0.1	0	0.4	0.4	0.4
mmi-miR319p	UUGAACUGAAGGGAGCUCCC	20	1	0	2	0	1	0	0	0	0	1	1	1	12	9	8	0.1	0	0.1	0	0	0	0	0	0	0	0.1	0	0.5	0.4	0.4
mmi-miR319q	UGGACUGAAGGGAGCUCCUUC	21	2	0	0	0	1	0	0	3	1	26	13	12	2	6	8	0.1	0	0	0	0	0	0	0.2	0	1.1	0.7	0.5	0.1	0.2	0.4
mmi-miR319r	UUGGACUGAAGGGAGCUCCCA	21	260	94	99	51	61	55	47	1	4	246	186	207	1245	1404	1189	14.1	5.1	5.3	2.2	2.3	2.6	2.6	0.1	0.2	9.9	9.3	9.4	48.8	55.3	55.9
mmi-miR3630-3p	UGUGGGAAUCUCUCUGAUGCUU	22	0	0	0	0	0	0	0	0	0	1	0	0	0	0	0	0	0	0	0	0	0	0	0	0	0	0	0	0	0	0
mmi-miR390a-3p	CGCUAUCCAUCCUGAGUUUCA	21	0	0	0	0	0	0	0	0	0	0	1	0	0	0	0	0	0	0	0	0	0	0	0	0	0	0.1	0	0	0	0
mmi-miR390a-5p	AAGCUCAGGAGGGAUAGCGCC	21	34	47	29	6	3	3	32	4	8	26	26	25	17	11	3	1.8	2.5	1.6	0.3	0.1	0.1	1.8	0.2	0.4	1.1	1.3	1.1	0.7	0.4	0.1
mmi-miR390b-5p	AAGCUCAGGAGGGAUAGCACC	21	0	0	0	0	1	0	0	0	0	1	0	0	0	0	0	0	0	0	0	0	0	0	0	0	0	0	0	0	0	0
mmi-miR390c-5p	AGCUCAGGAGGGAUAGCGCC	20	0	1	1	0	0	0	0	0	0	1	0	0	0	0	0	0	0.1	0.1	0	0	0	0	0	0	0	0	0	0	0	0
mmi-miR390d-5p	AAGCUCAGGAGGGAUAGCGUC	21	5	6	5	55	72	52	8	0	6	68	40	53	18	20	8	0.3	0.3	0.3	2.4	2.7	2.5	0.4	0	0.3	2.7	2	2.4	0.7	0.8	0.4
mmi-miR391-3p	ACGGUAUCUCUCCUACGUAGC	21	0	0	0	0	1	0	0	0	0	0	0	0	0	0	0	0	0	0	0	0	0	0	0	0	0	0	0	0	0	0
mmi-miR3932b-5p	UUUGACGUGCUCGAUCUGCUC	21	0	0	0	0	0	1	0	0	0	0	0	0	0	0	0	0	0	0	0	0	0	0	0	0	0	0	0	0	0	0
mmi-miR393a-3p	AUCAUGCGAUCUCUUUGGAUU	21	0	0	0	0	2	1	0	1	0	0	0	0	0	1	0	0	0	0	0	0.1	0	0	0.1	0	0	0	0	0	0	0
mmi-miR393a-5p	UCCAAAGGGAUCGCAUUGAUCC	22	2	0	2	12	4	6	0	0	0	5	2	1	5	9	7	0.1	0	0.1	0.5	0.2	0.3	0	0	0	0.2	0.1	0	0.2	0.4	0.3
mmi-miR393b-5p	UCCAAAGGGAUCGCAUUGAUCU	22	0	1	1	7	10	9	2	0	0	4	3	4	10	6	0	0	0.1	0.1	0.3	0.4	0.4	0.1	0	0	0.2	0.2	0.2	0.4	0.2	0
mmi-miR393c-5p	UCCAAAGGGAUCGCAUUGAUC	21	0	5	5	20	22	24	1	1	3	8	9	10	14	8	9	0	0.3	0.3	0.9	0.8	1.1	0.1	0.1	0.1	0.3	0.5	0.5	0.5	0.3	0.4
mmi-miR393d-5p	UUCCAAAGGGAUCGCAUUGAUC	22	0	0	0	0	1	0	0	0	0	0	0	0	1	0	0	0	0	0	0	0	0	0	0	0	0	0	0	0	0	0
mmi-miR393e-5p	UCCAAAGGGAUCGCAUUGAUUC	22	0	0	1	0	1	2	0	0	0	0	1	1	1	0	1	0	0	0.1	0	0	0.1	0	0	0	0	0.1	0	0	0	0
mmi-miR393f-5p	AUCCAAAGGGAUCGCAUUGAUC	22	0	0	0	0	0	0	0	0	0	0	0	0	1	0	0	0	0	0	0	0	0	0	0	0	0	0	0	0	0	0
mmi-miR394a	UUGGCAUUCUGUCCACCUCC	20	615	436	380	603	816	592	118	27	25	1541	1091	1081	2413	2797	2864	33.5	23.5	20.4	26.3	30.9	28.1	6.6	1.7	1.2	62.3	54.8	49.2	94.5	110.2	134.6
mmi-miR394b	CUGGCAUUCUGUCCACCUCC	20	1	2	0	2	2	1	0	0	0	1	2	0	6	7	8	0.1	0.1	0	0.1	0.1	0	0	0	0	0	0.1	0	0.2	0.3	0.4
mmi-miR394c	UUGGCAUUCUGUCCACCUCCAU	22	0	0	0	0	0	0	0	0	0	1	0	0	0	0	0	0	0	0	0	0	0	0	0	0	0	0	0	0	0	0
mmi-miR394d	UUUGGCAUUCUGUCCACCUCC	21	11	6	8	22	34	25	2	2	1	60	37	30	101	77	71	0.6	0.3	0.4	1	1.3	1.2	0.1	0.1	0	2.4	1.9	1.4	4	3	3.3
mmi-miR395a	CUGAAGUGUUUGGGGGAACUC	21	14	22	27	54	300	114	51	2	2	18	30	18	65	82	26	0.8	1.2	1.5	2.4	11.4	5.4	2.8	0.1	0.1	0.7	1.5	0.8	2.5	3.2	1.2
mmi-miR395b	CUGAAGUGUUUGGGGGGACUC	21	0	1	0	0	1	0	0	0	0	1	0	0	0	0	0	0	0.1	0	0	0	0	0	0	0	0	0	0	0	0	0
mmi-miR395c	AUGAAGUGUUUGGGGGAACUC	21	0	0	0	0	0	0	0	0	0	0	0	0	1	0	0	0	0	0	0	0	0	0	0	0	0	0	0	0	0	0
mmi-miR395d	CUGAAGUGUUUGGGGGGACCC	21	0	0	0	0	0	0	0	0	0	0	0	0	1	0	0	0	0	0	0	0	0	0	0	0	0	0	0	0	0	0
mmi-miR395e	UGAAGUGUUUGGGGGAACUCU	21	7	2	7	1	5	0	9	0	0	7	8	5	4	4	2	0.4	0.1	0.4	0	0.2	0	0.5	0	0	0.3	0.4	0.2	0.2	0.2	0.1
mmi-miR395f	CUGAAGUGUUUGGGGGAACUCC	22	0	0	0	1	10	2	1	0	0	1	0	1	1	0	0	0	0	0	0	0.4	0.1	0.1	0	0	0	0	0	0	0	0
mmi-miR395g	UUGAAGUGUUUGGGGGAACUC	21	1	1	0	0	6	1	3	0	0	2	1	0	2	6	3	0.1	0.1	0	0	0.2	0	0.2	0	0	0.1	0.1	0	0.1	0.2	0.1
mmi-miR395h	UGAAGUGUUUGGGGGAACUC	20	0	0	0	0	1	0	1	0	0	0	1	2	1	2	1	0	0	0	0	0	0	0.1	0	0	0	0.1	0.1	0	0.1	0
mmi-miR395i	AAGUGUUUGGGGGAACUC	18	0	0	1	0	1	0	0	0	0	0	0	0	0	0	0	0	0	0.1	0	0	0	0	0	0	0	0	0	0	0	0
mmi-miR395l	CUGAAGUGUUUGGGGGAACCC	21	6	7	10	4	17	1	1	0	3	2	4	1	18	15	21	0.3	0.4	0.5	0.2	0.6	0	0.1	0	0.1	0.1	0.2	0	0.7	0.6	1
mmi-miR396a-3p	GUUCAAUAAAGCUGUGGGAAG	21	80	123	140	875	1128	925	243	131	166	107	82	86	1881	1923	667	4.4	6.6	7.5	38.2	42.8	43.9	13.5	8	7.8	4.3	4.1	3.9	73.7	75.7	31.4
mmi-miR396a-5p	UUCCACAGCUUUCUUGAACUG	21	1213	778	844	2338	1737	1717	161	35	48	115	68	69	2159	2146	1250	66	41.9	45.4	102.1	65.9	81.4	9	2.1	2.3	4.6	3.4	3.1	84.5	84.5	58.8
mmi-miR396b-3p	GUUCAAUAAAGCUGUGGGAAA	21	5	3	5	36	68	42	12	1	3	5	2	4	119	131	51	0.3	0.2	0.3	1.6	2.6	2	0.7	0.1	0.1	0.2	0.1	0.2	4.7	5.2	2.4
mmi-miR396b-5p	UUCCACAGCUUUCUUGAACUU	21	1425	1272	1109	7223	7473	6011	142	11	18	492	248	204	5301	5989	4153	77.5	68.6	59.6	315.4	283.4	285.1	7.9	0.7	0.8	19.9	12.5	9.3	207.6	235.9	195.2
mmi-miR396c-3p	GUUCAAUAAAGCUGUGGGAA	20	6	7	9	29	36	31	9	17	20	4	6	9	71	79	32	0.3	0.4	0.5	1.3	1.4	1.5	0.5	1	0.9	0.2	0.3	0.4	2.8	3.1	1.5
mmi-miR396c-5p	UUCCACGGCUUUCUUGAACU	20	963	1503	1068	6320	4451	7653	1274	900	1185	85	125	133	3581	3828	3563	52.4	81	57.4	275.9	168.8	363	70.8	55.2	55.6	3.4	6.3	6	140.2	150.8	167.5
mmi-miR396d-3p	UUCAAUAAAGCUGUGGGAAG	20	71	84	94	346	330	284	54	45	60	20	19	16	383	424	255	3.9	4.5	5.1	15.1	12.5	13.5	3	2.8	2.8	0.8	1	0.7	15	16.7	12
mmi-miR396d-5p	CUCCACGGCUUUCUUGAACUU	21	3	1	0	24	7	9	4	0	0	0	0	0	15	27	16	0.2	0.1	0	1	0.3	0.4	0.2	0	0	0	0	0	0.6	1.1	0.8
mmi-miR396e-5p	UCCACAGGCUUUCUUGAACUG	21	0	0	0	0	0	0	0	0	0	0	0	0	0	1	0	0	0	0	0	0	0	0	0	0	0	0	0	0	0	0
mmi-miR396f-5p	UUCCACGGCUUUCUUGAACUG	21	29565	28174	28050	153658	74042	113383	5234	1596	2025	1987	1887	1533	116709	111250	101760	1608.5	1518.5	1508.3	6708.7	2808.2	5378.4	291	97.9	95	80.3	94.8	69.7	4570.1	4381.4	4784.1
mmi-miR396g-5p	UUCCACGGCUUUCUUGAACUU	21	999	240	195	4939	2600	3172	370	72	79	50	34	57	4009	4766	4216	54.4	12.9	10.5	215.6	98.6	150.5	20.6	4.4	3.7	2	1.7	2.6	157	187.7	198.2
mmi-miR396h-5p	UUCCACAGCUUUCUUGAACUGU	22	2	2	2	12	13	7	1	0	0	0	0	0	6	8	4	0.1	0.1	0.1	0.5	0.5	0.3	0.1	0	0	0	0	0	0.2	0.3	0.2
mmi-miR396i-5p	UCCACAGCUUUCUUGAACUG	20	6	3	3	15	7	5	0	0	1	0	0	0	7	6	8	0.3	0.2	0.2	0.7	0.3	0.2	0	0	0	0	0	0	0.3	0.2	0.4
mmi-miR396j-5p	UUCCACAGCUUUCUUGAACU	20	264	479	290	1145	1336	1657	47	24	38	84	31	31	924	992	583	14.4	25.8	15.6	50	50.7	78.6	2.6	1.5	1.8	3.4	1.6	1.4	36.2	39.1	27.4
mmi-miR396k-5p	UUCCACGGCUUUCUUGAACC	20	124	88	88	720	662	1052	139	88	90	11	16	17	402	457	457	6.7	4.7	4.7	31.4	25.1	49.9	7.7	5.4	4.2	0.4	0.8	0.8	15.7	18	21.5
mmi-miR396l-5p	UCCCACGGCUUUCUUGAACUU	21	6	1	0	11	2	8	1	1	0	0	0	0	10	16	12	0.3	0.1	0	0.5	0.1	0.4	0.1	0.1	0	0	0	0	0.4	0.6	0.6
mmi-miR396m-5p	UUCCACAGCUUUCUUGAACUA	21	143	44	50	370	456	368	22	6	0	30	9	15	439	549	304	7.8	2.4	2.7	16.2	17.3	17.5	1.2	0.4	0	1.2	0.5	0.7	17.2	21.6	14.3
mmi-miR396n-5p	UUCCACAGCUUUCUUGAACGU	21	9	2	3	40	57	49	1	0	0	7	3	0	29	41	20	0.5	0.1	0.2	1.7	2.2	2.3	0.1	0	0	0.3	0.2	0	1.1	1.6	0.9
mmi-miR396o-5p	UUCCACAGCUUUCUUGAACAG	21	1	1	1	7	3	8	0	0	1	0	0	0	6	9	5	0.1	0.1	0.1	0.3	0.1	0.4	0	0	0	0	0	0	0.2	0.4	0.2
mmi-miR396p-5p	CACAGCUUUCUUGAACUUUCU	21	0	0	1	3	4	4	0	0	0	0	0	0	3	1	1	0	0	0.1	0.1	0.2	0.2	0	0	0	0	0	0	0.1	0	0
mmi-miR397a	UCAUUGAGUGCAGCGUUGAUG	21	4	2	3	0	1	0	0	4	2	1	0	0	0	0	2	0.2	0.1	0.2	0	0	0	0	0.2	0.1	0	0	0	0	0	0.1
mmi-miR397b	AUUGAGUGCAGCGUUGAUGAA	21	1	4	1	5	1	1	0	1	0	2	0	0	0	0	1	0.1	0.2	0.1	0.2	0	0	0	0.1	0	0.1	0	0	0	0	0
mmi-miR397c	UUGAGUGCAGCGUUGAUGAAA	21	0	0	0	0	0	1	0	0	0	0	0	0	0	0	0	0	0	0	0	0	0	0	0	0	0	0	0	0	0	0
mmi-miR397d	AUUGAGUGCAGCGUUGAUGA	20	0	4	0	2	0	0	0	2	4	0	0	0	0	1	0	0	0.2	0	0.1	0	0	0	0.1	0.2	0	0	0	0	0	0
mmi-miR398a	UGUGUUCUCAGGUCACCCCUU	21	2	1	0	6	0	11	1	0	4	2	0	0	1	3	3	0.1	0.1	0	0.3	0	0.5	0.1	0	0.2	0.1	0	0	0	0.1	0.1
mmi-miR398b	UGUGUUCUCAGGUCACCCCUG	21	3	1	0	1	1	6	1	2	5	2	0	0	1	0	0	0.2	0.1	0	0	0	0.3	0.1	0.1	0.2	0.1	0	0	0	0	0
mmi-miR398c	UGUGUUCUCAGGUCACCCCU	20	1	0	0	0	0	1	0	0	2	0	0	0	0	0	0	0.1	0	0	0	0	0	0	0	0.1	0	0	0	0	0	0
mmi-miR398d	UGUGUUCUCAGGUCGCCCCCG	21	2	0	1	24	1	4	1	1	1	1	0	0	0	0	5	0.1	0	0.1	1	0	0.2	0.1	0.1	0	0	0	0	0	0	0.2
mmi-miR398e	CGUGUUCCCAGGUCGCCCCUG	21	1	0	0	0	0	0	0	0	0	0	0	0	0	0	0	0.1	0	0	0	0	0	0	0	0	0	0	0	0	0	0
mmi-miR398f	GGUGUUCUCAGGUCGCCCCUG	21	0	0	0	1	0	0	0	0	1	0	0	0	0	0	1	0	0	0	0	0	0	0	0	0	0	0	0	0	0	0
mmi-miR398g	UGUGUUCUCAGGUCGCCCCUG	21	67	61	70	1119	198	769	136	289	296	292	58	56	29	47	267	3.6	3.3	3.8	48.9	7.5	36.5	7.6	17.7	13.9	11.8	2.9	2.5	1.1	1.9	12.6
mmi-miR398h	UGUGUUCCCAGGUCGCCCCUG	21	0	0	0	7	0	2	0	0	1	0	0	0	0	2	1	0	0	0	0.3	0	0.1	0	0	0	0	0	0	0	0.1	0
mmi-miR398i	UGUGUUCUCAGGUCACCCCUC	21	0	0	0	0	0	2	0	0	0	1	0	0	0	0	2	0	0	0	0	0	0.1	0	0	0	0	0	0	0	0	0.1
mmi-miR398j	UAUGUUCUCAGGUCGCCCCUG	21	0	0	0	0	0	0	0	0	0	1	0	0	1	0	0	0	0	0	0	0	0	0	0	0	0	0	0	0	0	0
mmi-miR398k	CGUGUUCUCAGGUCGCCCCUG	21	0	0	0	4	2	0	2	0	2	2	0	0	0	0	1	0	0	0	0.2	0.1	0	0.1	0	0.1	0.1	0	0	0	0	0
mmi-miR399a	UGCCAAAGGAGAAUUGCCCUG	21	29	34	32	65	9	44	5	4	0	19	3	3	7	2	51	1.6	1.8	1.7	2.8	0.3	2.1	0.3	0.2	0	0.8	0.2	0.1	0.3	0.1	2.4
mmi-miR399b	UGCCAAAGGAGAGUUGCCCUG	21	0	0	0	1	0	0	0	0	0	1	2	0	0	0	1	0	0	0	0	0	0	0	0	0	0	0.1	0	0	0	0
mmi-miR399c	UGCCAAAGGAGAUUUGCCCAG	21	1	0	0	0	0	0	0	0	0	0	0	0	0	0	0	0.1	0	0	0	0	0	0	0	0	0	0	0	0	0	0
mmi-miR399d	UGCCAAAGGAGAGUUGCCCUU	21	3	2	2	20	6	12	4	0	1	8	1	1	17	13	36	0.2	0.1	0.1	0.9	0.2	0.6	0.2	0	0	0.3	0.1	0	0.7	0.5	1.7
mmi-miR399e	CGCCAAAGGAGAAUUGCCCUG	21	0	0	1	0	0	0	0	0	0	0	0	0	0	0	0	0	0	0.1	0	0	0	0	0	0	0	0	0	0	0	0
mmi-miR399f	UGCCAAAGGAGAGUUGCCCUA	21	0	0	0	0	0	0	1	1	0	0	1	0	2	0	3	0	0	0	0	0	0	0.1	0.1	0	0	0.1	0	0.1	0	0.1
mmi-miR403a-3p	UUAGAUUCACGCACAAACUCG	21	787	1164	754	2232	1833	1650	581	361	475	1416	1114	906	2363	2395	1162	42.8	62.7	40.5	97.4	69.5	78.3	32.3	22.1	22.3	57.2	56	41.2	92.5	94.3	54.6
mmi-miR403a-5p	UGUUUUGUGCUUGAAUCUAAUU	22	0	0	0	0	0	1	0	0	0	0	0	0	0	0	0	0	0	0	0	0	0	0	0	0	0	0	0	0	0	0
mmi-miR403b-3p	UUAGAUUCACGCACAAACUUG	21	7	4	2	5	8	2	1	1	1	6	6	4	6	5	5	0.4	0.2	0.1	0.2	0.3	0.1	0.1	0.1	0	0.2	0.3	0.2	0.2	0.2	0.2
mmi-miR403b-5p	AGUUUGUGCGUGAAUCUAACC	21	0	1	0	1	0	1	0	0	0	0	0	0	1	1	0	0	0.1	0	0	0	0	0	0	0	0	0	0	0	0	0
mmi-miR403c-3p	UUAGAUUCACGCACAAACUCGU	22	0	3	2	19	20	21	8	4	6	13	14	4	24	24	14	0	0.2	0.1	0.8	0.8	1	0.4	0.2	0.3	0.5	0.7	0.2	0.9	0.9	0.7
mmi-miR403c-5p	CGUUUGUGCGUGAAUCUAACA	21	9	1	4	37	46	53	18	0	0	29	21	10	55	51	23	0.5	0.1	0.2	1.6	1.7	2.5	1	0	0	1.2	1.1	0.5	2.2	2	1.1
mmi-miR408b	UGCACUGCCUCUUCCCUGGCU	21	0	0	0	4	1	1	0	0	0	0	0	0	0	0	0	0	0	0	0.2	0	0	0	0	0	0	0	0	0	0	0
mmi-miR408d	UGCACUGCCUCUUCCCUGGC	20	0	0	0	1	0	0	0	0	0	0	0	0	0	0	1	0	0	0	0	0	0	0	0	0	0	0	0	0	0	0
mmi-miR477a	CUCUCCCUCAAGGGCUUCUG	20	3	4	4	150	169	137	244	158	214	96	102	108	771	870	292	0.2	0.2	0.2	6.5	6.4	6.5	13.6	9.7	10	3.9	5.1	4.9	30.2	34.3	13.7
mmi-miR477b	CUCUCCCUCAAAGGCUUCUG	20	0	0	0	10	16	9	11	3	3	13	11	9	57	76	19	0	0	0	0.4	0.6	0.4	0.6	0.2	0.1	0.5	0.6	0.4	2.2	3	0.9
mmi-miR477c	ACUCUCCCUCAAGGGCUUCUC	21	0	0	0	0	0	1	0	0	0	0	0	0	0	0	0	0	0	0	0	0	0	0	0	0	0	0	0	0	0	0
mmi-miR477d	CUCUCCCUCAAGGGCUUCUC	20	0	0	0	0	1	2	0	0	0	0	0	1	4	2	2	0	0	0	0	0	0.1	0	0	0	0	0	0	0.2	0.1	0.1
mmi-miR477e	CUCUCCCUCAAGGGCUUCUA	20	0	0	0	7	19	11	15	7	10	6	5	12	41	72	32	0	0	0	0.3	0.7	0.5	0.8	0.4	0.5	0.2	0.3	0.5	1.6	2.8	1.5
mmi-miR477f	ACUCUCCCUCAAAGGCUUCUG	21	0	0	0	2	0	0	0	0	0	0	0	0	1	0	0	0	0	0	0.1	0	0	0	0	0	0	0	0	0	0	0
mmi-miR477g	ACUCUCCCUCAAGGGCUUCUGG	22	0	0	0	2	0	0	0	0	0	1	0	0	0	0	1	0	0	0	0.1	0	0	0	0	0	0	0	0	0	0	0
mmi-miR477h	ACUCUCCCUCAAGGGCUUCUGA	22	0	0	0	0	0	0	0	0	0	0	0	0	0	1	0	0	0	0	0	0	0	0	0	0	0	0	0	0	0	0
mmi-miR477i	ACUCUCCCUCAAGGGCUUCUG	21	0	0	0	1	0	0	0	0	0	0	0	0	0	0	0	0	0	0	0	0	0	0	0	0	0	0	0	0	0	0
mmi-miR4995	AGGCAGUGGCUUGGUUAAGGG	21	0	0	0	0	2	0	0	0	0	0	0	0	0	0	0	0	0	0	0	0.1	0	0	0	0	0	0	0	0	0	0
mmi-miR5083	AGACUACAAUUAUCUGAUCA	20	1	0	1	1	3	0	0	0	0	5	4	6	3	3	2	0.1	0	0.1	0	0.1	0	0	0	0	0.2	0.2	0.3	0.1	0.1	0.1
mmi-miR5139a	GAAACCUGGCUCUGAUACCA	20	0	0	0	1	5	0	0	1	1	1	0	0	1	3	0	0	0	0	0	0.2	0	0	0.1	0	0	0	0	0	0.1	0
mmi-miR5139b	AAACCUGGCUCUGAUACCA	19	1	0	0	2	5	0	0	4	1	2	1	0	1	1	1	0.1	0	0	0.1	0.2	0	0	0.2	0	0.1	0.1	0	0	0	0
mmi-miR530a	UGCAUUUGCACCUGCACCUU	20	7	3	5	4	15	5	1	4	6	1	0	4	7	5	2	0.4	0.2	0.3	0.2	0.6	0.2	0.1	0.2	0.3	0	0	0.2	0.3	0.2	0.1
mmi-miR530b	UGCAUUUGCACCUGCACCUUA	21	13	6	13	12	37	17	8	1	1	13	7	8	32	25	8	0.7	0.3	0.7	0.5	1.4	0.8	0.4	0.1	0	0.5	0.4	0.4	1.3	1	0.4
mmi-miR530c	UGCAUUUGCACCUGCACCUC	20	0	1	0	0	3	0	1	0	0	0	0	0	0	0	0	0	0.1	0	0	0.1	0	0.1	0	0	0	0	0	0	0	0
mmi-miR530d	UGCAUUUGCACCUGCACCUUG	21	1	0	0	0	0	1	0	0	0	0	1	0	0	0	1	0.1	0	0	0	0	0	0	0	0	0	0.1	0	0	0	0
mmi-miR530e	UGCAUUUGCACCUGCACCUA	20	0	0	0	1	2	0	1	0	0	0	0	0	0	0	0	0	0	0	0	0.1	0	0.1	0	0	0	0	0	0	0	0
mmi-miR5368	GGACAGUCUCAGGUAGACA	19	0	0	0	4	5	3	0	0	0	0	0	0	0	0	0	0	0	0	0.2	0.2	0.1	0	0	0	0	0	0	0	0	0
mmi-miR5523	UGAGGAGGAACAUAUUUACUAG	22	0	1	0	0	0	0	0	0	0	0	0	0	0	0	0	0	0.1	0	0	0	0	0	0	0	0	0	0	0	0	0
mmi-miR5538	ACUGAACUCAAUCACUUGCUGC	22	0	0	0	0	0	0	0	0	0	2	0	0	0	2	1	0	0	0	0	0	0	0	0	0	0.1	0	0	0	0.1	0
mmi-miR5642a	UCUCGCGCUUGUACGGCUUU	20	0	0	0	0	0	0	0	0	0	0	1	0	0	0	0	0	0	0	0	0	0	0	0	0	0	0.1	0	0	0	0
mmi-miR6114-3p	UCACGUCCAUUGUCCCUUUCA	21	0	0	0	3	2	1	0	0	0	0	0	0	2	0	0	0	0	0	0.1	0.1	0	0	0	0	0	0	0	0.1	0	0
mmi-miR6149a	UUGAUACGCACCUGAAUCGGC	21	0	0	0	0	0	0	0	0	0	0	0	0	8	1	0	0	0	0	0	0	0	0	0	0	0	0	0	0.3	0	0
mmi-miR6173	AGCCGUAAACGAUGGAUACU	20	0	0	1	11	17	14	1	1	0	4	2	1	2	4	0	0	0	0.1	0.5	0.6	0.7	0.1	0.1	0	0.2	0.1	0	0.1	0.2	0
mmi-miR6300	GUCGUUGUAGUAUAGUGG	18	40	42	45	26	21	19	14	45	59	7	21	13	41	29	25	2.2	2.3	2.4	1.1	0.8	0.9	0.8	2.8	2.8	0.3	1.1	0.6	1.6	1.1	1.2
mmi-miR6478	CCGACCUUAGCUCAGUUGGUG	21	118	12	10	205	59	32	10	5	2	29	35	72	69	81	57	6.4	0.6	0.5	9	2.2	1.5	0.6	0.3	0.1	1.2	1.8	3.3	2.7	3.2	2.7
mmi-miR775	UUCGAUGUCUAGCAGUGCCA	20	0	0	0	0	0	1	0	0	0	0	0	0	0	0	0	0	0	0	0	0	0	0	0	0	0	0	0	0	0	0
mmi-miR779.2	UGAUUGGAAAUUUCGUUGACU	21	0	1	0	0	0	0	0	0	0	0	0	0	0	0	0	0	0.1	0	0	0	0	0	0	0	0	0	0	0	0	0
mmi-miR7804-5p	AGGGGUGUUCAUCGAAUCGAAUU	23	0	2	1	3	2	0	0	0	1	5	1	3	4	7	1	0	0.1	0.1	0.1	0.1	0	0	0	0	0.2	0.1	0.1	0.2	0.3	0
mmi-miR8155a	GUAACCUGGCUCUGAUACCA	20	0	0	1	0	0	0	0	0	0	0	0	0	0	0	0	0	0	0.1	0	0	0	0	0	0	0	0	0	0	0	0
mmi-miR8155b	UAACCUGGCUCUGAUACCA	19	0	0	0	0	0	0	0	0	0	1	0	1	0	0	0	0	0	0	0	0	0	0	0	0	0	0	0	0	0	0
mmi-miR8175	GAUCCCCGGCAACGGCGCCA	20	1	0	0	1	9	3	3	1	3	4	2	2	1	2	0	0.1	0	0	0	0.3	0.1	0.2	0.1	0.1	0.2	0.1	0.1	0	0.1	0
mmi-miR827	UUAGAUGACCAUCAACAAACU	21	0	0	1	0	0	0	0	0	0	0	0	0	0	0	0	0	0	0.1	0	0	0	0	0	0	0	0	0	0	0	0
mmi-miR840-3p	UUGUUUAGGUCCCUUAGUUUCU	22	0	0	0	0	1	0	0	0	0	0	0	0	0	0	0	0	0	0	0	0	0	0	0	0	0	0	0	0	0	0
mmi-miR845a	CGGCUCUGAUACCAAUUGAUG	21	0	0	0	0	1	0	1	0	0	0	0	0	0	1	2	0	0	0	0	0	0	0.1	0	0	0	0	0	0	0	0.1
mmi-miR845b	UCGCUCUGAUACCAAAUUGAUG	22	0	0	0	0	0	0	0	0	0	0	0	0	0	2	0	0	0	0	0	0	0	0	0	0	0	0	0	0	0.1	0
mmi-miR845c	AGGCUCUGAUACCAAUUGAUG	21	0	0	0	1	0	0	0	0	0	0	0	0	0	0	0	0	0	0	0	0	0	0	0	0	0	0	0	0	0	0
mmi-miR858a	UUUCGUUGUCUGUUCGACCUU	21	3	3	3	12	6	7	1	4	0	16	13	7	18	15	16	0.2	0.2	0.2	0.5	0.2	0.3	0.1	0.2	0	0.6	0.7	0.3	0.7	0.6	0.8
mmi-miR858b	UUCGUUGUCUGUUCGACCUUG	21	2271	1650	1489	3336	2356	2726	730	289	357	5727	4127	3147	4336	4709	3376	123.6	88.9	80.1	145.6	89.4	129.3	40.6	17.7	16.8	231.5	207.4	143.1	169.8	185.5	158.7
mmi-miR858c	UUCGUUGUCUGUUCGACCCUG	21	8	1	7	11	6	11	0	1	0	22	17	7	11	18	15	0.4	0.1	0.4	0.5	0.2	0.5	0	0.1	0	0.9	0.9	0.3	0.4	0.7	0.7
mmi-miR858d	CUCGUUGUCUGUUCGACCUUG	21	9	7	2	6	5	2	6	0	0	12	12	3	11	11	7	0.5	0.4	0.1	0.3	0.2	0.1	0.3	0	0	0.5	0.6	0.1	0.4	0.4	0.3
mmi-miR858e	UUCGUUGUCUGUUCGACCUGA	21	0	1	1	0	0	1	0	0	0	0	0	0	1	1	1	0	0.1	0.1	0	0	0	0	0	0	0	0	0	0	0	0
mmi-miR858f	UCUCGUUGUCUGUUCGACCUU	21	0	0	0	0	0	0	0	0	0	0	1	0	0	0	0	0	0	0	0	0	0	0	0	0	0	0.1	0	0	0	0
mmi-miR862-3p	AUAUGCUGGAUCUACUUGAAG	21	0	0	0	0	0	0	0	0	0	0	0	0	0	1	0	0	0	0	0	0	0	0	0	0	0	0	0	0	0	0
mmi-miR866-3p	ACAAAAUCCGUCUUUGAAGA	20	0	0	0	0	0	0	0	0	0	0	0	0	0	1	0	0	0	0	0	0	0	0	0	0	0	0	0	0	0	0
mmi-miR894	CGUUUCACGUCGGGUUCACC	20	0	0	0	43	33	25	4	0	1	11	3	1	10	5	14	0	0	0	1.9	1.3	1.2	0.2	0	0	0.4	0.2	0	0.4	0.2	0.7
mmi-miR947	UAUCGGAAUCUGUUACUGUUUC	22	0	0	0	0	0	0	0	0	0	0	0	0	0	0	1	0	0	0	0	0	0	0	0	0	0	0	0	0	0	0
mmi-miR9471a-3p	UUGGCUGAGUGAGCAUCACGG	21	0	0	0	0	0	0	0	0	0	0	0	0	1	0	0	0	0	0	0	0	0	0	0	0	0	0	0	0	0	0
mmi-miR951	UGUUCUUGACGUCUGGACCACG	22	0	0	0	1	0	0	0	0	0	0	0	0	0	1	0	0	0	0	0	0	0	0	0	0	0	0	0	0	0	0
