# Supplementary material for: Integrated Analysis of Transcriptome and Small RNAome Reveals the Regulatory Network for Rapid Growth in Mikania micrantha
Source: Int J Mol Sci. 2022 Sep 13;23(18):10596. doi: 10.3390/ijms231810596 (PMC9501215; doi:10.3390/ijms231810596)
Supplement: Supplementary file 1 [file ijms-23-10596-s001.zip › Table S4.xlsx]

## Sheet: Sheet1
Table S4. List of novel miRNAs identified in the five tissues.
				raw Counts															Normalized Counts (CPM)
ID	mature Sequence	Chr_hairpinStart_hairpinEnd_matureStart_matureEnd	Length	fl_r1	fl_r2	fl_r3	le_r1	le_r2	le_r3	ro_r1	ro_r2	ro_r3	sh_r1	sh_r2	sh_r3	st_r1	st_r2	st_r3	fl_r1	fl_r2	fl_r3	le_r1	le_r2	le_r3	ro_r1	ro_r2	ro_r3	sh_r1	sh_r2	sh_r3	st_r1	st_r2	st_r3
mmi-cand1	AAGAAUCAAGGCUACGAAUCA	Chr1_89830856_89831055_89830856_89830876	21	2	2	0	0	1	1	1	1	3	7	1	1	2	5	1	0.1	0.1	0	0	0	0	0.1	0.1	0.1	0.3	0.1	0	0.1	0.2	0
mmi-cand2	AAGGAAUUUUGGACGUGGGGA	Chr15_32811511_32811664_32811644_32811664	21	144	157	187	791	986	753	99	14	26	73	93	78	810	731	305	7.8	8.5	10.1	34.5	37.4	35.7	5.5	0.9	1.2	3	4.7	3.5	31.7	28.8	14.3
mmi-cand3a	AAUGUUGUCUGGCUCGAGGCC	Chr12_12414340_12414533_12414340_12414360	21	3	7	5	1	0	0	1	0	0	2	1	1	2	2	1	0.2	0.4	0.3	0	0	0	0.1	0	0	0.1	0.1	0	0.1	0.1	0
mmi-cand3b	AAUGUUGUCUGGCUCGAGGCC	Chr17_2290816_2290995_2290816_2290836	21	3	7	5	1	0	0	1	0	0	2	1	1	2	2	1	0.2	0.4	0.3	0	0	0	0.1	0	0	0.1	0.1	0	0.1	0.1	0
mmi-cand4	AGAGCUGUCUUCAAUCCAUUC	Chr11_13065753_13065920_13065753_13065773	21	4	2	2	0	0	0	0	0	0	1	0	0	0	1	0	0.2	0.1	0.1	0	0	0	0	0	0	0	0	0	0	0	0
mmi-cand5	AGCUCCUCCGAACACUUCAUC	Chr18_54918581_54918652_54918632_54918652	21	20	32	36	2	22	6	43	3	0	8	18	15	24	19	7	1.1	1.7	1.9	0.1	0.8	0.3	2.4	0.2	0	0.3	0.9	0.7	0.9	0.7	0.3
mmi-cand6	AGCUGCCAGCAUGAUCUGAU	Chr1_82589390_82589588_82589390_82589409	20	0	0	1	4	1	2	0	0	0	1	1	1	0	0	0	0	0	0.1	0.2	0	0.1	0	0	0	0	0.1	0	0	0	0
mmi-cand7	AGGAAGUCGUCCUUGGCUCAUU	Chr8_92204677_92204776_92204755_92204776	22	1	4	3	137	97	124	24	10	16	70	25	24	185	229	189	0.1	0.2	0.2	6	3.7	5.9	1.3	0.6	0.8	2.8	1.3	1.1	7.2	9	8.9
mmi-cand8	AGGCAAUGAUUCCUUGGCAAC	Chr16_54415892_54415978_54415892_54415912	21	0	0	0	62	44	51	13	9	6	28	19	10	168	220	77	0	0	0	2.7	1.7	2.4	0.7	0.6	0.3	1.1	1	0.5	6.6	8.7	3.6
mmi-cand9	AGGGAUGUAGCGCAGCUUGG	Chr1_60930707_60930909_60930707_60930726	20	85	72	80	1592	943	995	47	99	119	109	88	115	165	210	213	4.6	3.9	4.3	69.5	35.8	47.2	2.6	6.1	5.6	4.4	4.4	5.2	6.5	8.3	10
mmi-cand10	AGGUGUAGGUGUAUUUGCAGA	Chr1_108875873_108875988_108875968_108875988	21	9	17	27	38	161	64	55	3	12	6	8	13	123	92	19	0.5	0.9	1.5	1.7	6.1	3	3.1	0.2	0.6	0.2	0.4	0.6	4.8	3.6	0.9
mmi-cand11	AGUUCUUGCUGUUGGAGCAUC	Chr1_114563244_114563451_114563244_114563264	21	5	14	8	0	0	0	1	0	0	0	0	0	1	0	1	0.3	0.8	0.4	0	0	0	0.1	0	0	0	0	0	0	0	0
mmi-cand12	AUCAUGCGAUCUCCUCGGAAG	Chr1_119432381_119432573_119432553_119432573	21	195	303	262	2439	1397	1631	14	0	9	177	111	88	315	422	152	10.6	16.3	14.1	106.5	53	77.4	0.8	0	0.4	7.2	5.6	4	12.3	16.6	7.1
mmi-cand13a	AUCAUGCUAUCCUUUUGGAUU	Chr1_114373160_114373304_114373284_114373304	21	0	0	1	4	7	6	0	0	0	0	4	1	4	5	3	0	0	0.1	0.2	0.3	0.3	0	0	0	0	0.2	0	0.2	0.2	0.1
mmi-cand13b	AUCAUGCUAUCCUUUUGGAUU	Chr1_115524181_115524329_115524309_115524329	21	0	0	1	4	7	6	0	0	0	0	4	1	4	5	3	0	0	0.1	0.2	0.3	0.3	0	0	0	0	0.2	0	0.2	0.2	0.1
mmi-cand14a	AUCUCCCUCAAGGGCUUCUGGC	Chr16_43373650_43373726_43373705_43373726	22	1	0	0	70	83	77	829	176	197	13	58	100	32	34	25	0.1	0	0	3.1	3.1	3.7	46.1	10.8	9.2	0.5	2.9	4.5	1.3	1.3	1.2
mmi-cand14b	AUCUCCCUCAAGGGCUUCUGGC	Chr16_44097230_44097310_44097230_44097251	22	1	0	0	70	83	77	829	176	197	13	58	100	32	34	25	0.1	0	0	3.1	3.1	3.7	46.1	10.8	9.2	0.5	2.9	4.5	1.3	1.3	1.2
mmi-cand15	AUGAGAAUCUUGAUGAUGCUG	Chr1_111741901_111742099_111741901_111741921	21	0	0	0	0	0	1	0	0	0	0	1	0	2	3	1	0	0	0	0	0	0	0	0	0	0	0.1	0	0.1	0.1	0
mmi-cand16	AUUUGCACCUGCACCUUACUU	Chr1_108875876_108875985_108875876_108875896	21	3	0	0	0	1	3	1	0	1	0	0	0	1	1	0	0.2	0	0	0	0	0.1	0.1	0	0	0	0	0	0	0	0
mmi-cand17	AUUUGGAUCAUGCGAUCUCCU	Chr1_119432388_119432567_119432547_119432567	21	0	2	0	6	5	6	0	0	0	0	0	0	0	2	0	0	0.1	0	0.3	0.2	0.3	0	0	0	0	0	0	0	0.1	0
mmi-cand18	CAAGGCUACGAAUCAAGGAACC	Chr1_89830862_89831051_89830862_89830883	22	1	2	2	19	12	24	0	0	0	27	12	11	16	21	13	0.1	0.1	0.1	0.8	0.5	1.1	0	0	0	1.1	0.6	0.5	0.6	0.8	0.6
mmi-cand19	CAGCAUCUUCAAGAUUCACAU	Chr1_111741850_111741923_111741850_111741870	21	3	3	1	5	7	3	0	2	0	10	8	11	34	34	27	0.2	0.2	0.1	0.2	0.3	0.1	0	0.1	0	0.4	0.4	0.5	1.3	1.3	1.3
mmi-cand20	CAGGUCAUGGUUGCAGCUUCA	Chr1_82589389_82589589_82589569_82589589	21	0	1	0	10	19	9	0	0	0	2	0	1	0	0	0	0	0.1	0	0.4	0.7	0.4	0	0	0	0.1	0	0	0	0	0
mmi-cand21	CCACAGCUUUCUUGAACUUUU	Chr13_4733465_4733542_4733465_4733485	21	2	0	1	3	1	0	0	0	0	0	0	0	5	7	0	0.1	0	0.1	0.1	0	0	0	0	0	0	0	0	0.2	0.3	0
mmi-cand22a	CCCCAUAUCAACUUUGACAAC	Chr6_15131746_15131827_15131807_15131827	21	109	121	118	712	525	648	411	57	83	176	117	96	822	731	936	5.9	6.5	6.3	31.1	19.9	30.7	22.9	3.5	3.9	7.1	5.9	4.4	32.2	28.8	44
mmi-cand22b	CCCCAUAUCAACUUUGACAAC	Chr6_15309806_15309887_15309806_15309826	21	109	121	118	712	525	648	411	57	83	176	117	96	822	731	936	5.9	6.5	6.3	31.1	19.9	30.7	22.9	3.5	3.9	7.1	5.9	4.4	32.2	28.8	44
mmi-cand23	CCCGUCGCUUGAUCAGAAUUG	Chr19_3753_3877_3857_3877	21	0	2	0	12	4	6	2	1	0	4	2	0	10	13	18	0	0.1	0	0.5	0.2	0.3	0.1	0.1	0	0.2	0.1	0	0.4	0.5	0.8
mmi-cand24	CCGUCGCUUGAUCAGAAUUGU	Chr19_3752_3878_3858_3878	21	4	5	3	24	20	21	4	5	7	6	4	4	29	30	21	0.2	0.3	0.2	1	0.8	1	0.2	0.3	0.3	0.2	0.2	0.2	1.1	1.2	1
mmi-cand25	CGAUGUGGAUCCGUCUGAGGU	Chr12_7243060_7243203_7243183_7243203	21	88	103	108	938	964	762	113	27	30	172	109	93	427	537	415	4.8	5.6	5.8	41	36.6	36.1	6.3	1.7	1.4	7	5.5	4.2	16.7	21.1	19.5
mmi-cand26a	CGCAAAAAUCGUUGACUUUCA	Chr6_12553847_12553933_12553847_12553867	21	441	954	602	153	610	260	252	343	430	282	443	508	884	928	389	24	51.4	32.4	6.7	23.1	12.3	14	21	20.2	11.4	22.3	23.1	34.6	36.5	18.3
mmi-cand26b	CGCAAAAAUCGUUGACUUUCA	Chr6_12629596_12629682_12629596_12629616	21	441	954	602	153	610	260	252	343	430	282	443	508	884	928	389	24	51.4	32.4	6.7	23.1	12.3	14	21	20.2	11.4	22.3	23.1	34.6	36.5	18.3
mmi-cand27	CUCUCCCUCAAGGGCUUCUGA	Chr12_11918522_11918614_11918522_11918542	21	8	4	3	341	430	343	398	78	85	301	343	276	1345	1335	611	0.4	0.2	0.2	14.9	16.3	16.3	22.1	4.8	4	12.2	17.2	12.6	52.7	52.6	28.7
mmi-cand28a	CUGAAGUGUUUGGUGGAACUC	Chr18_54342942_54343005_54342985_54343005	21	14	9	14	6	99	28	17	0	2	6	7	6	2	5	2	0.8	0.5	0.8	0.3	3.8	1.3	0.9	0	0.1	0.2	0.4	0.3	0.1	0.2	0.1
mmi-cand28b	CUGAAGUGUUUGGUGGAACUC	Chr18_54446941_54447004_54446984_54447004	21	14	9	14	6	99	28	17	0	2	6	7	6	2	5	2	0.8	0.5	0.8	0.3	3.8	1.3	0.9	0	0.1	0.2	0.4	0.3	0.1	0.2	0.1
mmi-cand29	CUGAAUCUCGAGACGCUCUUC	Chr13_4208067_4208300_4208067_4208087	21	0	2	1	1	1	6	1	0	0	0	1	3	2	5	3	0	0.1	0.1	0	0	0.3	0.1	0	0	0	0.1	0.1	0.1	0.2	0.1
mmi-cand30	CUUCCACGGCUUUCUUGAACU	Chr11_12184852_12184957_12184852_12184872	21	3	1	4	77	20	40	0	1	0	0	1	0	20	46	48	0.2	0.1	0.2	3.4	0.8	1.9	0	0.1	0	0	0.1	0	0.8	1.8	2.3
mmi-cand31a	GAGAAUCUUGAUGAUGCUGCA	Chr1_111741903_111742097_111741903_111741923	21	0	1	0	1	6	3	0	0	0	10	2	4	18	20	17	0	0.1	0	0	0.2	0.1	0	0	0	0.4	0.1	0.2	0.7	0.8	0.8
mmi-cand31b	GAGAAUCUUGAUGAUGCUGCA	Chr1_114563258_114563437_114563417_114563437	21	0	1	0	1	6	3	0	0	0	10	2	4	18	20	17	0	0.1	0	0	0.2	0.1	0	0	0	0.4	0.1	0.2	0.7	0.8	0.8
mmi-cand32	GCAGCAUCUUCAAGAUUCACA	Chr1_111741849_111741924_111741849_111741869	21	0	1	1	1	2	3	0	1	0	21	13	6	17	17	7	0	0.1	0.1	0	0.1	0.1	0	0.1	0	0.8	0.7	0.3	0.7	0.7	0.3
mmi-cand33a	GCGGGGAUAGCUCAGUUGGGA	Chr3_98799298_98799436_98799416_98799436	21	382	171	255	827	769	484	193	142	163	402	498	685	802	941	818	20.8	9.2	13.7	36.1	29.2	23	10.7	8.7	7.7	16.3	25	31.2	31.4	37.1	38.5
mmi-cand33b	GCGGGGAUAGCUCAGUUGGGA	Chr7_83322665_83322927_83322907_83322927	21	382	171	255	827	769	484	193	142	163	402	498	685	802	941	818	20.8	9.2	13.7	36.1	29.2	23	10.7	8.7	7.7	16.3	25	31.2	31.4	37.1	38.5
mmi-cand34	GCUACGAAUCAAGGAACCCUAA	Chr1_89830866_89831047_89830866_89830887	22	0	0	0	0	0	1	0	0	0	0	2	1	2	2	0	0	0	0	0	0	0	0	0	0	0	0.1	0	0.1	0.1	0
mmi-cand35	GCUCUCCCUCAAGGGCUUCUGA	Chr12_11918395_11918542_11918521_11918542	22	0	0	0	1	2	1	4	0	0	0	0	1	2	2	0	0	0	0	0	0.1	0	0.2	0	0	0	0	0	0.1	0.1	0
mmi-cand36	GGGAUGGUGGCUGGCCCGAUG	Chr11_20477666_20477795_20477666_20477686	21	25	29	31	1	0	1	3	3	7	13	25	18	1	1	2	1.4	1.6	1.7	0	0	0	0.2	0.2	0.3	0.5	1.3	0.8	0	0	0.1
mmi-cand37	GGGAUGUUGGCUGGCUCGCUG	Chr4_31117452_31117556_31117452_31117472	21	63	115	65	190	216	204	64	39	44	709	433	321	238	277	104	3.4	6.2	3.5	8.3	8.2	9.7	3.6	2.4	2.1	28.7	21.8	14.6	9.3	10.9	4.9
mmi-cand38	GGGGAUGUAGCUCAGAUGGU	Chr1_94397967_94398036_94397967_94397986	20	2004	1591	1659	14055	11163	12284	1814	5288	6683	2234	2288	3258	3932	4371	4396	109	85.7	89.2	613.6	423.4	582.7	100.9	324.4	313.7	90.3	115	148.2	154	172.1	206.7
mmi-cand39a	GGUAGUUCGACCGUGGAAUU	Chr11_11811085_11811317_11811085_11811104	20	546	981	672	23982	21184	22510	372	243	256	1201	738	849	3156	3364	2104	29.7	52.9	36.1	1047	803.5	1067.8	20.7	14.9	12	48.6	37.1	38.6	123.6	132.5	98.9
mmi-cand39b	GGUAGUUCGACCGUGGAAUU	Chr18_50475_50707_50475_50494	20	546	981	672	23982	21184	22510	372	243	256	1201	738	849	3156	3364	2104	29.7	52.9	36.1	1047	803.5	1067.8	20.7	14.9	12	48.6	37.1	38.6	123.6	132.5	98.9
mmi-cand40	GGUAUGUUGGCUGGCUCGAUG	Chr7_55786235_55786330_55786310_55786330	21	45	65	26	1	1	0	57	77	88	3	5	4	8	7	4	2.4	3.5	1.4	0	0	0	3.2	4.7	4.1	0.1	0.3	0.2	0.3	0.3	0.2
mmi-cand41	GGUCAUGGUUGCAGCUUCAAU	Chr1_82589387_82589591_82589571_82589591	21	0	0	0	4	6	3	0	0	0	1	0	0	0	0	0	0	0	0	0.2	0.2	0.1	0	0	0	0	0	0	0	0	0
mmi-cand42	GUCCUCGGGAUGUAGAUUACU	Chr1_74578435_74578511_74578491_74578511	21	4	2	5	1	2	1	4	25	43	2	12	2	7	3	1	0.2	0.1	0.3	0	0.1	0	0.2	1.5	2	0.1	0.6	0.1	0.3	0.1	0
mmi-cand43	GUCGGACCAGGCUUCAUUCCC	Chr12_12414339_12414534_12414514_12414534	21	0	0	2	1	1	2	0	0	0	0	0	0	1	0	0	0	0	0.1	0	0	0.1	0	0	0	0	0	0	0	0	0
mmi-cand44	GUUGGACUGAAGGGAGCUCCC	Chr11_13065754_13065919_13065899_13065919	21	1	1	1	0	0	0	0	0	1	1	0	0	17	15	6	0.1	0.1	0.1	0	0	0	0	0	0	0	0	0	0.7	0.6	0.3
mmi-cand45	UAGCUGCCGACUCAUUCAUCC	Chr11_13065797_13065878_13065797_13065817	21	2	2	5	0	0	0	0	0	0	1	2	0	2	0	0	0.1	0.1	0.3	0	0	0	0	0	0	0	0.1	0	0.1	0	0
mmi-cand46	UAGGACCAGGCUUCAUUCCUU	Chr15_9160383_9160477_9160383_9160403	21	3	2	1	8	7	5	0	0	0	11	7	2	2	9	6	0.2	0.1	0.1	0.3	0.3	0.2	0	0	0	0.4	0.4	0.1	0.1	0.4	0.3
mmi-cand47	UAGUUCAAUAAAGCUGUGGGA	Chr11_12184855_12184954_12184934_12184954	21	0	0	0	0	0	0	1	1	0	0	1	0	1	3	3	0	0	0	0	0	0	0.1	0.1	0	0	0.1	0	0	0.1	0.1
mmi-cand48a	UAUUCAAAUGAGAACUUUGA	Chr6_80548948_80549129_80549110_80549129	20	1173	668	1026	1851	2787	2198	764	660	840	2059	2579	3419	1113	1298	1394	63.8	36	55.2	80.8	105.7	104.3	42.5	40.5	39.4	83.2	129.6	155.5	43.6	51.1	65.5
mmi-cand48b	UAUUCAAAUGAGAACUUUGA	Chr6_81333864_81334045_81333864_81333883	20	1173	668	1026	1851	2787	2198	764	660	840	2059	2579	3419	1113	1298	1394	63.8	36	55.2	80.8	105.7	104.3	42.5	40.5	39.4	83.2	129.6	155.5	43.6	51.1	65.5
mmi-cand49a	UCAACUCUGUACUCAAUUAUG	Chr4_19725385_19725452_19725385_19725405	21	38	39	51	70	26	50	13	22	15	16	6	4	4	5	10	2.1	2.1	2.7	3.1	1	2.4	0.7	1.3	0.7	0.6	0.3	0.2	0.2	0.2	0.5
mmi-cand49b	UCAACUCUGUACUCAAUUAUG	Chr4_19912258_19912325_19912258_19912278	21	38	39	51	70	26	50	13	22	15	16	6	4	4	5	10	2.1	2.1	2.7	3.1	1	2.4	0.7	1.3	0.7	0.6	0.3	0.2	0.2	0.2	0.5
mmi-cand50	UCAAGGCUACGAAUCAAGGAAC	Chr1_89830861_89831052_89830861_89830882	22	1	1	0	3	1	1	0	1	0	1	2	1	0	1	0	0.1	0.1	0	0.1	0	0	0	0.1	0	0	0.1	0	0	0	0
mmi-cand51	UCAGACCAGGCUUCAUUCCUC	Chr2_94327898_94327992_94327898_94327918	21	5	7	9	7	7	5	2	1	3	9	4	5	4	7	1	0.3	0.4	0.5	0.3	0.3	0.2	0.1	0.1	0.1	0.4	0.2	0.2	0.2	0.3	0
mmi-cand52	UCAGGUCAUGGUUGCAGCUUC	Chr1_82589390_82589588_82589568_82589588	21	0	0	1	6	5	6	1	1	0	0	2	2	1	0	0	0	0	0.1	0.3	0.2	0.3	0.1	0.1	0	0	0.1	0.1	0	0	0
mmi-cand53	UCCACAGCUUUCUUGAACUU	Chr13_4733464_4733543_4733464_4733483	20	6	13	7	25	22	17	1	1	0	1	0	2	23	46	22	0.3	0.7	0.4	1.1	0.8	0.8	0.1	0.1	0	0	0	0.1	0.9	1.8	1
mmi-cand54	UCCCUCAAGGGCUUCUGAUUU	Chr12_11918525_11918611_11918525_11918545	21	0	0	0	2	2	2	0	0	0	0	0	0	1	2	1	0	0	0	0.1	0.1	0.1	0	0	0	0	0	0	0	0.1	0
mmi-cand55	UCGAACCAGGCUUCAUUCCCU	Chr17_39197076_39197170_39197150_39197170	21	2	0	1	5	7	2	0	0	0	1	1	4	8	4	3	0.1	0	0.1	0.2	0.3	0.1	0	0	0	0	0.1	0.2	0.3	0.2	0.1
mmi-cand56	UCGAACCAGGCUUCAUUCCUA	Chr8_55295080_55295150_55295080_55295100	21	0	0	0	1	0	0	0	0	0	0	0	0	0	2	0	0	0	0	0	0	0	0	0	0	0	0	0	0	0.1	0
mmi-cand57a	UCGAACCAGGCUUCAUUCCUC	Chr11_42065654_42065749_42065729_42065749	21	0	4	0	5	2	2	0	0	0	4	5	1	3	1	0	0	0.2	0	0.2	0.1	0.1	0	0	0	0.2	0.3	0	0.1	0	0
mmi-cand57b	UCGAACCAGGCUUCAUUCCUC	Chr11_56098497_56098592_56098572_56098592	21	0	4	0	5	2	2	0	0	0	4	5	1	3	1	0	0	0.2	0	0.2	0.1	0.1	0	0	0	0.2	0.3	0	0.1	0	0
mmi-cand57c	UCGAACCAGGCUUCAUUCCUC	Chr3_89972813_89972907_89972887_89972907	21	0	4	0	5	2	2	0	0	0	4	5	1	3	1	0	0	0.2	0	0.2	0.1	0.1	0	0	0	0.2	0.3	0	0.1	0	0
mmi-cand57d	UCGAACCAGGCUUCAUUCCUC	Chr6_33159017_33159111_33159091_33159111	21	0	4	0	5	2	2	0	0	0	4	5	1	3	1	0	0	0.2	0	0.2	0.1	0.1	0	0	0	0.2	0.3	0	0.1	0	0
mmi-cand58a	UCGAACCAGGCUUCAUUCCUU	Chr2_73489547_73489641_73489547_73489567	21	7	3	2	11	14	4	6	0	0	7	5	5	22	13	9	0.4	0.2	0.1	0.5	0.5	0.2	0.3	0	0	0.3	0.3	0.2	0.9	0.5	0.4
mmi-cand58b	UCGAACCAGGCUUCAUUCCUU	Chr7_36360911_36361005_36360911_36360931	21	7	3	2	11	14	4	6	0	0	7	5	5	22	13	9	0.4	0.2	0.1	0.5	0.5	0.2	0.3	0	0	0.3	0.3	0.2	0.9	0.5	0.4
mmi-cand59	UCGCACCAGGCUUCAUUCCUC	Chr7_41737417_41737511_41737417_41737437	21	0	0	1	2	2	2	0	0	0	0	0	0	2	0	0	0	0	0.1	0.1	0.1	0.1	0	0	0	0	0	0	0.1	0	0
mmi-cand60	UCGCUUGGUACAGGUCGGGAA	Chr12_14004178_14004310_14004290_14004310	21	24	41	32	138	164	124	43	4	7	73	47	41	260	238	127	1.3	2.2	1.7	6	6.2	5.9	2.4	0.2	0.3	3	2.4	1.9	10.2	9.4	6
mmi-cand61	UCGGAACAGGCUUCAUUCCUU	Chr10_63770475_63770570_63770550_63770570	21	10	8	5	20	29	17	2	0	3	29	16	17	27	25	8	0.5	0.4	0.3	0.9	1.1	0.8	0.1	0	0.1	1.2	0.8	0.8	1.1	1	0.4
mmi-cand62	UCGGACCAAGCUUCAUUCCU	Chr1_38815451_38815545_38815451_38815470	20	0	1	0	1	1	1	0	0	0	1	0	0	0	0	0	0	0.1	0	0	0	0	0	0	0	0	0	0	0	0	0
mmi-cand63	UCGGACCAAGCUUCAUUCCUC	Chr15_2985952_2986046_2986026_2986046	21	1	3	1	0	3	3	0	0	0	0	4	3	1	3	1	0.1	0.2	0.1	0	0.1	0.1	0	0	0	0	0.2	0.1	0	0.1	0
mmi-cand64	UCGGACCAGACUUCAUUCCUC	Chr10_18634780_18634876_18634780_18634800	21	5	0	5	7	4	3	1	3	0	3	1	5	0	2	5	0.3	0	0.3	0.3	0.2	0.1	0.1	0.2	0	0.1	0.1	0.2	0	0.1	0.2
mmi-cand65	UCGGACCAGGAUUCAUUCCUC	Chr1_18685468_18685562_18685542_18685562	21	1	2	1	1	1	1	1	0	0	5	0	0	0	2	1	0.1	0.1	0.1	0	0	0	0.1	0	0	0.2	0	0	0	0.1	0
mmi-cand66	UCGGACCAGGCAUCAUUCCUC	Chr1_35988584_35988679_35988659_35988679	21	8	6	14	8	9	7	0	1	0	12	6	6	6	7	7	0.4	0.3	0.8	0.3	0.3	0.3	0	0.1	0	0.5	0.3	0.3	0.2	0.3	0.3
mmi-cand67	UCGGACCAGGCGUCAUUCCUC	Chr3_84778011_84778105_84778085_84778105	21	0	1	3	0	2	1	0	0	0	2	1	0	0	0	0	0	0.1	0.2	0	0.1	0	0	0	0	0.1	0.1	0	0	0	0
mmi-cand68	UCGGACCAGGCUACAUUCCC	Chr9_26209000_26209092_26209000_26209019	20	2	1	2	0	2	1	0	0	1	0	0	0	0	5	0	0.1	0.1	0.1	0	0.1	0	0	0	0	0	0	0	0	0.2	0
mmi-cand69	UCGGACCAGGCUACAUUCCUC	Chr4_66363814_66363908_66363888_66363908	21	21	18	13	11	14	16	3	0	1	24	12	9	14	8	3	1.1	1	0.7	0.5	0.5	0.8	0.2	0	0	1	0.6	0.4	0.5	0.3	0.1
mmi-cand70	UCGGACCAGGCUUCAUCCCCA	Chr5_19580123_19580217_19580123_19580143	21	6	1	2	41	33	43	13	0	0	25	5	13	55	62	52	0.3	0.1	0.1	1.8	1.3	2	0.7	0	0	1	0.3	0.6	2.2	2.4	2.4
mmi-cand71a	UCGGACCAGGCUUCAUCCCCG	Chr11_52735323_52735417_52735397_52735417	21	5	2	0	33	8	6	0	0	0	9	11	3	36	41	86	0.3	0.1	0	1.4	0.3	0.3	0	0	0	0.4	0.6	0.1	1.4	1.6	4
mmi-cand71b	UCGGACCAGGCUUCAUCCCCG	Chr14_10962166_10962260_10962240_10962260	21	5	2	0	33	8	6	0	0	0	9	11	3	36	41	86	0.3	0.1	0	1.4	0.3	0.3	0	0	0	0.4	0.6	0.1	1.4	1.6	4
mmi-cand71c	UCGGACCAGGCUUCAUCCCCG	Chr1_22320130_22320224_22320130_22320150	21	5	2	0	33	8	6	0	0	0	9	11	3	36	41	86	0.3	0.1	0	1.4	0.3	0.3	0	0	0	0.4	0.6	0.1	1.4	1.6	4
mmi-cand71d	UCGGACCAGGCUUCAUCCCCG	Chr3_56531352_56531446_56531352_56531372	21	5	2	0	33	8	6	0	0	0	9	11	3	36	41	86	0.3	0.1	0	1.4	0.3	0.3	0	0	0	0.4	0.6	0.1	1.4	1.6	4
mmi-cand71e	UCGGACCAGGCUUCAUCCCCG	Chr4_71315916_71316010_71315990_71316010	21	5	2	0	33	8	6	0	0	0	9	11	3	36	41	86	0.3	0.1	0	1.4	0.3	0.3	0	0	0	0.4	0.6	0.1	1.4	1.6	4
mmi-cand71f	UCGGACCAGGCUUCAUCCCCG	Chr4_72349989_72350083_72349989_72350009	21	5	2	0	33	8	6	0	0	0	9	11	3	36	41	86	0.3	0.1	0	1.4	0.3	0.3	0	0	0	0.4	0.6	0.1	1.4	1.6	4
mmi-cand71g	UCGGACCAGGCUUCAUCCCCG	Chr5_12226013_12226107_12226087_12226107	21	5	2	0	33	8	6	0	0	0	9	11	3	36	41	86	0.3	0.1	0	1.4	0.3	0.3	0	0	0	0.4	0.6	0.1	1.4	1.6	4
mmi-cand72	UCGGACCAGGCUUCAUCCUU	Chr14_22965744_22965837_22965744_22965763	20	1	1	1	5	2	2	1	0	0	2	3	5	2	7	1	0.1	0.1	0.1	0.2	0.1	0.1	0.1	0	0	0.1	0.2	0.2	0.1	0.3	0
mmi-cand73	UCGGACCAGGCUUCAUGCCC	Chr17_34631748_34631840_34631748_34631767	20	1	0	1	0	0	3	0	0	0	0	0	0	0	0	0	0.1	0	0.1	0	0	0.1	0	0	0	0	0	0	0	0	0
mmi-cand74a	UCGGACCAGGCUUCAUGCCUU	Chr18_16662706_16662800_16662706_16662726	21	1	1	1	3	2	3	0	0	0	1	1	4	2	4	0	0.1	0.1	0.1	0.1	0.1	0.1	0	0	0	0	0.1	0.2	0.1	0.2	0
mmi-cand74b	UCGGACCAGGCUUCAUGCCUU	Chr5_14360742_14360834_14360814_14360834	21	1	1	1	3	2	3	0	0	0	1	1	4	2	4	0	0.1	0.1	0.1	0.1	0.1	0.1	0	0	0	0	0.1	0.2	0.1	0.2	0
mmi-cand75a	UCGGACCAGGCUUCAUUCCAC	Chr14_18113071_18113312_18113292_18113312	21	29	33	28	126	83	119	12	0	0	78	30	35	88	73	68	1.6	1.8	1.5	5.5	3.1	5.6	0.7	0	0	3.2	1.5	1.6	3.4	2.9	3.2
mmi-cand75b	UCGGACCAGGCUUCAUUCCAC	Chr3_26557808_26557904_26557884_26557904	21	29	33	28	126	83	119	12	0	0	78	30	35	88	73	68	1.6	1.8	1.5	5.5	3.1	5.6	0.7	0	0	3.2	1.5	1.6	3.4	2.9	3.2
mmi-cand76	UCGGACCAGGCUUCAUUCCAU	Chr5_23881637_23881731_23881637_23881657	21	16	4	9	41	64	53	4	0	0	49	24	26	47	91	39	0.9	0.2	0.5	1.8	2.4	2.5	0.2	0	0	2	1.2	1.2	1.8	3.6	1.8
mmi-cand77a	UCGGACCAGGCUUCAUUCCCA	Chr15_28457378_28457472_28457378_28457398	21	477	374	345	1878	1858	2631	279	36	20	981	547	649	2363	2383	2131	26	20.2	18.6	82	70.5	124.8	15.5	2.2	0.9	39.7	27.5	29.5	92.5	93.9	100.2
mmi-cand77b	UCGGACCAGGCUUCAUUCCCA	Chr16_4636272_4636366_4636272_4636292	21	477	374	345	1878	1858	2631	279	36	20	981	547	649	2363	2383	2131	26	20.2	18.6	82	70.5	124.8	15.5	2.2	0.9	39.7	27.5	29.5	92.5	93.9	100.2
mmi-cand78a	UCGGACCAGGCUUCAUUCCG	Chr1_20826706_20826799_20826780_20826799	20	27	6	6	84	16	21	2	0	0	13	10	11	11	15	8	1.5	0.3	0.3	3.7	0.6	1	0.1	0	0	0.5	0.5	0.5	0.4	0.6	0.4
mmi-cand78b	UCGGACCAGGCUUCAUUCCG	Chr2_50899371_50899464_50899445_50899464	20	27	6	6	84	16	21	2	0	0	13	10	11	11	15	8	1.5	0.3	0.3	3.7	0.6	1	0.1	0	0	0.5	0.5	0.5	0.4	0.6	0.4
mmi-cand78c	UCGGACCAGGCUUCAUUCCG	Chr5_33715921_33716014_33715995_33716014	20	27	6	6	84	16	21	2	0	0	13	10	11	11	15	8	1.5	0.3	0.3	3.7	0.6	1	0.1	0	0	0.5	0.5	0.5	0.4	0.6	0.4
mmi-cand78d	UCGGACCAGGCUUCAUUCCG	Chr7_40001116_40001209_40001190_40001209	20	27	6	6	84	16	21	2	0	0	13	10	11	11	15	8	1.5	0.3	0.3	3.7	0.6	1	0.1	0	0	0.5	0.5	0.5	0.4	0.6	0.4
mmi-cand79	UCGGACCAGGCUUCAUUCCGC	Chr10_3563529_3563624_3563529_3563549	21	36	25	23	52	65	73	5	1	0	88	37	56	58	75	44	2	1.3	1.2	2.3	2.5	3.5	0.3	0.1	0	3.6	1.9	2.5	2.3	3	2.1
mmi-cand80	UCGGACCAGGCUUCAUUCCUAU	Chr15_13080120_13080221_13080200_13080221	22	0	1	1	1	0	0	0	0	0	3	0	0	1	2	0	0	0.1	0.1	0	0	0	0	0	0	0.1	0	0	0	0.1	0
mmi-cand81	UCGGACCAGGCUUCAUUCCUCC	Chr9_78086711_78086808_78086711_78086732	22	5	4	6	9	9	13	9	3	3	19	11	11	3	2	11	0.3	0.2	0.3	0.4	0.3	0.6	0.5	0.2	0.1	0.8	0.6	0.5	0.1	0.1	0.5
mmi-cand82	UCGGACCAGGCUUCAUUCCUCU	Chr11_20477665_20477796_20477775_20477796	22	11	12	10	21	26	24	8	5	5	44	29	31	19	19	17	0.6	0.6	0.5	0.9	1	1.1	0.4	0.3	0.2	1.8	1.5	1.4	0.7	0.7	0.8
mmi-cand83a	UCGGACCAGGCUUCAUUCCUG	Chr15_5290316_5290410_5290390_5290410	21	467	34	52	1277	346	272	24	2	2	390	219	305	315	366	154	25.4	1.8	2.8	55.8	13.1	12.9	1.3	0.1	0.1	15.8	11	13.9	12.3	14.4	7.2
mmi-cand83b	UCGGACCAGGCUUCAUUCCUG	Chr17_28116553_28116647_28116553_28116573	21	467	34	52	1277	346	272	24	2	2	390	219	305	315	366	154	25.4	1.8	2.8	55.8	13.1	12.9	1.3	0.1	0.1	15.8	11	13.9	12.3	14.4	7.2
mmi-cand83c	UCGGACCAGGCUUCAUUCCUG	Chr17_59687566_59687661_59687566_59687586	21	467	34	52	1277	346	272	24	2	2	390	219	305	315	366	154	25.4	1.8	2.8	55.8	13.1	12.9	1.3	0.1	0.1	15.8	11	13.9	12.3	14.4	7.2
mmi-cand83d	UCGGACCAGGCUUCAUUCCUG	Chr18_29103512_29103606_29103512_29103532	21	467	34	52	1277	346	272	24	2	2	390	219	305	315	366	154	25.4	1.8	2.8	55.8	13.1	12.9	1.3	0.1	0.1	15.8	11	13.9	12.3	14.4	7.2
mmi-cand84a	UCGGACCAGGCUUCAUUCCUUU	Chr10_19683842_19683939_19683842_19683863	22	43	70	55	292	287	315	35	10	14	262	138	173	206	235	128	2.3	3.8	3	12.7	10.9	14.9	1.9	0.6	0.7	10.6	6.9	7.9	8.1	9.3	6
mmi-cand84b	UCGGACCAGGCUUCAUUCCUUU	Chr9_44653083_44653184_44653083_44653104	22	43	70	55	292	287	315	35	10	14	262	138	173	206	235	128	2.3	3.8	3	12.7	10.9	14.9	1.9	0.6	0.7	10.6	6.9	7.9	8.1	9.3	6
mmi-cand84c	UCGGACCAGGCUUCAUUCCUUU	Chr9_45118153_45118253_45118153_45118174	22	43	70	55	292	287	315	35	10	14	262	138	173	206	235	128	2.3	3.8	3	12.7	10.9	14.9	1.9	0.6	0.7	10.6	6.9	7.9	8.1	9.3	6
mmi-cand84d	UCGGACCAGGCUUCAUUCCUUU	Chr9_45132261_45132361_45132261_45132282	22	43	70	55	292	287	315	35	10	14	262	138	173	206	235	128	2.3	3.8	3	12.7	10.9	14.9	1.9	0.6	0.7	10.6	6.9	7.9	8.1	9.3	6
mmi-cand85	UCGGACCAGGCUUCAUUCUA	Chr14_15699728_15699820_15699728_15699747	20	0	1	0	0	2	1	0	0	0	1	0	1	0	0	0	0	0.1	0	0	0.1	0	0	0	0	0	0	0	0	0	0
mmi-cand86a	UCGGACCAGGCUUCAUUCUU	Chr12_56508536_56508629_56508536_56508555	20	1	5	6	14	11	12	2	0	4	10	8	3	6	6	12	0.1	0.3	0.3	0.6	0.4	0.6	0.1	0	0.2	0.4	0.4	0.1	0.2	0.2	0.6
mmi-cand86b	UCGGACCAGGCUUCAUUCUU	Chr15_8164308_8164401_8164382_8164401	20	1	5	6	14	11	12	2	0	4	10	8	3	6	6	12	0.1	0.3	0.3	0.6	0.4	0.6	0.1	0	0.2	0.4	0.4	0.1	0.2	0.2	0.6
mmi-cand87	UCGGACCAGGCUUCAUUUCUU	Chr4_92992162_92992256_92992236_92992256	21	5	3	6	17	10	15	1	0	0	9	3	10	13	20	6	0.3	0.2	0.3	0.7	0.4	0.7	0.1	0	0	0.4	0.2	0.5	0.5	0.8	0.3
mmi-cand88a	UCGGACCAGGCUUCGUUCCU	Chr7_44313687_44313779_44313687_44313706	20	0	1	2	3	4	1	0	0	0	1	0	0	3	3	1	0	0.1	0.1	0.1	0.2	0	0	0	0	0	0	0	0.1	0.1	0
mmi-cand88b	UCGGACCAGGCUUCGUUCCU	Chr7_44331116_44331208_44331116_44331135	20	0	1	2	3	4	1	0	0	0	1	0	0	3	3	1	0	0.1	0.1	0.1	0.2	0	0	0	0	0	0	0	0.1	0.1	0
mmi-cand88c	UCGGACCAGGCUUCGUUCCU	Chr7_44334842_44334934_44334842_44334861	20	0	1	2	3	4	1	0	0	0	1	0	0	3	3	1	0	0.1	0.1	0.1	0.2	0	0	0	0	0	0	0	0.1	0.1	0
mmi-cand89	UCGGACCAGGCUUCGUUCCUC	Chr15_43025269_43025363_43025343_43025363	21	14	15	16	18	13	19	1	0	0	20	16	14	15	21	6	0.8	0.8	0.9	0.8	0.5	0.9	0.1	0	0	0.8	0.8	0.6	0.6	0.8	0.3
mmi-cand90a	UCGGACCAGGCUUCGUUCCUU	Chr16_27546242_27546336_27546242_27546262	21	15	15	12	52	54	46	5	0	0	60	32	31	57	62	28	0.8	0.8	0.6	2.3	2	2.2	0.3	0	0	2.4	1.6	1.4	2.2	2.4	1.3
mmi-cand90b	UCGGACCAGGCUUCGUUCCUU	Chr8_44005440_44005534_44005440_44005460	21	15	15	12	52	54	46	5	0	0	60	32	31	57	62	28	0.8	0.8	0.6	2.3	2	2.2	0.3	0	0	2.4	1.6	1.4	2.2	2.4	1.3
mmi-cand91	UCGGACCAGGCUUUAUUCCC	Chr9_44533090_44533182_44533090_44533109	20	1	0	0	0	1	1	0	0	0	0	1	0	1	0	1	0.1	0	0	0	0	0	0	0	0	0	0.1	0	0	0	0
mmi-cand92a	UCGGACCAGGCUUUAUUCCUA	Chr10_14043674_14043768_14043674_14043694	21	0	0	0	0	1	0	1	0	0	0	1	0	1	0	0	0	0	0	0	0	0	0.1	0	0	0	0.1	0	0	0	0
mmi-cand92b	UCGGACCAGGCUUUAUUCCUA	Chr9_44700473_44700569_44700549_44700569	21	0	0	0	0	1	0	1	0	0	0	1	0	1	0	0	0	0	0	0	0	0	0.1	0	0	0	0.1	0	0	0	0
mmi-cand93	UCGGACCAGGUUUCAUUCCUC	Chr16_407879_407974_407879_407899	21	4	10	5	6	4	6	2	2	2	7	3	4	5	6	2	0.2	0.5	0.3	0.3	0.2	0.3	0.1	0.1	0.1	0.3	0.2	0.2	0.2	0.2	0.1
mmi-cand94	UCGGACCAGGUUUCAUUCCUU	Chr7_45940243_45940337_45940243_45940263	21	10	3	2	22	23	25	8	1	0	22	13	8	22	31	8	0.5	0.2	0.1	1	0.9	1.2	0.4	0.1	0	0.9	0.7	0.4	0.9	1.2	0.4
mmi-cand95	UCGGACCAUGCUUCAUUCCUU	Chr9_35940782_35940876_35940856_35940876	21	3	2	1	9	14	15	1	0	0	5	3	9	7	12	10	0.2	0.1	0.1	0.4	0.5	0.7	0.1	0	0	0.2	0.2	0.4	0.3	0.5	0.5
mmi-cand96	UCGGACCGGGCUUCAUUCCUC	Chr1_8453194_8453289_8453194_8453214	21	9	12	9	8	14	17	2	2	0	22	15	11	20	16	8	0.5	0.6	0.5	0.3	0.5	0.8	0.1	0.1	0	0.9	0.8	0.5	0.8	0.6	0.4
mmi-cand97	UCGGACCGGGCUUCAUUCCUU	Chr5_24554166_24554260_24554240_24554260	21	7	10	22	43	40	58	7	0	0	57	27	23	71	49	22	0.4	0.5	1.2	1.9	1.5	2.8	0.4	0	0	2.3	1.4	1	2.8	1.9	1
mmi-cand98	UCGGACUAGGCUUCAUUCCC	Chr6_28555313_28555405_28555313_28555332	20	0	0	0	0	4	0	0	0	0	1	0	0	0	0	1	0	0	0	0	0.2	0	0	0	0	0	0	0	0	0	0
mmi-cand99a	UCGGACUAGGCUUCAUUCCUC	Chr10_28402522_28402617_28402522_28402542	21	5	4	4	8	5	5	1	0	1	12	5	6	8	5	5	0.3	0.2	0.2	0.3	0.2	0.2	0.1	0	0	0.5	0.3	0.3	0.3	0.2	0.2
mmi-cand99b	UCGGACUAGGCUUCAUUCCUC	Chr16_18765569_18765664_18765644_18765664	21	5	4	4	8	5	5	1	0	1	12	5	6	8	5	5	0.3	0.2	0.2	0.3	0.2	0.2	0.1	0	0	0.5	0.3	0.3	0.3	0.2	0.2
mmi-cand99c	UCGGACUAGGCUUCAUUCCUC	Chr17_45484820_45484915_45484820_45484840	21	5	4	4	8	5	5	1	0	1	12	5	6	8	5	5	0.3	0.2	0.2	0.3	0.2	0.2	0.1	0	0	0.5	0.3	0.3	0.3	0.2	0.2
mmi-cand99d	UCGGACUAGGCUUCAUUCCUC	Chr4_47706388_47706482_47706462_47706482	21	5	4	4	8	5	5	1	0	1	12	5	6	8	5	5	0.3	0.2	0.2	0.3	0.2	0.2	0.1	0	0	0.5	0.3	0.3	0.3	0.2	0.2
mmi-cand99e	UCGGACUAGGCUUCAUUCCUC	Chr5_19237646_19237741_19237721_19237741	21	5	4	4	8	5	5	1	0	1	12	5	6	8	5	5	0.3	0.2	0.2	0.3	0.2	0.2	0.1	0	0	0.5	0.3	0.3	0.3	0.2	0.2
mmi-cand100a	UCGGACUAGGCUUCAUUCCUU	Chr11_55488498_55488592_55488572_55488592	21	6	10	3	30	43	25	2	1	1	31	11	13	33	26	18	0.3	0.5	0.2	1.3	1.6	1.2	0.1	0.1	0	1.3	0.6	0.6	1.3	1	0.8
mmi-cand100b	UCGGACUAGGCUUCAUUCCUU	Chr11_67414414_67414508_67414414_67414434	21	6	10	3	30	43	25	2	1	1	31	11	13	33	26	18	0.3	0.5	0.2	1.3	1.6	1.2	0.1	0.1	0	1.3	0.6	0.6	1.3	1	0.8
mmi-cand100c	UCGGACUAGGCUUCAUUCCUU	Chr14_29481349_29481446_29481349_29481369	21	6	10	3	30	43	25	2	1	1	31	11	13	33	26	18	0.3	0.5	0.2	1.3	1.6	1.2	0.1	0.1	0	1.3	0.6	0.6	1.3	1	0.8
mmi-cand100d	UCGGACUAGGCUUCAUUCCUU	Chr3_96456605_96456699_96456605_96456625	21	6	10	3	30	43	25	2	1	1	31	11	13	33	26	18	0.3	0.5	0.2	1.3	1.6	1.2	0.1	0.1	0	1.3	0.6	0.6	1.3	1	0.8
mmi-cand100e	UCGGACUAGGCUUCAUUCCUU	Chr4_51954674_51954768_51954748_51954768	21	6	10	3	30	43	25	2	1	1	31	11	13	33	26	18	0.3	0.5	0.2	1.3	1.6	1.2	0.1	0.1	0	1.3	0.6	0.6	1.3	1	0.8
mmi-cand101a	UCGGAUCAGGCUUCAUUCCUU	Chr13_39933433_39933527_39933507_39933527	21	12	6	3	16	20	13	0	0	0	25	8	6	10	16	10	0.7	0.3	0.2	0.7	0.8	0.6	0	0	0	1	0.4	0.3	0.4	0.6	0.5
mmi-cand101b	UCGGAUCAGGCUUCAUUCCUU	Chr5_6900836_6900930_6900910_6900930	21	12	6	3	16	20	13	0	0	0	25	8	6	10	16	10	0.7	0.3	0.2	0.7	0.8	0.6	0	0	0	1	0.4	0.3	0.4	0.6	0.5
mmi-cand102	UCGGCCCAGGCUUCAUUCCU	Chr15_37049469_37049566_37049469_37049488	20	0	1	0	1	0	2	0	0	0	0	0	1	0	0	0	0	0.1	0	0	0	0.1	0	0	0	0	0	0	0	0	0
mmi-cand103a	UCGGCCCAGGCUUCAUUCCUU	Chr10_11564919_11565013_11564993_11565013	21	8	5	7	18	21	19	4	0	0	28	7	14	19	22	8	0.4	0.3	0.4	0.8	0.8	0.9	0.2	0	0	1.1	0.4	0.6	0.7	0.9	0.4
mmi-cand103b	UCGGCCCAGGCUUCAUUCCUU	Chr10_46408879_46408973_46408953_46408973	21	8	5	7	18	21	19	4	0	0	28	7	14	19	22	8	0.4	0.3	0.4	0.8	0.8	0.9	0.2	0	0	1.1	0.4	0.6	0.7	0.9	0.4
mmi-cand104	UCGGGCAGCACCAAUGCAUAUC	Chr5_81622581_81622705_81622581_81622602	22	189	275	249	391	429	365	56	9	16	156	159	126	488	496	240	10.3	14.8	13.4	17.1	16.3	17.3	3.1	0.6	0.8	6.3	8	5.7	19.1	19.5	11.3
mmi-cand105	UCGGGCCAGGCUUCAUUCCUC	Chr14_33040359_33040453_33040433_33040453	21	12	18	13	10	13	9	4	2	1	15	11	7	13	10	12	0.7	1	0.7	0.4	0.5	0.4	0.2	0.1	0	0.6	0.6	0.3	0.5	0.4	0.6
mmi-cand106a	UCUGACCAGGCUUCAUUCCUC	Chr11_57049511_57049605_57049585_57049605	21	0	3	0	4	2	0	1	0	0	2	0	2	0	1	2	0	0.2	0	0.2	0.1	0	0.1	0	0	0.1	0	0.1	0	0	0.1
mmi-cand106b	UCUGACCAGGCUUCAUUCCUC	Chr9_31858440_31858534_31858440_31858460	21	0	3	0	4	2	0	1	0	0	2	0	2	0	1	2	0	0.2	0	0.2	0.1	0	0.1	0	0	0.1	0	0.1	0	0	0.1
mmi-cand107a	UCUGACCAGGCUUCAUUCCUU	Chr15_33611718_33611812_33611792_33611812	21	0	0	1	4	8	5	0	0	0	7	9	6	10	7	2	0	0	0.1	0.2	0.3	0.2	0	0	0	0.3	0.5	0.3	0.4	0.3	0.1
mmi-cand107b	UCUGACCAGGCUUCAUUCCUU	Chr19_1424146_1424240_1424220_1424240	21	0	0	1	4	8	5	0	0	0	7	9	6	10	7	2	0	0	0.1	0.2	0.3	0.2	0	0	0	0.3	0.5	0.3	0.4	0.3	0.1
mmi-cand107c	UCUGACCAGGCUUCAUUCCUU	Chr2_120714095_120714189_120714169_120714189	21	0	0	1	4	8	5	0	0	0	7	9	6	10	7	2	0	0	0.1	0.2	0.3	0.2	0	0	0	0.3	0.5	0.3	0.4	0.3	0.1
mmi-cand108a	UGAGAAUCUUGAUGAUGCUGC	Chr1_111741902_111742098_111741902_111741922	21	48	53	44	24	39	18	2	1	0	112	90	85	161	176	80	2.6	2.9	2.4	1	1.5	0.9	0.1	0.1	0	4.5	4.5	3.9	6.3	6.9	3.8
mmi-cand108b	UGAGAAUCUUGAUGAUGCUGC	Chr1_114563259_114563436_114563416_114563436	21	48	53	44	24	39	18	2	1	0	112	90	85	161	176	80	2.6	2.9	2.4	1	1.5	0.9	0.1	0.1	0	4.5	4.5	3.9	6.3	6.9	3.8
mmi-cand109	UGAGAGAUUGAAGCUGCCAG	Chr1_82589379_82589599_82589379_82589398	20	0	0	0	8	2	9	0	0	0	0	0	0	0	0	0	0	0	0	0.3	0.1	0.4	0	0	0	0	0	0	0	0	0
mmi-cand110	UGCACUGUCUCUUCCCUGGCUA	Chr15_43037465_43037549_43037528_43037549	22	3	3	3	1370	231	903	5	14	28	150	19	14	73	76	320	0.2	0.2	0.2	59.8	8.8	42.8	0.3	0.9	1.3	6.1	1	0.6	2.9	3	15
mmi-cand111	UGCCAAAGGAGAGUUGUCCUG	Chr14_49931387_49931482_49931462_49931482	21	2	4	0	13	2	6	5	1	0	3	3	2	4	7	15	0.1	0.2	0	0.6	0.1	0.3	0.3	0.1	0	0.1	0.2	0.1	0.2	0.3	0.7
mmi-cand112	UGGAGAAGCAGGGCACGUGUA	Chr7_61506562_61506710_61506690_61506710	21	14	28	30	143	119	110	1	0	0	1	4	6	149	144	85	0.8	1.5	1.6	6.2	4.5	5.2	0.1	0	0	0	0.2	0.3	5.8	5.7	4
mmi-cand113	UGGAUAACAUAGAAAUAGCGGA	Chr1_38000300_38000494_38000473_38000494	22	0	3	0	0	5	0	0	0	0	1	0	0	5	4	1	0	0.2	0	0	0.2	0	0	0	0	0	0	0	0.2	0.2	0
mmi-cand114	UGGCAAGUUGUCUUUGGCUAC	Chr3_3337672_3337775_3337672_3337692	21	0	0	0	0	0	0	0	0	2	3	0	1	7	6	4	0	0	0	0	0	0	0	0	0.1	0.1	0	0	0.3	0.2	0.2
mmi-cand115	UGGUAGUUCGACCGUGGAAU	Chr18_50474_50708_50474_50493	20	0	1	0	4	3	5	0	0	0	0	0	1	0	0	1	0	0.1	0	0.2	0.1	0.2	0	0	0	0	0	0	0	0	0
mmi-cand116	UGGUAGUUCGACCGUGGAAUU	Chr11_11811084_11811318_11811084_11811104	21	0	0	2	29	31	41	0	0	0	5	2	1	7	8	7	0	0	0.1	1.3	1.2	1.9	0	0	0	0.2	0.1	0	0.3	0.3	0.3
mmi-cand117	UUAAAGCUUAGAAAAACGUCGU	Chr11_39747138_39747207_39747186_39747207	22	3253	3378	3663	20075	24344	18928	5234	1128	1510	12012	7521	6395	23053	26130	15748	177	182.1	197	876.5	923.3	897.9	291	69.2	70.9	485.6	377.9	290.8	902.7	1029.1	740.4
mmi-cand118	UUCAAUAAAGCUGUGGGAAGA	Chr11_12184852_12184957_12184937_12184957	21	77	114	177	278	355	265	95	39	54	29	30	27	614	660	342	4.2	6.1	9.5	12.1	13.5	12.6	5.3	2.4	2.5	1.2	1.5	1.2	24	26	16.1
mmi-cand119	UUCCACGGCUUUCUUGAACUA	Chr7_67209062_67209155_67209062_67209082	21	2597	1399	1257	16163	11399	15278	3440	568	698	240	329	381	13981	14797	13484	141.3	75.4	67.6	705.7	432.3	724.7	191.3	34.8	32.8	9.7	16.5	17.3	547.5	582.8	633.9
mmi-cand120a	UUCCGAGACCACCAAUUCCAAC	Chr5_94349462_94349540_94349519_94349540	22	52	88	71	674	304	646	202	121	151	131	96	85	393	362	549	2.8	4.7	3.8	29.4	11.5	30.6	11.2	7.4	7.1	5.3	4.8	3.9	15.4	14.3	25.8
mmi-cand120b	UUCCGAGACCACCAAUUCCAAC	Chr5_94626899_94626977_94626956_94626977	22	52	88	71	674	304	646	202	121	151	131	96	85	393	362	549	2.8	4.7	3.8	29.4	11.5	30.6	11.2	7.4	7.1	5.3	4.8	3.9	15.4	14.3	25.8
mmi-cand121	UUCUCGGUGAUGAUUUCAUA	Chr1_84169521_84169676_84169521_84169540	20	7	10	7	17	12	11	7	52	49	14	14	16	21	30	12	0.4	0.5	0.4	0.7	0.5	0.5	0.4	3.2	2.3	0.6	0.7	0.7	0.8	1.2	0.6
mmi-cand122a	UUGACAGAAGAUAGAGAGCA	Chr10_81782262_81782349_81782262_81782281	20	1	1	0	10	5	5	7	40	46	0	7	5	14	23	22	0.1	0.1	0	0.4	0.2	0.2	0.4	2.5	2.2	0	0.4	0.2	0.5	0.9	1
mmi-cand122b	UUGACAGAAGAUAGAGAGCA	Chr19_21288587_21288674_21288655_21288674	20	1	1	0	10	5	5	7	40	46	0	7	5	14	23	22	0.1	0.1	0	0.4	0.2	0.2	0.4	2.5	2.2	0	0.4	0.2	0.5	0.9	1
mmi-cand122c	UUGACAGAAGAUAGAGAGCA	Chr5_65487295_65487383_65487295_65487314	20	1	1	0	10	5	5	7	40	46	0	7	5	14	23	22	0.1	0.1	0	0.4	0.2	0.2	0.4	2.5	2.2	0	0.4	0.2	0.5	0.9	1
mmi-cand123a	UUGCCGGAGUGAAGAAGACUG	Chr14_12872708_12872790_12872770_12872790	21	258	194	277	11476	5203	8072	531	97	114	629	456	405	1683	1711	2484	14	10.5	14.9	501	197.3	382.9	29.5	6	5.4	25.4	22.9	18.4	65.9	67.4	116.8
mmi-cand123b	UUGCCGGAGUGAAGAAGACUG	Chr14_12872713_12872795_12872713_12872733	21	258	194	277	11476	5203	8072	531	97	114	629	456	405	1683	1711	2484	14	10.5	14.9	501	197.3	382.9	29.5	6	5.4	25.4	22.9	18.4	65.9	67.4	116.8
mmi-cand124	UUGGACCAGGCUUCAUUCCCU	Chr6_43762251_43762345_43762251_43762271	21	0	0	0	6	4	9	1	0	0	4	2	1	11	8	9	0	0	0	0.3	0.2	0.4	0.1	0	0	0.2	0.1	0	0.4	0.3	0.4
mmi-cand125a	UUGGACCAGGCUUCAUUCCUU	Chr10_14267594_14267688_14267668_14267688	21	5	6	5	15	19	22	1	0	0	28	24	24	31	20	10	0.3	0.3	0.3	0.7	0.7	1	0.1	0	0	1.1	1.2	1.1	1.2	0.8	0.5
mmi-cand125b	UUGGACCAGGCUUCAUUCCUU	Chr10_45835556_45835650_45835556_45835576	21	5	6	5	15	19	22	1	0	0	28	24	24	31	20	10	0.3	0.3	0.3	0.7	0.7	1	0.1	0	0	1.1	1.2	1.1	1.2	0.8	0.5
mmi-cand125c	UUGGACCAGGCUUCAUUCCUU	Chr10_50937942_50938036_50938016_50938036	21	5	6	5	15	19	22	1	0	0	28	24	24	31	20	10	0.3	0.3	0.3	0.7	0.7	1	0.1	0	0	1.1	1.2	1.1	1.2	0.8	0.5
mmi-cand125d	UUGGACCAGGCUUCAUUCCUU	Chr11_67046505_67046599_67046579_67046599	21	5	6	5	15	19	22	1	0	0	28	24	24	31	20	10	0.3	0.3	0.3	0.7	0.7	1	0.1	0	0	1.1	1.2	1.1	1.2	0.8	0.5
mmi-cand125e	UUGGACCAGGCUUCAUUCCUU	Chr12_50983533_50983627_50983607_50983627	21	5	6	5	15	19	22	1	0	0	28	24	24	31	20	10	0.3	0.3	0.3	0.7	0.7	1	0.1	0	0	1.1	1.2	1.1	1.2	0.8	0.5
mmi-cand125f	UUGGACCAGGCUUCAUUCCUU	Chr13_48588371_48588465_48588445_48588465	21	5	6	5	15	19	22	1	0	0	28	24	24	31	20	10	0.3	0.3	0.3	0.7	0.7	1	0.1	0	0	1.1	1.2	1.1	1.2	0.8	0.5
mmi-cand125g	UUGGACCAGGCUUCAUUCCUU	Chr15_26990774_26990869_26990774_26990794	21	5	6	5	15	19	22	1	0	0	28	24	24	31	20	10	0.3	0.3	0.3	0.7	0.7	1	0.1	0	0	1.1	1.2	1.1	1.2	0.8	0.5
mmi-cand125h	UUGGACCAGGCUUCAUUCCUU	Chr2_121676358_121676452_121676358_121676378	21	5	6	5	15	19	22	1	0	0	28	24	24	31	20	10	0.3	0.3	0.3	0.7	0.7	1	0.1	0	0	1.1	1.2	1.1	1.2	0.8	0.5
mmi-cand125i	UUGGACCAGGCUUCAUUCCUU	Chr4_65186927_65187021_65187001_65187021	21	5	6	5	15	19	22	1	0	0	28	24	24	31	20	10	0.3	0.3	0.3	0.7	0.7	1	0.1	0	0	1.1	1.2	1.1	1.2	0.8	0.5
mmi-cand125j	UUGGACCAGGCUUCAUUCCUU	Chr4_81272176_81272271_81272251_81272271	21	5	6	5	15	19	22	1	0	0	28	24	24	31	20	10	0.3	0.3	0.3	0.7	0.7	1	0.1	0	0	1.1	1.2	1.1	1.2	0.8	0.5
mmi-cand126	UUGUCUGUAAAUACUCUCCGA	Chr13_67946068_67946194_67946068_67946088	21	9	10	4	896	2182	1321	80	5	9	24	18	15	6	10	414	0.5	0.5	0.2	39.1	82.8	62.7	4.4	0.3	0.4	1	0.9	0.7	0.2	0.4	19.5
mmi-cand127	UUUGGAUUGAAGGGGGCUCUA	Chr7_16759694_16759860_16759694_16759714	21	14	12	18	111	62	98	18	4	4	40	37	29	68	69	63	0.8	0.6	1	4.8	2.4	4.6	1	0.2	0.2	1.6	1.9	1.3	2.7	2.7	3
