# Supplementary material for: Integrated Analysis of Transcriptome and Small RNAome Reveals the Regulatory Network for Rapid Growth in Mikania micrantha
Source: Int J Mol Sci. 2022 Sep 13;23(18):10596. doi: 10.3390/ijms231810596 (PMC9501215; doi:10.3390/ijms231810596)
Supplement: Supplementary file 1 [file ijms-23-10596-s001.zip › Table S5.xlsx]

## Sheet: Sheet1
Table S5. List of predicted miRNA targets in the five tissues.
miRNA_Acc.	Target_Acc.	Expectation	UPE$	miRNA_start	miRNA_end	Target_start	Target_end	miRNA_aligned_fragment	alignment	Target_aligned_fragment	Inhibition	Target_Desc.	Multiplicity	protein_ID	annotation
mmi-miR5538	E3N88_21658	0	-1	1	22	6586	6607	ACUGAACUCAAUCACUUGCUGC	::::::::::::::::::::::	GCAGCAAGUGAUUGAGUUCAGU	Cleavage		1	KAD4584057.1	serine threonine-protein phosphatase
mmi-miR172i-3p	E3N88_39770	0	-1	1	21	2214	2234	AGAAUCCUGAUGAUGCUGCAA	::::::::::::::::::::	CUGCAGCAUCAUCAGGAUUCU	Cleavage		1	KAD2392793.1
mmi-miR172j-3p	E3N88_39770	0	-1	1	21	2214	2234	AGAAUCCUGAUGAUGCUGCAG	:::::::::::::::::::::	CUGCAGCAUCAUCAGGAUUCU	Cleavage		1	KAD2392793.1
mmi-miR172o-3p	E3N88_39770	0	-1	1	21	2214	2234	AGAAUCCUGAUGAUGCUGCAU	::::::::::::::::::::	CUGCAGCAUCAUCAGGAUUCU	Cleavage		1	KAD2392793.1
mmi-miR172c-3p	E3N88_32703	0	-1	1	21	1307	1327	AGAAUCUUGAUGAUGCUGCAG	::::::::::::::::::::	AUGCAGCAUCAUCAAGAUUCU	Cleavage		1	KAD3337183.1
mmi-miR172c-3p	E3N88_32776	0	-1	1	21	1306	1326	AGAAUCUUGAUGAUGCUGCAG	::::::::::::::::::::	AUGCAGCAUCAUCAAGAUUCU	Cleavage		1	KAD3337256.1
mmi-miR172a-3p	E3N88_32703	0	-1	1	21	1307	1327	AGAAUCUUGAUGAUGCUGCAU	:::::::::::::::::::::	AUGCAGCAUCAUCAAGAUUCU	Cleavage		1	KAD3337183.1
mmi-miR172a-3p	E3N88_32776	0	-1	1	21	1306	1326	AGAAUCUUGAUGAUGCUGCAU	:::::::::::::::::::::	AUGCAGCAUCAUCAAGAUUCU	Cleavage		1	KAD3337256.1
mmi-miR172f-3p	E3N88_32703	0	-1	1	20	1308	1327	AGAAUCUUGAUGAUGCUGCA	::::::::::::::::::::	UGCAGCAUCAUCAAGAUUCU	Cleavage		1	KAD3337183.1
mmi-miR172f-3p	E3N88_32776	0	-1	1	20	1307	1326	AGAAUCUUGAUGAUGCUGCA	::::::::::::::::::::	UGCAGCAUCAUCAAGAUUCU	Cleavage		1	KAD3337256.1
mmi-miR172l-3p	E3N88_32703	0	-1	1	21	1307	1327	AGAAUCUUGAUGAUGCUGCGU	:.:::::::::::::::::::	AUGCAGCAUCAUCAAGAUUCU	Cleavage		1	KAD3337183.1
mmi-miR172l-3p	E3N88_32776	0	-1	1	21	1306	1326	AGAAUCUUGAUGAUGCUGCGU	:.:::::::::::::::::::	AUGCAGCAUCAUCAAGAUUCU	Cleavage		1	KAD3337256.1
mmi-miR172n-3p	E3N88_32703	0	-1	1	19	1309	1327	AGAAUCUUGAUGAUGCUGC	:::::::::::::::::::	GCAGCAUCAUCAAGAUUCU	Cleavage		1	KAD3337183.1
mmi-miR172n-3p	E3N88_32776	0	-1	1	19	1308	1326	AGAAUCUUGAUGAUGCUGC	:::::::::::::::::::	GCAGCAUCAUCAAGAUUCU	Cleavage		1	KAD3337256.1
mmi-miR6173	E3N88_29617	0	-1	1	20	373	392	AGCCGUAAACGAUGGAUACU	::::::::::::::::::::	AGUAUCCAUCGUUUACGGCU	Cleavage		1	KAD3640394.1	-
mmi-miR6173	E3N88_37739	0	-1	1	20	952	971	AGCCGUAAACGAUGGAUACU	::::::::::::::::::::	AGUAUCCAUCGUUUACGGCU	Cleavage		1	KAD2804362.1	it plays a direct role in the translocation of protons across the membrane(atpI)
mmi-miR6173	E3N88_24680	0	-1	1	20	2147	2166	AGCCGUAAACGAUGGAUACU	::::::::::::::::::::	AGUAUCCAUCGUUUACGGCU	Cleavage		1	KAD4384512.1	L-lysine 6-monooxygenase (NADPH-requiring)(YUC4)
mmi-miR6173	E3N88_30654	0	-1	1	20	3915	3934	AGCCGUAAACGAUGGAUACU	::::::::::::::::::::	AGUAUCCAUCGUUUACGGCU	Cleavage		1	KAD3641430.1	structural constituent of ribosome(rps12)
mmi-miR6173	E3N88_20923	0	-1	1	20	8055	8074	AGCCGUAAACGAUGGAUACU	::::::::::::::::::::	AGUAUCCAUCGUUUACGGCU	Cleavage		1	KAD4888850.1	Stabilization of polarity axis
mmi-miR4995	E3N88_25337	0	-1	1	21	241	261	AGGCAGUGGCUUGGUUAAGGG	:::::::::::::::::::::	CCCUUAACCAAGCCACUGCCU	Cleavage		1	KAD4385169.1	Ribulose bisphosphate carboxylase large chain, N-terminal domain
mmi-miR4995	E3N88_25333	0	-1	1	21	1892	1912	AGGCAGUGGCUUGGUUAAGGG	:::::::::::::::::::::	CCCUUAACCAAGCCACUGCCU	Cleavage		1	KAD4385165.1	-
mmi-miR4995	E3N88_34104	0	-1	1	21	1124	1144	AGGCAGUGGCUUGGUUAAGGG	:::::::::::::::::::::	CCCUUAACCAAGCCACUGCCU	Cleavage		1	KAD3338583.1	1-acyl-sn-glycerol-3-phosphate acyltransferase(LPAT2)
mmi-miR845c	E3N88_26463	0	-1	1	21	8319	8339	AGGCUCUGAUACCAAUUGAUG	:::::::::::::::::::::	CAUCAAUUGGUAUCAGAGCCU	Cleavage		1	KAD4386294.1	Exostosin family
mmi-miR845c	E3N88_38315	0	-1	1	21	3824	3844	AGGCUCUGAUACCAAUUGAUG	:::::::::::::::::::::	CAUCAAUUGGUAUCAGAGCCU	Cleavage		1	KAD2804938.1
mmi-miR845c	E3N88_23978	0	-1	1	21	2683	2703	AGGCUCUGAUACCAAUUGAUG	:::::::::::::::::::::	CAUCAAUUGGUAUCAGAGCCU	Cleavage		1	KAD4586377.1	Belongs to the actin family
mmi-miR845c	E3N88_34554	0	-1	1	21	2191	2211	AGGCUCUGAUACCAAUUGAUG	:::::::::::::::::::::	CAUCAAUUGGUAUCAGAGCCU	Cleavage		1	KAD3066674.1	receptor-like protein 12
mmi-miR845c	E3N88_26286	0	-1	1	21	14452	14472	AGGCUCUGAUACCAAUUGAUG	: :::::::::::::::::::	CUUCAAUUGGUAUCAGAGCCU	Cleavage		3	KAD4386117.1	Suppressor of mec-8 and unc-52 protein homolog
mmi-miR845c	E3N88_21602	0	-1	1	21	28752	28772	AGGCUCUGAUACCAAUUGAUG	: :::::::::::::::::::	CUUCAAUUGGUAUCAGAGCCU	Cleavage		3	KAD4584001.1	Belongs to the peptidase C19 family
mmi-miR845c	E3N88_36521	0	-1	1	21	2057	2077	AGGCUCUGAUACCAAUUGAUG	: :::::::::::::::::::	CUUCAAUUGGUAUCAGAGCCU	Cleavage		1	KAD3068641.1	Piezo non-specific cation channel, R-Ras-binding domain
mmi-miR845c	E3N88_38171	0	-1	1	21	3502	3522	AGGCUCUGAUACCAAUUGAUG	: :::::::::::::::::::	CUUCAAUUGGUAUCAGAGCCU	Cleavage		1	KAD2804794.1	Lysine-specific histone demethylase 1 homolog(FLD)
mmi-miR845c	E3N88_38179	0	-1	1	21	3497	3517	AGGCUCUGAUACCAAUUGAUG	: :::::::::::::::::::	CUUCAAUUGGUAUCAGAGCCU	Cleavage		1	KAD2804802.1	Lysine-specific histone demethylase 1 homolog(FLD)
mmi-miR845c	E3N88_25104	0	-1	1	21	2868	2888	AGGCUCUGAUACCAAUUGAUG	: :::::::::::::::::::	CUUCAAUUGGUAUCAGAGCCU	Cleavage		1	KAD4384936.1	protein At1g32220, chloroplastic-like
mmi-miR845c	E3N88_38092	0	-1	1	21	154	174	AGGCUCUGAUACCAAUUGAUG	: :::::::::::::::::::	CUUCAAUUGGUAUCAGAGCCU	Cleavage		1	KAD2804715.1	Mitochondrial protein
mmi-miR845c	E3N88_37244	0	-1	1	21	3190	3210	AGGCUCUGAUACCAAUUGAUG	: :::::::::::::::::::	CUUCAAUUGGUAUCAGAGCCU	Cleavage		1	KAD3069364.1	Heat shock 70 kDa protein
mmi-miR845c	E3N88_41343	0	-1	1	21	4662	4682	AGGCUCUGAUACCAAUUGAUG	:::::::::::::::::::	UUUCAAUUGGUAUCAGAGCCU	Cleavage		3	KAD2394366.1	Guanine nucleotide-binding protein subunit
mmi-miR7804-5p	E3N88_26075	0	-1	1	23	26145	26167	AGGGGUGUUCAUCGAAUCGAAUU	:::::::::::::::::::::::	AAUUCGAUUCGAUGAACACCCCU	Cleavage		1	KAD4385906.1	glutamyl-tRNA(Gln) amidotransferase subunit A
mmi-miR7804-5p	E3N88_34225	0	-1	1	23	7200	7222	AGGGGUGUUCAUCGAAUCGAAUU	:::::::::::::::::::::::	AAUUCGAUUCGAUGAACACCCCU	Cleavage		1	KAD3066345.1	Trehalose-phosphatase(TPS2)
mmi-miR7804-5p	E3N88_34616	0	-1	1	23	7184	7206	AGGGGUGUUCAUCGAAUCGAAUU	:::::::::::::::::::::::	AAUUCGAUUCGAUGAACACCCCU	Cleavage		1	KAD3066736.1	Trehalose-phosphatase(TPS2)
mmi-miR7804-5p	E3N88_21404	0	-1	1	23	1032	1054	AGGGGUGUUCAUCGAAUCGAAUU	:::::::::::::::::::::::	AAUUCGAUUCGAUGAACACCCCU	Cleavage		1	KAD4889331.1	Protein CHUP1, chloroplastic-like
mmi-miR7804-5p	E3N88_40402	0	-1	1	23	763	785	AGGGGUGUUCAUCGAAUCGAAUU	:::::::::::::::::::::::	AAUUCGAUUCGAUGAACACCCCU	Cleavage		1	KAD2393425.1	Glycosyl hydrolases family 38 C-terminal domain
mmi-miR393f-5p	E3N88_33725	0	-1	1	22	3016	3037	AUCCAAAGGGAUCGCAUUGAUC	:::::::::::::::::::	AGACAAUGCGAUCCCUUUGGAU	Cleavage		1	KAD3338204.1	Protein TRANSPORT INHIBITOR RESPONSE(TIR1)
mmi-miR159o-3p	E3N88_34406	0	-1	1	21	846	866	AUUGGAUUGAAGGGAGCUCCA	:::::::::::::::::::	CCGAGCUCCCUUCAAUCCAAU	Cleavage		2	KAD3066526.1	Transcription factor
mmi-miR159e-3p	E3N88_34406	0	-1	1	21	846	866	AUUGGAUUGAAGGGAGCUCCU	:::::::::::::::::::	CCGAGCUCCCUUCAAUCCAAU	Cleavage		2	KAD3066526.1	Transcription factor
mmi-miR159n-3p	E3N88_34406	0	-1	1	21	846	866	AUUGGAUUGAAGGGAGCUCUC	:::::::::::::::::::	CCGAGCUCCCUUCAAUCCAAU	Cleavage		2	KAD3066526.1	Transcription factor
mmi-miR845a	E3N88_34382	0	-1	1	21	2004	2024	CGGCUCUGAUACCAAUUGAUG	: :::::::::::::::::::	CUUCAAUUGGUAUCAGAGCCG	Cleavage		2	KAD3066502.1	NADH dehydrogenase ubiquinone iron-sulfur protein 8
mmi-miR845a	E3N88_24160	0	-1	1	21	9108	9128	CGGCUCUGAUACCAAUUGAUG	: :::::::::::::::::::	CUUCAAUUGGUAUCAGAGCCG	Cleavage		1	KAD4586559.1	protein At2g33490-like isoform
mmi-miR845a	E3N88_34436	0	-1	1	21	5077	5097	CGGCUCUGAUACCAAUUGAUG	: :::::::::::::::::::	CUUCAAUUGGUAUCAGAGCCG	Cleavage		1	KAD3066556.1	Centromere kinetochore protein zw10 homolog
mmi-miR845a	E3N88_36144	0	-1	1	21	5822	5842	CGGCUCUGAUACCAAUUGAUG	: :::::::::::::::::::	CUUCAAUUGGUAUCAGAGCCG	Cleavage		1	KAD3068264.1	Mitochondrial protein
mmi-miR845a	E3N88_26286	0	-1	1	21	1872	1892	CGGCUCUGAUACCAAUUGAUG	:::::::::::::::::::	UUUCAAUUGGUAUCAGAGCCG	Cleavage		3	KAD4386117.1	Suppressor of mec-8 and unc-52 protein homolog
mmi-miR845a	E3N88_23350	0	-1	1	21	4731	4751	CGGCUCUGAUACCAAUUGAUG	: :::::::::::::::::::	CUUCAAUUGGUAUCAGAGCCG	Cleavage		2	KAD4585749.1	Mitochondrial protein
mmi-miR845a	E3N88_27845	0	-1	1	21	4028	4048	CGGCUCUGAUACCAAUUGAUG	:::::::::::::::::::	UUUCAAUUGGUAUCAGAGCCG	Cleavage		1	KAD4179254.1	RNA pseudouridine synthase 4
mmi-miR845a	E3N88_22212	0	-1	1	21	2102	2122	CGGCUCUGAUACCAAUUGAUG	:::::::::::::::::::	UUUCAAUUGGUAUCAGAGCCG	Cleavage		1	KAD4584611.1	Mitochondrial protein
mmi-miR845a	E3N88_36464	0	-1	1	21	1063	1083	CGGCUCUGAUACCAAUUGAUG	:::::::::::::::::::	UUUCAAUUGGUAUCAGAGCCG	Cleavage		1	KAD3068584.1
mmi-cand116	E3N88_23333	0	-1	1	21	10919	10939	UGGUAGUUCGACCGUGGAAUU	:::::::::::::::::::::	AAUUCCACGGUCGAACUACCA	Cleavage		1	KAD4585732.1	transposition, RNA-mediated
mmi-cand39a	E3N88_23333	0	-1	1	20	10919	10938	GGUAGUUCGACCGUGGAAUU	::::::::::::::::::::	AAUUCCACGGUCGAACUACC	Cleavage		1	KAD4585732.1	transposition, RNA-mediated
mmi-cand57a	E3N88_38712	0	-1	1	21	9666	9686	UCGAACCAGGCUUCAUUCCUC	::::::::::::::::::::	UAGGAAUGAAGCCUGGUUCGA	Cleavage		2	KAD2805335.1	DNA RNA polymerases superfamily protein
mmi-cand57b	E3N88_38712	0	-1	1	21	9666	9686	UCGAACCAGGCUUCAUUCCUC	::::::::::::::::::::	UAGGAAUGAAGCCUGGUUCGA	Cleavage		2	KAD2805335.1	DNA RNA polymerases superfamily protein
mmi-cand55	E3N88_38712	0	-1	1	21	9666	9686	UCGAACCAGGCUUCAUUCCCU	:::::::::::::::::::	UAGGAAUGAAGCCUGGUUCGA	Cleavage		2	KAD2805335.1	DNA RNA polymerases superfamily protein
mmi-cand115	E3N88_23333	0	-1	1	20	10920	10939	UGGUAGUUCGACCGUGGAAU	::::::::::::::::::::	AUUCCACGGUCGAACUACCA	Cleavage		1	KAD4585732.1	transposition, RNA-mediated
mmi-cand39b	E3N88_23333	0	-1	1	20	10919	10938	GGUAGUUCGACCGUGGAAUU	::::::::::::::::::::	AAUUCCACGGUCGAACUACC	Cleavage		1	KAD4585732.1	transposition, RNA-mediated
mmi-cand15	E3N88_32776	0	-1	1	21	1309	1329	AUGAGAAUCUUGAUGAUGCUG	:::::::::::::::::::::	CAGCAUCAUCAAGAUUCUCAU	Cleavage		1	KAD3337256.1
mmi-cand15	E3N88_32703	0	-1	1	21	1310	1330	AUGAGAAUCUUGAUGAUGCUG	:::::::::::::::::::::	CAGCAUCAUCAAGAUUCUCAU	Cleavage		1	KAD3337183.1
mmi-cand108a	E3N88_32703	0	-1	1	21	1309	1329	UGAGAAUCUUGAUGAUGCUGC	:::::::::::::::::::::	GCAGCAUCAUCAAGAUUCUCA	Cleavage		1	KAD3337183.1
mmi-cand108a	E3N88_32776	0	-1	1	21	1308	1328	UGAGAAUCUUGAUGAUGCUGC	:::::::::::::::::::::	GCAGCAUCAUCAAGAUUCUCA	Cleavage		1	KAD3337256.1
mmi-cand31a	E3N88_32703	0	-1	1	21	1308	1328	GAGAAUCUUGAUGAUGCUGCA	:::::::::::::::::::::	UGCAGCAUCAUCAAGAUUCUC	Cleavage		1	KAD3337183.1
mmi-cand31a	E3N88_32776	0	-1	1	21	1307	1327	GAGAAUCUUGAUGAUGCUGCA	:::::::::::::::::::::	UGCAGCAUCAUCAAGAUUCUC	Cleavage		1	KAD3337256.1
mmi-cand31b	E3N88_32703	0	-1	1	21	1308	1328	GAGAAUCUUGAUGAUGCUGCA	:::::::::::::::::::::	UGCAGCAUCAUCAAGAUUCUC	Cleavage		1	KAD3337183.1
mmi-cand31b	E3N88_32776	0	-1	1	21	1307	1327	GAGAAUCUUGAUGAUGCUGCA	:::::::::::::::::::::	UGCAGCAUCAUCAAGAUUCUC	Cleavage		1	KAD3337256.1
mmi-cand108b	E3N88_32703	0	-1	1	21	1309	1329	UGAGAAUCUUGAUGAUGCUGC	:::::::::::::::::::::	GCAGCAUCAUCAAGAUUCUCA	Cleavage		1	KAD3337183.1
mmi-cand108b	E3N88_32776	0	-1	1	21	1308	1328	UGAGAAUCUUGAUGAUGCUGC	:::::::::::::::::::::	GCAGCAUCAUCAAGAUUCUCA	Cleavage		1	KAD3337256.1
mmi-cand113	E3N88_37157	0	-1	1	22	4395	4416	UGGAUAACAUAGAAAUAGCGGA	::::::::::::::::::::::	UCCGCUAUUUCUAUGUUAUCCA	Cleavage		1	KAD3069277.1
mmi-cand58a	E3N88_38712	0	-1	1	21	9666	9686	UCGAACCAGGCUUCAUUCCUU	::::::::::::::::::::	UAGGAAUGAAGCCUGGUUCGA	Cleavage		2	KAD2805335.1	DNA RNA polymerases superfamily protein
mmi-cand57c	E3N88_38712	0	-1	1	21	9666	9686	UCGAACCAGGCUUCAUUCCUC	::::::::::::::::::::	UAGGAAUGAAGCCUGGUUCGA	Cleavage		2	KAD2805335.1	DNA RNA polymerases superfamily protein
mmi-cand33a	E3N88_26218	0	-1	1	21	3202	3222	GCGGGGAUAGCUCAGUUGGGA	:::::::::::::::::::::	UCCCAACUGAGCUAUCCCCGC	Cleavage		1	KAD4386049.1	Belongs to the 'GDSL' lipolytic enzyme family
mmi-cand33a	E3N88_26200	0	-1	1	21	3886	3906	GCGGGGAUAGCUCAGUUGGGA	:::::::::::::::::::::	UCCCAACUGAGCUAUCCCCGC	Cleavage		1	KAD4386031.1	Belongs to the 'GDSL' lipolytic enzyme family
mmi-cand26a	E3N88_32024	0	-1	1	21	69	89	CGCAAAAAUCGUUGACUUUCA	:::::::::::::::::::::	UGAAAGUCAACGAUUUUUGCG	Cleavage		1	KAD3336505.1
mmi-cand26b	E3N88_32024	0	-1	1	21	69	89	CGCAAAAAUCGUUGACUUUCA	:::::::::::::::::::::	UGAAAGUCAACGAUUUUUGCG	Cleavage		1	KAD3336505.1
mmi-cand57d	E3N88_38712	0	-1	1	21	9666	9686	UCGAACCAGGCUUCAUUCCUC	::::::::::::::::::::	UAGGAAUGAAGCCUGGUUCGA	Cleavage		2	KAD2805335.1	DNA RNA polymerases superfamily protein
mmi-cand48a	E3N88_24214	0	-1	1	20	45	64	UAUUCAAAUGAGAACUUUGA	::::::::::::::::::::	UCAAAGUUCUCAUUUGAAUA	Cleavage		1	KAD4586613.1	mitotic sister chromatid biorientation
mmi-cand48b	E3N88_24214	0	-1	1	20	45	64	UAUUCAAAUGAGAACUUUGA	::::::::::::::::::::	UCAAAGUUCUCAUUUGAAUA	Cleavage		1	KAD4586613.1	mitotic sister chromatid biorientation
mmi-cand127	E3N88_34677	0	-1	1	21	1142	1162	UUUGGAUUGAAGGGGGCUCUA	:::::::::::::::::::::	UAGAGCCCCCUUCAAUCCAAA	Cleavage		1	KAD3066797.1
mmi-cand58b	E3N88_38712	0	-1	1	21	9666	9686	UCGAACCAGGCUUCAUUCCUU	::::::::::::::::::::	UAGGAAUGAAGCCUGGUUCGA	Cleavage		2	KAD2805335.1	DNA RNA polymerases superfamily protein
mmi-cand112	E3N88_25502	0	-1	1	21	827	847	UGGAGAAGCAGGGCACGUGUA	: :::::::::::::::::::	UUCACGUGCCCUGCUUCUCCA	Cleavage		1	KAD4385334.1	(NAC) domain-containing protein
mmi-cand33b	E3N88_26218	0	-1	1	21	3202	3222	GCGGGGAUAGCUCAGUUGGGA	:::::::::::::::::::::	UCCCAACUGAGCUAUCCCCGC	Cleavage		1	KAD4386049.1	Belongs to the 'GDSL' lipolytic enzyme family
mmi-cand33b	E3N88_26200	0	-1	1	21	3886	3906	GCGGGGAUAGCUCAGUUGGGA	:::::::::::::::::::::	UCCCAACUGAGCUAUCCCCGC	Cleavage		1	KAD4386031.1	Belongs to the 'GDSL' lipolytic enzyme family
mmi-cand56	E3N88_38712	0	-1	1	21	9666	9686	UCGAACCAGGCUUCAUUCCUA	:::::::::::::::::::::	UAGGAAUGAAGCCUGGUUCGA	Cleavage		2	KAD2805335.1	DNA RNA polymerases superfamily protein
mmi-miR172h-3p	E3N88_32703	0	-1	1	20	1307	1326	GAAUCUUGAUGAUGCUGCAU	::::::::::::::::::::	AUGCAGCAUCAUCAAGAUUC	Cleavage		1	KAD3337183.1
mmi-miR172h-3p	E3N88_32776	0	-1	1	20	1306	1325	GAAUCUUGAUGAUGCUGCAU	::::::::::::::::::::	AUGCAGCAUCAUCAAGAUUC	Cleavage		1	KAD3337256.1
mmi-miR5368	E3N88_27111	0	-1	1	19	478	496	GGACAGUCUCAGGUAGACA	:::::::::::::::::::	UGUCUACCUGAGACUGUCC	Cleavage		1	KAD4178520.1	Heavy-metal-associated domain
mmi-miR5368	E3N88_25331	0	-1	1	19	1831	1849	GGACAGUCUCAGGUAGACA	:::::::::::::::::::	UGUCUACCUGAGACUGUCC	Cleavage		1	KAD4385163.1	Cell wall-associated hydrolase
mmi-miR8155b	E3N88_24990	0	-1	1	19	552	570	UAACCUGGCUCUGAUACCA	:::::::::::::::::::	UGGUAUCAGAGCCAGGUUA	Cleavage		2	KAD4384822.1
mmi-miR396e-5p	E3N88_27134	0	-1	1	21	723	743	UCCACAGGCUUUCUUGAACUG	: :::::::::::::::::::	CCGUUCAAGAAAGCCUGUGGA	Cleavage		1	KAD4178543.1	growth-regulating factor
mmi-miR396e-5p	E3N88_25137	0	-1	1	21	454	474	UCCACAGGCUUUCUUGAACUG	: :::::::::::::::::::	CCGUUCAAGAAAGCCUGUGGA	Cleavage		1	KAD4384969.1	Growth-regulating factor
mmi-miR396e-5p	E3N88_27137	0	-1	1	21	1449	1469	UCCACAGGCUUUCUUGAACUG	: :::::::::::::::::::	CCGUUCAAGAAAGCCUGUGGA	Cleavage		1	KAD4178546.1	QLQ
mmi-miR396e-5p	E3N88_26292	0	-1	1	21	751	771	UCCACAGGCUUUCUUGAACUG	: :::::::::::::::::::	CCGUUCAAGAAAGCCUGUGGA	Cleavage		1	KAD4386123.1	QLQ
mmi-miR396e-5p	E3N88_38982	0	-1	1	21	3822	3842	UCCACAGGCUUUCUUGAACUG	:::::::::::::::::::	UCGUUCAAGAAAGCCUGUGGA	Cleavage		1	KAD2805605.1	growth-regulating factor
mmi-miR396e-5p	E3N88_39007	0	-1	1	21	3152	3172	UCCACAGGCUUUCUUGAACUG	:::::::::::::::::::	UCGUUCAAGAAAGCCUGUGGA	Cleavage		1	KAD2805630.1	growth-regulating factor
mmi-miR396e-5p	E3N88_24966	0	-1	1	21	958	978	UCCACAGGCUUUCUUGAACUG	:::::::::::::::::::	UCGUUCAAGAAAGCCUGUGGA	Cleavage		1	KAD4384798.1	growth-regulating factor
mmi-miR396e-5p	E3N88_21480	0	-1	1	21	464	484	UCCACAGGCUUUCUUGAACUG	:::::::::::::::::::	UCGUUCAAGAAAGCCUGUGGA	Cleavage		1	KAD4889407.1	Growth-regulating factor
mmi-miR396e-5p	E3N88_21484	0	-1	1	21	464	484	UCCACAGGCUUUCUUGAACUG	:::::::::::::::::::	UCGUUCAAGAAAGCCUGUGGA	Cleavage		1	KAD4889411.1	growth-regulating factor
mmi-miR166e-3p	E3N88_38712	0	-1	1	21	9666	9686	UCGAACCAGGCUUCAUUCCCC	:::::::::::::::::::	UAGGAAUGAAGCCUGGUUCGA	Cleavage		2	KAD2805335.1	DNA RNA polymerases superfamily protein
mmi-miR168b-5p	E3N88_30826	0	-1	1	22	42	63	UCGCUUGGUGCAGGUCGGGAAC	::::::::::::::::::::::	GUUCCCGACCUGCACCAAGCGA	Cleavage		1	KAD3641602.1
mmi-miR168a-5p	E3N88_30826	0	-1	1	21	43	63	UCGCUUGGUGCAGGUCGGGAA	:::::::::::::::::::::	UUCCCGACCUGCACCAAGCGA	Cleavage		1	KAD3641602.1
mmi-miR168d-5p	E3N88_30826	0	-1	1	21	43	63	UCGCUUGGUGCAGGUCGGGAC	::::::::::::::::::::	UUCCCGACCUGCACCAAGCGA	Cleavage		1	KAD3641602.1
mmi-miR168c-5p	E3N88_30826	0	-1	1	20	44	63	UCGCUUGGUGCAGGUCGGGA	::::::::::::::::::::	UCCCGACCUGCACCAAGCGA	Cleavage		1	KAD3641602.1
mmi-miR168e-5p	E3N88_30826	0	-1	1	19	45	63	UCGCUUGGUGCAGGUCGGG	:::::::::::::::::::	CCCGACCUGCACCAAGCGA	Cleavage		1	KAD3641602.1
mmi-miR156z-5p	E3N88_26033	0	-1	1	21	3413	3433	UGACAGAAGAGAGAGAGCACA	:::::::::::::::::::::	UGUGCUCUCUCUCUUCUGUCA	Cleavage		1	KAD4385864.1	Squamosa promoter-binding-like protein
mmi-miR156z-5p	E3N88_31095	0	-1	1	21	1579	1599	UGACAGAAGAGAGAGAGCACA	::::::::::::::::::::	CGUGCUCUCUCUCUUCUGUCA	Cleavage		1	KAD3641871.1	Squamosa promoter-binding-like protein
mmi-miR156z-5p	E3N88_37406	0	-1	1	21	3510	3530	UGACAGAAGAGAGAGAGCACA	::::::::::::::::::::	CGUGCUCUCUCUCUUCUGUCA	Cleavage		1	KAD2804029.1	SBP domain
mmi-miR156f-5p	E3N88_31095	0	-1	1	20	1580	1599	UGACAGAAGAGAGAGAGCAC	::::::::::::::::::::	GUGCUCUCUCUCUUCUGUCA	Cleavage		1	KAD3641871.1	Squamosa promoter-binding-like protein
mmi-miR156f-5p	E3N88_26033	0	-1	1	20	3414	3433	UGACAGAAGAGAGAGAGCAC	::::::::::::::::::::	GUGCUCUCUCUCUUCUGUCA	Cleavage		1	KAD4385864.1	Squamosa promoter-binding-like protein
mmi-miR156f-5p	E3N88_37406	0	-1	1	20	3511	3530	UGACAGAAGAGAGAGAGCAC	::::::::::::::::::::	GUGCUCUCUCUCUUCUGUCA	Cleavage		1	KAD2804029.1	SBP domain
mmi-miR156x-5p	E3N88_31095	0	-1	1	20	1580	1599	UGACAGAAGAGAGAGAGCAU	.:::::::::::::::::::	GUGCUCUCUCUCUUCUGUCA	Cleavage		1	KAD3641871.1	Squamosa promoter-binding-like protein
mmi-miR156x-5p	E3N88_26033	0	-1	1	20	3414	3433	UGACAGAAGAGAGAGAGCAU	.:::::::::::::::::::	GUGCUCUCUCUCUUCUGUCA	Cleavage		1	KAD4385864.1	Squamosa promoter-binding-like protein
mmi-miR156x-5p	E3N88_37406	0	-1	1	20	3511	3530	UGACAGAAGAGAGAGAGCAU	.:::::::::::::::::::	GUGCUCUCUCUCUUCUGUCA	Cleavage		1	KAD2804029.1	SBP domain
mmi-miR172d-3p	E3N88_32703	0	-1	1	23	1307	1329	UGAGAAUCUUGAUGAUGCUGCAU	:::::::::::::::::::::::	AUGCAGCAUCAUCAAGAUUCUCA	Cleavage		1	KAD3337183.1
mmi-miR172d-3p	E3N88_32776	0	-1	1	23	1306	1328	UGAGAAUCUUGAUGAUGCUGCAU	:::::::::::::::::::::::	AUGCAGCAUCAUCAAGAUUCUCA	Cleavage		1	KAD3337256.1
mmi-miR5523	E3N88_39751	0	-1	1	22	2458	2479	UGAGGAGGAACAUAUUUACUAG	::::::::::::::::::::::	CUAGUAAAUAUGUUCCUCCUCA	Cleavage		1	KAD2392774.1	Cytochrome b6(petB)
mmi-miR171a-3p	E3N88_24790	0	-1	1	21	936	956	UGAUUGAGCCGCGCCAAUAUC	:::::::::::::::::::::	GAUAUUGGCGCGGCUCAAUCA	Cleavage		1	KAD4384622.1	Scarecrow-like protein
mmi-miR160f-5p	E3N88_38232	0	-1	1	21	1302	1322	UGCCUGGCUCCCUGAAUGCCA	:::::::::::::::::::	AAGCAUUCAGGGAGCCAGGCA	Cleavage		1	KAD2804855.1	Auxin response factors (ARFs) are transcriptional factors that bind specifically to the DNA sequence 5'-TGTCTC-3' found in the auxin-responsive promoter elements (AuxREs)
mmi-miR160h-5p	E3N88_24577	0	-1	1	21	1456	1476	UGCCUGGCUCCCUGCAUGCCA	: :::::::::::::::::::	UAGCAUGCAGGGAGCCAGGCA	Cleavage		1	KAD4384409.1	Auxin response factors (ARFs) are transcriptional factors that bind specifically to the DNA sequence 5'-TGTCTC-3' found in the auxin-responsive promoter elements (AuxREs)
mmi-miR160a-5p	E3N88_24446	0	-1	1	21	1954	1974	UGCCUGGCUCCCUGUAUGCCA	::::::::::::::::::::	AGGCAUACAGGGAGCCAGGCA	Cleavage		1	KAD4384278.1	Auxin response factors (ARFs) are transcriptional factors that bind specifically to the DNA sequence 5'-TGTCTC-3' found in the auxin-responsive promoter elements (AuxREs)
mmi-miR160e-5p	E3N88_24446	0	-1	1	21	1954	1974	UGCCUGGCUCCCUGUAUGCCG	::::::::::::::::::::	AGGCAUACAGGGAGCCAGGCA	Cleavage		1	KAD4384278.1	Auxin response factors (ARFs) are transcriptional factors that bind specifically to the DNA sequence 5'-TGTCTC-3' found in the auxin-responsive promoter elements (AuxREs)
mmi-miR160b-5p	E3N88_24446	0	-1	1	20	1955	1974	UGCCUGGCUCCCUGUAUGCC	::::::::::::::::::::	GGCAUACAGGGAGCCAGGCA	Cleavage		1	KAD4384278.1	Auxin response factors (ARFs) are transcriptional factors that bind specifically to the DNA sequence 5'-TGTCTC-3' found in the auxin-responsive promoter elements (AuxREs)
mmi-miR160c-5p	E3N88_24446	0	-1	1	21	1954	1974	UGCCUGGCUCCCUGUAUGCUU	:.:::::::::::::::::::	AGGCAUACAGGGAGCCAGGCA	Cleavage		1	KAD4384278.1	Auxin response factors (ARFs) are transcriptional factors that bind specifically to the DNA sequence 5'-TGTCTC-3' found in the auxin-responsive promoter elements (AuxREs)
mmi-miR164g-5p	E3N88_25502	0	-1	1	21	827	847	UGGAGAAGCAGGGCACGUGAA	:::::::::::::::::::::	UUCACGUGCCCUGCUUCUCCA	Cleavage		1	KAD4385334.1	(NAC) domain-containing protein
mmi-miR164e-5p	E3N88_25502	0	-1	1	21	827	847	UGGAGAAGCAGGGCACGUGAG	.::::::::::::::::::::	UUCACGUGCCCUGCUUCUCCA	Cleavage		1	KAD4385334.1	(NAC) domain-containing protein
mmi-miR164a-5p	E3N88_25502	0	-1	1	21	827	847	UGGAGAAGCAGGGCACGUGCA	: :::::::::::::::::::	UUCACGUGCCCUGCUUCUCCA	Cleavage		1	KAD4385334.1	(NAC) domain-containing protein
mmi-miR164c-5p	E3N88_25502	0	-1	1	21	827	847	UGGAGAAGCAGGGCACGUGCG	:::::::::::::::::::	UUCACGUGCCCUGCUUCUCCA	Cleavage		1	KAD4385334.1	(NAC) domain-containing protein
mmi-miR164d-5p	E3N88_25502	0	-1	1	21	827	847	UGGAGAAGCAGGGCACGUGCU	:::::::::::::::::::	UUCACGUGCCCUGCUUCUCCA	Cleavage		1	KAD4385334.1	(NAC) domain-containing protein
mmi-miR164b-5p	E3N88_25502	0	-1	1	20	828	847	UGGAGAAGCAGGGCACGUGC	:::::::::::::::::::	UCACGUGCCCUGCUUCUCCA	Cleavage		1	KAD4385334.1	(NAC) domain-containing protein
mmi-miR164h-5p	E3N88_25502	0	-1	1	21	827	847	UGGAGAAGCAGGGCACGUGUG	:::::::::::::::::::	UUCACGUGCCCUGCUUCUCCA	Cleavage		1	KAD4385334.1	(NAC) domain-containing protein
mmi-miR172c-3p	E3N88_39770	0.5	-1	1	21	2214	2234	AGAAUCUUGAUGAUGCUGCAG	::::::::::::::.::::::	CUGCAGCAUCAUCAGGAUUCU	Cleavage		1	KAD2392793.1
mmi-miR172a-3p	E3N88_39770	0.5	-1	1	21	2214	2234	AGAAUCUUGAUGAUGCUGCAU	:::::::::::::.::::::	CUGCAGCAUCAUCAGGAUUCU	Cleavage		1	KAD2392793.1
mmi-miR172f-3p	E3N88_39770	0.5	-1	1	20	2215	2234	AGAAUCUUGAUGAUGCUGCA	:::::::::::::.::::::	UGCAGCAUCAUCAGGAUUCU	Cleavage		1	KAD2392793.1
mmi-miR172l-3p	E3N88_39770	0.5	-1	1	21	2214	2234	AGAAUCUUGAUGAUGCUGCGU	.::::::::::::.::::::	CUGCAGCAUCAUCAGGAUUCU	Cleavage		1	KAD2392793.1
mmi-miR172n-3p	E3N88_39770	0.5	-1	1	19	2216	2234	AGAAUCUUGAUGAUGCUGC	::::::::::::.::::::	GCAGCAUCAUCAGGAUUCU	Cleavage		1	KAD2392793.1
mmi-miR845c	E3N88_28048	0.5	-1	1	21	9847	9867	AGGCUCUGAUACCAAUUGAUG	:::::::::::::::::::.:	CAUCAAUUGGUAUCAGAGCUU	Cleavage		1	KAD4179457.1	ATP-dependent RNA helicase
mmi-miR845c	E3N88_26535	0.5	-1	1	21	7990	8010	AGGCUCUGAUACCAAUUGAUG	:::::::::::::::::::.:	CAUCAAUUGGUAUCAGAGCUU	Cleavage		2	KAD4177944.1	Chloride channel protein
mmi-miR845c	E3N88_32500	0.5	-1	1	21	10268	10288	AGGCUCUGAUACCAAUUGAUG	:::.:::::::::::::::::	CAUUAAUUGGUAUCAGAGCCU	Cleavage		1	KAD3336980.1	C2 and GRAM domain-containing protein
mmi-miR845c	E3N88_34355	0.5	-1	1	21	8777	8797	AGGCUCUGAUACCAAUUGAUG	:::::::::::::::::::.:	CAUCAAUUGGUAUCAGAGCUU	Cleavage		2	KAD3066475.1	SUMO-activating enzyme(SAE2)
mmi-miR845c	E3N88_38010	0.5	-1	1	21	3083	3103	AGGCUCUGAUACCAAUUGAUG	:::::::::::::::::::.:	CAUCAAUUGGUAUCAGAGCUU	Cleavage		1	KAD2804633.1	1,4-alpha-glucan-branching enzyme(SbeI)
mmi-miR845c	E3N88_30953	0.5	-1	1	21	3283	3303	AGGCUCUGAUACCAAUUGAUG	:::::::::::::::::::.:	CAUCAAUUGGUAUCAGAGCUU	Cleavage		1	KAD3641729.1	L-arabinokinase-like
mmi-miR845c	E3N88_36735	0.5	-1	1	21	2979	2999	AGGCUCUGAUACCAAUUGAUG	:::::::::::::::::::.:	CAUCAAUUGGUAUCAGAGCUU	Cleavage		1	KAD3068855.1	Src homology 3 domains
mmi-miR845c	E3N88_39456	0.5	-1	1	21	1693	1713	AGGCUCUGAUACCAAUUGAUG	:::::::::::::::::::.:	CAUCAAUUGGUAUCAGAGCUU	Cleavage		2	KAD2806079.1	Inactive leucine-rich repeat receptor-like protein kinase
mmi-miR845c	E3N88_26650	0.5	-1	1	21	1359	1379	AGGCUCUGAUACCAAUUGAUG	:::::::::::::::::::.:	CAUCAAUUGGUAUCAGAGCUU	Cleavage		1	KAD4178059.1
mmi-miR845c	E3N88_24980	0.5	-1	1	21	1905	1925	AGGCUCUGAUACCAAUUGAUG	:::::::::::::::::::.:	CAUCAAUUGGUAUCAGAGCUU	Cleavage		1	KAD4384812.1	26S proteasome non-ATPase regulatory subunit
mmi-miR845c	E3N88_24983	0.5	-1	1	21	1732	1752	AGGCUCUGAUACCAAUUGAUG	: :::::::::::::::::.:	CUUCAAUUGGUAUCAGAGCUU	Cleavage		2	KAD4384815.1	BAH domain
mmi-miR845c	E3N88_32092	0.5	-1	1	21	16209	16229	AGGCUCUGAUACCAAUUGAUG	: :::::::::::::::::.:	CUUCAAUUGGUAUCAGAGCUU	Cleavage		3	KAD3336573.1	Domain found in a variety of signalling proteins, always encircled by uDENN and dDENN
mmi-miR845c	E3N88_34852	0.5	-1	1	21	19081	19101	AGGCUCUGAUACCAAUUGAUG	: :::::::::::::::::.:	CUUCAAUUGGUAUCAGAGCUU	Cleavage		1	KAD3066972.1	N-terminal region of Chorein or VPS13
mmi-miR845c	E3N88_21529	0.5	-1	1	21	5689	5709	AGGCUCUGAUACCAAUUGAUG	: :::::::::::::::::.:	CUUCAAUUGGUAUCAGAGCUU	Cleavage		1	KAD4889456.1	Complex I intermediate-associated protein 30 (CIA30)
mmi-miR845c	E3N88_29210	0.5	-1	1	21	8109	8129	AGGCUCUGAUACCAAUUGAUG	: :::::::::::::::::.:	CUUCAAUUGGUAUCAGAGCUU	Cleavage		2	KAD3639987.1	Belongs to the glycosyl hydrolase 47 family
mmi-miR845c	E3N88_38521	0.5	-1	1	21	22260	22280	AGGCUCUGAUACCAAUUGAUG	: :::::::::::::::::.:	CUUCAAUUGGUAUCAGAGCUU	Cleavage		3	KAD2805144.1	Catalyzes conversion of folates to polyglutamate derivatives allowing concentration of folate compounds in the cell and the intracellular retention of these cofactors, which are important substrates for most of the folate-dependent enzymes that are involved in one-carbon transfer reactions involved in purine, pyrimidine and amino acid synthesis
mmi-miR845c	E3N88_24586	0.5	-1	1	21	15819	15839	AGGCUCUGAUACCAAUUGAUG	: :::::::::::::::::.:	CUUCAAUUGGUAUCAGAGCUU	Cleavage		2	KAD4384418.1	TPL-binding domain in jasmonate signalling
mmi-miR845c	E3N88_21539	0.5	-1	1	21	10304	10324	AGGCUCUGAUACCAAUUGAUG	: :::::::::::::::::.:	CUUCAAUUGGUAUCAGAGCUU	Cleavage		2	KAD4889466.1	Polyketide cyclase dehydrase and lipid transport superfamily protein
mmi-miR845c	E3N88_39935	0.5	-1	1	21	3041	3061	AGGCUCUGAUACCAAUUGAUG	: :::::::::::::::::.:	CUUCAAUUGGUAUCAGAGCUU	Cleavage		1	KAD2392958.1	PolyA polymerase
mmi-miR845c	E3N88_26274	0.5	-1	1	21	2307	2327	AGGCUCUGAUACCAAUUGAUG	: :::::::::::::::::.:	CUUCAAUUGGUAUCAGAGCUU	Cleavage		2	KAD4386105.1	30S ribosomal protein
mmi-miR845c	E3N88_28232	0.5	-1	1	21	2418	2438	AGGCUCUGAUACCAAUUGAUG	: :::::::::::::::::.:	CUUCAAUUGGUAUCAGAGCUU	Cleavage		1	KAD4179641.1	Acyl-CoA synthetase(LACS7)
mmi-miR845c	E3N88_32325	0.5	-1	1	21	3793	3813	AGGCUCUGAUACCAAUUGAUG	: :.:::::::::::::::::	CUUUAAUUGGUAUCAGAGCCU	Cleavage		1	KAD3336806.1	Chloroplastic group IIA intron splicing facilitator CRS1
mmi-miR845c	E3N88_23753	0.5	-1	1	21	3808	3828	AGGCUCUGAUACCAAUUGAUG	: :.:::::::::::::::::	CUUUAAUUGGUAUCAGAGCCU	Cleavage		1	KAD4586152.1	rho GTPase-activating protein
mmi-miR845c	E3N88_33409	0.5	-1	1	21	1734	1754	AGGCUCUGAUACCAAUUGAUG	: :::::::::::::::::.:	CUUCAAUUGGUAUCAGAGCUU	Cleavage		1	KAD3337888.1	Sphingosine kinase
mmi-miR845c	E3N88_40344	0.5	-1	1	21	4126	4146	AGGCUCUGAUACCAAUUGAUG	: :::::::::::::::::.:	CUUCAAUUGGUAUCAGAGCUU	Cleavage		1	KAD2393367.1	citrate synthase
mmi-miR845c	E3N88_22670	0.5	-1	1	21	367	387	AGGCUCUGAUACCAAUUGAUG	: :::::::::::::::::.:	CUUCAAUUGGUAUCAGAGCUU	Cleavage		1	KAD4585069.1
mmi-miR845c	E3N88_40047	0.5	-1	1	21	4851	4871	AGGCUCUGAUACCAAUUGAUG	: :::::::::::::::::.:	CUUCAAUUGGUAUCAGAGCUU	Cleavage		1	KAD2393070.1
mmi-miR845c	E3N88_21538	0.5	-1	1	21	5290	5310	AGGCUCUGAUACCAAUUGAUG	: :::::::::::::::::.:	CUUCAAUUGGUAUCAGAGCUU	Cleavage		1	KAD4889465.1	Cysteine-rich RLK (RECEPTOR-like protein kinase) 8
mmi-miR845c	E3N88_20760	0.5	-1	1	21	2626	2646	AGGCUCUGAUACCAAUUGAUG	: :::::::::::::::::.:	CUUCAAUUGGUAUCAGAGCUU	Cleavage		1	KAD4888687.1	Belongs to the peptidase S10 family
mmi-miR845c	E3N88_30208	0.5	-1	1	21	4372	4392	AGGCUCUGAUACCAAUUGAUG	: :::::::::::::::::.:	CUUCAAUUGGUAUCAGAGCUU	Cleavage		1	KAD3640985.1	longifolia
mmi-miR845c	E3N88_21848	0.5	-1	1	21	3284	3304	AGGCUCUGAUACCAAUUGAUG	: :::::::::::::::::.:	CUUCAAUUGGUAUCAGAGCUU	Cleavage		1	KAD4584247.1	Belongs to the small GTPase superfamily. Arf family
mmi-miR845c	E3N88_36363	0.5	-1	1	21	1272	1292	AGGCUCUGAUACCAAUUGAUG	: :::::::::::::::::.:	CUUCAAUUGGUAUCAGAGCUU	Cleavage		1	KAD3068483.1	Ethylene-responsive transcription factor-like protein
mmi-miR845c	E3N88_36286	0.5	-1	1	21	1302	1322	AGGCUCUGAUACCAAUUGAUG	: :::::::::::::::::.:	CUUCAAUUGGUAUCAGAGCUU	Cleavage		1	KAD3068406.1
mmi-miR845c	E3N88_31967	0.5	-1	1	21	1579	1599	AGGCUCUGAUACCAAUUGAUG	: :::::::::::::::::.:	CUUCAAUUGGUAUCAGAGCUU	Cleavage		1	KAD3336448.1	17.6 kDa class I
mmi-miR845c	E3N88_24597	0.5	-1	1	21	514	534	AGGCUCUGAUACCAAUUGAUG	: :::::::::::::::::.:	CUUCAAUUGGUAUCAGAGCUU	Cleavage		1	KAD4384429.1
mmi-miR845c	E3N88_25698	0.5	-1	1	21	473	493	AGGCUCUGAUACCAAUUGAUG	:::::::::::::::::.:	UUUCAAUUGGUAUCAGAGCUU	Cleavage		1	KAD4385530.1	Mitochondrial protein
mmi-miR7804-5p	E3N88_20939	0.5	-1	1	23	17647	17669	AGGGGUGUUCAUCGAAUCGAAUU	:::::::::::::::::::::.:	AAUUCGAUUCGAUGAACACCCUU	Cleavage		1	KAD4888866.1	PHD-finger
mmi-miR7804-5p	E3N88_35375	0.5	-1	1	23	8765	8787	AGGGGUGUUCAUCGAAUCGAAUU	:::::::::::::::::::.:::	AAUUCGAUUCGAUGAACACUCCU	Cleavage		1	KAD3067495.1	Mannosylglycoprotein
mmi-miR7804-5p	E3N88_35314	0.5	-1	1	23	6924	6946	AGGGGUGUUCAUCGAAUCGAAUU	:::::::::::::::::::.:::	AAUUCGAUUCGAUGAACACUCCU	Cleavage		1	KAD3067434.1	Mannosylglycoprotein
mmi-miR7804-5p	E3N88_35113	0.5	-1	1	23	13328	13350	AGGGGUGUUCAUCGAAUCGAAUU	:: .::::::::::::::::::	UAUCUGAUUCGAUGAACACCCCU	Cleavage		1	KAD3067233.1
mmi-miR7804-5p	E3N88_30371	0.5	-1	1	23	2766	2788	AGGGGUGUUCAUCGAAUCGAAUU	:: .::::::::::::::::::	AAACUGAUUCGAUGAACACCCCU	Cleavage		1	KAD3641147.1	At3g27210-like
mmi-miR845a	E3N88_38713	0.5	-1	1	21	28717	28737	CGGCUCUGAUACCAAUUGAUG	:::::::::::::::::::.:	CAUCAAUUGGUAUCAGAGCUG	Cleavage		1	KAD2805336.1	Polycomb group protein EMBRYONIC FLOWER
mmi-miR845a	E3N88_37888	0.5	-1	1	21	739	759	CGGCUCUGAUACCAAUUGAUG	:::::::::::::::::::.:	CAUCAAUUGGUAUCAGAGCUG	Cleavage		1	KAD2804511.1	recombinational repair
mmi-miR845a	E3N88_33200	0.5	-1	1	21	9899	9919	CGGCUCUGAUACCAAUUGAUG	: :::::::::::::::::.:	CUUCAAUUGGUAUCAGAGCUG	Cleavage		2	KAD3337680.1
mmi-miR845a	E3N88_21602	0.5	-1	1	21	24069	24089	CGGCUCUGAUACCAAUUGAUG	: :::::::::::::::::.:	CUUCAAUUGGUAUCAGAGCUG	Cleavage		3	KAD4584001.1	Belongs to the peptidase C19 family
mmi-miR845a	E3N88_38760	0.5	-1	1	21	2642	2662	CGGCUCUGAUACCAAUUGAUG	: :::::::::::::::::.:	CUUCAAUUGGUAUCAGAGCUG	Cleavage		1	KAD2805383.1	mitochondrial intermediate peptidase
mmi-miR845a	E3N88_27887	0.5	-1	1	21	7475	7495	CGGCUCUGAUACCAAUUGAUG	: :::::::::::::::::.:	CUUCAAUUGGUAUCAGAGCUG	Cleavage		1	KAD4179296.1	L-type lectin-domain containing receptor kinase IX.1-like
mmi-miR845a	E3N88_32383	0.5	-1	1	21	1343	1363	CGGCUCUGAUACCAAUUGAUG	: :::::::::::::::::.:	CUUCAAUUGGUAUCAGAGCUG	Cleavage		2	KAD3336864.1	U2 snRNP auxiliary factor large subunit
mmi-miR845a	E3N88_22782	0.5	-1	1	21	21595	21615	CGGCUCUGAUACCAAUUGAUG	: :::::::::::::::::.:	CUUCAAUUGGUAUCAGAGCUG	Cleavage		2	KAD4585181.1	Belongs to the class I-like SAM-binding methyltransferase superfamily. RNA M5U methyltransferase family
mmi-miR845a	E3N88_22321	0.5	-1	1	21	4034	4054	CGGCUCUGAUACCAAUUGAUG	: :::::::::::::::::.:	CUUCAAUUGGUAUCAGAGCUG	Cleavage		2	KAD4584720.1	Domain of unknown function (DUF3453)
mmi-miR845a	E3N88_31508	0.5	-1	1	21	12597	12617	CGGCUCUGAUACCAAUUGAUG	: :::::::::::::::::.:	CUUCAAUUGGUAUCAGAGCUG	Cleavage		2	KAD3642284.1	Cleavage and polyadenylation specificity factor
mmi-miR845a	E3N88_27171	0.5	-1	1	21	2454	2474	CGGCUCUGAUACCAAUUGAUG	: :::::::::::::::::.:	CUUCAAUUGGUAUCAGAGCUG	Cleavage		1	KAD4178580.1	TATA-binding protein-associated factor(BTAF1)
mmi-miR845a	E3N88_22490	0.5	-1	1	21	7025	7045	CGGCUCUGAUACCAAUUGAUG	: :::::::::::::::::.:	CUUCAAUUGGUAUCAGAGCUG	Cleavage		1	KAD4584889.1	chromatin binding
mmi-miR845a	E3N88_21879	0.5	-1	1	21	9298	9318	CGGCUCUGAUACCAAUUGAUG	: :::::::::::::::::.:	CUUCAAUUGGUAUCAGAGCUG	Cleavage		1	KAD4584278.1	Required for maturation of ribosomal RNAs and formation of the large ribosomal subunit
mmi-miR845a	E3N88_27977	0.5	-1	1	21	1443	1463	CGGCUCUGAUACCAAUUGAUG	: :::::::::::::::::.:	CUUCAAUUGGUAUCAGAGCUG	Cleavage		1	KAD4179386.1	Component of the ribosome assembly machinery. Nuclear paralog of the ribosomal protein P0, it binds pre-60S subunits at an early stage of assembly in the nucleolus, and is replaced by P0 in cytoplasmic pre-60S subunits and mature 80S ribosomes
mmi-miR845a	E3N88_28983	0.5	-1	1	21	10550	10570	CGGCUCUGAUACCAAUUGAUG	: :::::::::::::::::.:	CUUCAAUUGGUAUCAGAGCUG	Cleavage		1	KAD4180392.1	Speckle-type POZ protein-like protein
mmi-miR845a	E3N88_32456	0.5	-1	1	21	1545	1565	CGGCUCUGAUACCAAUUGAUG	: :::::::::::::::::.:	CUUCAAUUGGUAUCAGAGCUG	Cleavage		1	KAD3336936.1	isoform X1
mmi-miR845a	E3N88_31879	0.5	-1	1	21	4416	4436	CGGCUCUGAUACCAAUUGAUG	: :::::::::::::::::.:	CUUCAAUUGGUAUCAGAGCUG	Cleavage		3	KAD3336360.1	ABC transporter B family member 29
mmi-miR845a	E3N88_32269	0.5	-1	1	21	4769	4789	CGGCUCUGAUACCAAUUGAUG	: :::::::::::::::::.:	CUUCAAUUGGUAUCAGAGCUG	Cleavage		1	KAD3336750.1	SIS domain(GFPT2)
mmi-miR845a	E3N88_20766	0.5	-1	1	21	3730	3750	CGGCUCUGAUACCAAUUGAUG	: :::::::::::::::::.:	CUUCAAUUGGUAUCAGAGCUG	Cleavage		1	KAD4888693.1	Protein of unknown function (DUF3148)
mmi-miR845a	E3N88_33662	0.5	-1	1	21	1523	1543	CGGCUCUGAUACCAAUUGAUG	: :::::::::::::::::.:	CUUCAAUUGGUAUCAGAGCUG	Cleavage		2	KAD3338141.1
mmi-miR845a	E3N88_33662	0.5	-1	1	21	2482	2502	CGGCUCUGAUACCAAUUGAUG	: :::::::::::::::::.:	CUUCAAUUGGUAUCAGAGCUG	Cleavage		2	KAD3338141.1
mmi-miR845a	E3N88_24313	0.5	-1	1	21	4032	4052	CGGCUCUGAUACCAAUUGAUG	:::::::::::.:::::::	UUUCAAUUGGUAUUAGAGCCG	Cleavage		1	KAD4384145.1	Arginine methyltransferase involved in the assembly or stability of mitochondrial NADH ubiquinone oxidoreductase complex (complex I)
mmi-miR845a	E3N88_26893	0.5	-1	1	21	219	239	CGGCUCUGAUACCAAUUGAUG	:::::::::::::::::.:	UUUCAAUUGGUAUCAGAGCUG	Cleavage		1	KAD4178302.1	Mitochondrial protein
mmi-miR477e	E3N88_39451	0.5	-1	1	20	887	906	CUCUCCCUCAAGGGCUUCUA	:.::::::::::::::::::	UGGAAGCCCUUGAGGGAGAG	Cleavage		1	KAD2806074.1	Belongs to the GRAS family
mmi-miR477d	E3N88_39451	0.5	-1	1	20	887	906	CUCUCCCUCAAGGGCUUCUC	.::::::::::::::::::	UGGAAGCCCUUGAGGGAGAG	Cleavage		1	KAD2806074.1	Belongs to the GRAS family
mmi-miR477a	E3N88_39451	0.5	-1	1	20	887	906	CUCUCCCUCAAGGGCUUCUG	..::::::::::::::::::	UGGAAGCCCUUGAGGGAGAG	Cleavage		1	KAD2806074.1	Belongs to the GRAS family
mmi-cand84a	E3N88_38712	0.5	-1	1	22	9665	9686	UCGGACCAGGCUUCAUUCCUUU	::::::::::::::::.:::	UUAGGAAUGAAGCCUGGUUCGA	Cleavage		2	KAD2805335.1	DNA RNA polymerases superfamily protein
mmi-cand79	E3N88_38712	0.5	-1	1	21	9666	9686	UCGGACCAGGCUUCAUUCCGC	:::::::::::::::.:::	UAGGAAUGAAGCCUGGUUCGA	Cleavage		2	KAD2805335.1	DNA RNA polymerases superfamily protein
mmi-cand122a	E3N88_24173	0.5	-1	1	20	932	951	UUGACAGAAGAUAGAGAGCA	::.:::::::::::::::::	UGUUCUCUAUCUUCUGUCAA	Cleavage		1	KAD4586572.1	Squamosa promoter-binding-like protein
mmi-cand82	E3N88_38712	0.5	-1	1	22	9665	9686	UCGGACCAGGCUUCAUUCCUCU	::::::::::::::::.:::	UUAGGAAUGAAGCCUGGUUCGA	Cleavage		2	KAD2805335.1	DNA RNA polymerases superfamily protein
mmi-cand27	E3N88_39451	0.5	-1	1	21	886	906	CUCUCCCUCAAGGGCUUCUGA	:..::::::::::::::::::	UUGGAAGCCCUUGAGGGAGAG	Cleavage		1	KAD2806074.1	Belongs to the GRAS family
mmi-cand29	E3N88_39751	0.5	-1	1	21	2418	2438	CUGAAUCUCGAGACGCUCUUC	::::::.::::::::::::::	GAAGAGUGUCUCGAGAUUCAG	Cleavage		1	KAD2392774.1	Cytochrome b6(petB)
mmi-cand75a	E3N88_38712	0.5	-1	1	21	9666	9686	UCGGACCAGGCUUCAUUCCAC	:::::::::::::::.:::	UAGGAAUGAAGCCUGGUUCGA	Cleavage		2	KAD2805335.1	DNA RNA polymerases superfamily protein
mmi-cand80	E3N88_38712	0.5	-1	1	22	9665	9686	UCGGACCAGGCUUCAUUCCUAU	:::::::::::::::::.:::	UUAGGAAUGAAGCCUGGUUCGA	Cleavage		2	KAD2805335.1	DNA RNA polymerases superfamily protein
mmi-cand77a	E3N88_38712	0.5	-1	1	21	9666	9686	UCGGACCAGGCUUCAUUCCCA	: :::::::::::::::.:::	UAGGAAUGAAGCCUGGUUCGA	Cleavage		2	KAD2805335.1	DNA RNA polymerases superfamily protein
mmi-cand83a	E3N88_38712	0.5	-1	1	21	9666	9686	UCGGACCAGGCUUCAUUCCUG	.::::::::::::::::.:::	UAGGAAUGAAGCCUGGUUCGA	Cleavage		2	KAD2805335.1	DNA RNA polymerases superfamily protein
mmi-cand77b	E3N88_38712	0.5	-1	1	21	9666	9686	UCGGACCAGGCUUCAUUCCCA	: :::::::::::::::.:::	UAGGAAUGAAGCCUGGUUCGA	Cleavage		2	KAD2805335.1	DNA RNA polymerases superfamily protein
mmi-cand83b	E3N88_38712	0.5	-1	1	21	9666	9686	UCGGACCAGGCUUCAUUCCUG	.::::::::::::::::.:::	UAGGAAUGAAGCCUGGUUCGA	Cleavage		2	KAD2805335.1	DNA RNA polymerases superfamily protein
mmi-cand83c	E3N88_38712	0.5	-1	1	21	9666	9686	UCGGACCAGGCUUCAUUCCUG	.::::::::::::::::.:::	UAGGAAUGAAGCCUGGUUCGA	Cleavage		2	KAD2805335.1	DNA RNA polymerases superfamily protein
mmi-cand83d	E3N88_38712	0.5	-1	1	21	9666	9686	UCGGACCAGGCUUCAUUCCUG	.::::::::::::::::.:::	UAGGAAUGAAGCCUGGUUCGA	Cleavage		2	KAD2805335.1	DNA RNA polymerases superfamily protein
mmi-cand122b	E3N88_24173	0.5	-1	1	20	932	951	UUGACAGAAGAUAGAGAGCA	::.:::::::::::::::::	UGUUCUCUAUCUUCUGUCAA	Cleavage		1	KAD4586572.1	Squamosa promoter-binding-like protein
mmi-cand31a	E3N88_39770	0.5	-1	1	21	2215	2235	GAGAAUCUUGAUGAUGCUGCA	:::::::::::::.:::::::	UGCAGCAUCAUCAGGAUUCUC	Cleavage		1	KAD2392793.1
mmi-cand31b	E3N88_39770	0.5	-1	1	21	2215	2235	GAGAAUCUUGAUGAUGCUGCA	:::::::::::::.:::::::	UGCAGCAUCAUCAGGAUUCUC	Cleavage		1	KAD2392793.1
mmi-cand78a	E3N88_38712	0.5	-1	1	20	9667	9686	UCGGACCAGGCUUCAUUCCG	:::::::::::::::.:::	AGGAAUGAAGCCUGGUUCGA	Cleavage		2	KAD2805335.1	DNA RNA polymerases superfamily protein
mmi-cand78b	E3N88_38712	0.5	-1	1	20	9667	9686	UCGGACCAGGCUUCAUUCCG	:::::::::::::::.:::	AGGAAUGAAGCCUGGUUCGA	Cleavage		2	KAD2805335.1	DNA RNA polymerases superfamily protein
mmi-cand75b	E3N88_38712	0.5	-1	1	21	9666	9686	UCGGACCAGGCUUCAUUCCAC	:::::::::::::::.:::	UAGGAAUGAAGCCUGGUUCGA	Cleavage		2	KAD2805335.1	DNA RNA polymerases superfamily protein
mmi-cand76	E3N88_38712	0.5	-1	1	21	9666	9686	UCGGACCAGGCUUCAUUCCAU	:::::::::::::::.:::	UAGGAAUGAAGCCUGGUUCGA	Cleavage		2	KAD2805335.1	DNA RNA polymerases superfamily protein
mmi-cand78c	E3N88_38712	0.5	-1	1	20	9667	9686	UCGGACCAGGCUUCAUUCCG	:::::::::::::::.:::	AGGAAUGAAGCCUGGUUCGA	Cleavage		2	KAD2805335.1	DNA RNA polymerases superfamily protein
mmi-cand122c	E3N88_24173	0.5	-1	1	20	932	951	UUGACAGAAGAUAGAGAGCA	::.:::::::::::::::::	UGUUCUCUAUCUUCUGUCAA	Cleavage		1	KAD4586572.1	Squamosa promoter-binding-like protein
mmi-cand78d	E3N88_38712	0.5	-1	1	20	9667	9686	UCGGACCAGGCUUCAUUCCG	:::::::::::::::.:::	AGGAAUGAAGCCUGGUUCGA	Cleavage		2	KAD2805335.1	DNA RNA polymerases superfamily protein
mmi-cand112	E3N88_34686	0.5	-1	1	21	1426	1446	UGGAGAAGCAGGGCACGUGUA	.:::::::::::.:::::::	AGCACGUGCCCUGUUUCUCCA	Cleavage		1	KAD3066806.1	Protein CUP-SHAPED COTYLEDON 2-like(NAM)
mmi-cand112	E3N88_40888	0.5	-1	1	21	2859	2879	UGGAGAAGCAGGGCACGUGUA	.:::::::::::.:::::::	AGCACGUGCCCUGUUUCUCCA	Cleavage		1	KAD2393911.1	No apical meristem (NAM) protein(NAM)
mmi-cand112	E3N88_41432	0.5	-1	1	21	3003	3023	UGGAGAAGCAGGGCACGUGUA	.:::::::::::.:::::::	AGCACGUGCCCUGUUUCUCCA	Cleavage		1	KAD2394455.1	No apical meristem (NAM) protein(NAM)
mmi-cand84b	E3N88_38712	0.5	-1	1	22	9665	9686	UCGGACCAGGCUUCAUUCCUUU	::::::::::::::::.:::	UUAGGAAUGAAGCCUGGUUCGA	Cleavage		2	KAD2805335.1	DNA RNA polymerases superfamily protein
mmi-cand84c	E3N88_38712	0.5	-1	1	22	9665	9686	UCGGACCAGGCUUCAUUCCUUU	::::::::::::::::.:::	UUAGGAAUGAAGCCUGGUUCGA	Cleavage		2	KAD2805335.1	DNA RNA polymerases superfamily protein
mmi-cand84d	E3N88_38712	0.5	-1	1	22	9665	9686	UCGGACCAGGCUUCAUUCCUUU	::::::::::::::::.:::	UUAGGAAUGAAGCCUGGUUCGA	Cleavage		2	KAD2805335.1	DNA RNA polymerases superfamily protein
mmi-cand81	E3N88_38712	0.5	-1	1	22	9665	9686	UCGGACCAGGCUUCAUUCCUCC	::::::::::::::::.:::	UUAGGAAUGAAGCCUGGUUCGA	Cleavage		2	KAD2805335.1	DNA RNA polymerases superfamily protein
mmi-miR172h-3p	E3N88_39770	0.5	-1	1	20	2214	2233	GAAUCUUGAUGAUGCUGCAU	:::::::::::::.:::::	CUGCAGCAUCAUCAGGAUUC	Cleavage		1	KAD2392793.1
mmi-miR172g-3p	E3N88_32703	0.5	-1	1	21	1307	1327	GGAAUCUUGAUGAUGCUGCAG	:::::::::::::::::::.	AUGCAGCAUCAUCAAGAUUCU	Cleavage		1	KAD3337183.1
mmi-miR172g-3p	E3N88_32776	0.5	-1	1	21	1306	1326	GGAAUCUUGAUGAUGCUGCAG	:::::::::::::::::::.	AUGCAGCAUCAUCAAGAUUCU	Cleavage		1	KAD3337256.1
mmi-miR172g-3p	E3N88_30130	0.5	-1	1	21	4106	4126	GGAAUCUUGAUGAUGCUGCAG	: ::::::::::::.::::::	CGGCAGCAUCAUCAGGAUUCC	Cleavage		1	KAD3640907.1	Floral homeotic protein APETALA(AP2)
mmi-miR172e-3p	E3N88_32703	0.5	-1	1	21	1307	1327	GGAAUCUUGAUGAUGCUGCAU	::::::::::::::::::::.	AUGCAGCAUCAUCAAGAUUCU	Cleavage		1	KAD3337183.1
mmi-miR172e-3p	E3N88_32776	0.5	-1	1	21	1306	1326	GGAAUCUUGAUGAUGCUGCAU	::::::::::::::::::::.	AUGCAGCAUCAUCAAGAUUCU	Cleavage		1	KAD3337256.1
mmi-miR172e-3p	E3N88_30130	0.5	-1	1	21	4106	4126	GGAAUCUUGAUGAUGCUGCAU	::::::::::::.::::::	CGGCAGCAUCAUCAGGAUUCC	Cleavage		1	KAD3640907.1	Floral homeotic protein APETALA(AP2)
mmi-miR172b-3p	E3N88_32703	0.5	-1	1	20	1308	1327	GGAAUCUUGAUGAUGCUGCA	:::::::::::::::::::.	UGCAGCAUCAUCAAGAUUCU	Cleavage		1	KAD3337183.1
mmi-miR172b-3p	E3N88_32776	0.5	-1	1	20	1307	1326	GGAAUCUUGAUGAUGCUGCA	:::::::::::::::::::.	UGCAGCAUCAUCAAGAUUCU	Cleavage		1	KAD3337256.1
mmi-miR172b-3p	E3N88_30130	0.5	-1	1	20	4107	4126	GGAAUCUUGAUGAUGCUGCA	::::::::::::.::::::	GGCAGCAUCAUCAGGAUUCC	Cleavage		1	KAD3640907.1	Floral homeotic protein APETALA(AP2)
mmi-miR8155a	E3N88_24990	0.5	-1	1	20	552	571	GUAACCUGGCUCUGAUACCA	:::::::::::::::::::.	UGGUAUCAGAGCCAGGUUAU	Cleavage		2	KAD4384822.1
mmi-miR8155b	E3N88_26741	0.5	-1	1	19	3828	3846	UAACCUGGCUCUGAUACCA	::::::::::::::::::.	UGGUAUCAGAGCCAGGUUG	Cleavage		1	KAD4178150.1	Belongs to the glycosyltransferase 2 family
mmi-miR8155b	E3N88_27783	0.5	-1	1	19	3416	3434	UAACCUGGCUCUGAUACCA	::::::::::::.::::::	UGGUAUCAGAGCUAGGUUA	Cleavage		2	KAD4179192.1	sphingolipid transporter spinster homolog
mmi-miR8155b	E3N88_27783	0.5	-1	1	19	3678	3696	UAACCUGGCUCUGAUACCA	::::::::::::.::::::	UGGUAUCAGAGCUAGGUUA	Cleavage		2	KAD4179192.1	sphingolipid transporter spinster homolog
mmi-miR8155b	E3N88_41084	0.5	-1	1	19	3999	4017	UAACCUGGCUCUGAUACCA	::::::::::::.::::::	UGGUAUCAGAGCUAGGUUA	Cleavage		1	KAD2394107.1	Protein ABCI12 chloroplastic
mmi-miR397a	E3N88_36088	0.5	-1	1	21	1080	1100	UCAUUGAGUGCAGCGUUGAUG	.::::.::::::::::::::	AGUCAAUGCUGCACUCAAUGA	Cleavage		1	KAD3068208.1	Belongs to the multicopper oxidase family
mmi-miR166l-3p	E3N88_38712	0.5	-1	1	22	9665	9686	UCGGACCAGGCUUCAUUCCCCC	:::::::::::::::.:::	UUAGGAAUGAAGCCUGGUUCGA	Cleavage		2	KAD2805335.1	DNA RNA polymerases superfamily protein
mmi-miR166c-3p	E3N88_38712	0.5	-1	1	22	9665	9686	UCGGACCAGGCUUCAUUCCCCU	:::::::::::::::.:::	UUAGGAAUGAAGCCUGGUUCGA	Cleavage		2	KAD2805335.1	DNA RNA polymerases superfamily protein
mmi-miR166a-3p	E3N88_38712	0.5	-1	1	21	9666	9686	UCGGACCAGGCUUCAUUCCCC	:::::::::::::::.:::	UAGGAAUGAAGCCUGGUUCGA	Cleavage		2	KAD2805335.1	DNA RNA polymerases superfamily protein
mmi-miR166r-3p	E3N88_38712	0.5	-1	1	22	9665	9686	UCGGACCAGGCUUCAUUCCCGU	:::::::::::::::.:::	UUAGGAAUGAAGCCUGGUUCGA	Cleavage		2	KAD2805335.1	DNA RNA polymerases superfamily protein
mmi-miR166j-3p	E3N88_38712	0.5	-1	1	21	9666	9686	UCGGACCAGGCUUCAUUCCCG	:::::::::::::::.:::	UAGGAAUGAAGCCUGGUUCGA	Cleavage		2	KAD2805335.1	DNA RNA polymerases superfamily protein
mmi-miR166s-3p	E3N88_38712	0.5	-1	1	22	9665	9686	UCGGACCAGGCUUCAUUCCCUU	:::::::::::::::.:::	UUAGGAAUGAAGCCUGGUUCGA	Cleavage		2	KAD2805335.1	DNA RNA polymerases superfamily protein
mmi-miR166m-3p	E3N88_38712	0.5	-1	1	21	9666	9686	UCGGACCAGGCUUCAUUCCCU	:::::::::::::::.:::	UAGGAAUGAAGCCUGGUUCGA	Cleavage		2	KAD2805335.1	DNA RNA polymerases superfamily protein
mmi-miR166h-3p	E3N88_38712	0.5	-1	1	20	9667	9686	UCGGACCAGGCUUCAUUCCC	:::::::::::::::.:::	AGGAAUGAAGCCUGGUUCGA	Cleavage		2	KAD2805335.1	DNA RNA polymerases superfamily protein
mmi-miR166q-3p	E3N88_38712	0.5	-1	1	21	9666	9686	UCGGACCAGGCUUCAUUCCUA	:::::::::::::::::.:::	UAGGAAUGAAGCCUGGUUCGA	Cleavage		2	KAD2805335.1	DNA RNA polymerases superfamily protein
mmi-miR166g-3p	E3N88_38712	0.5	-1	1	21	9666	9686	UCGGACCAGGCUUCAUUCCUC	::::::::::::::::.:::	UAGGAAUGAAGCCUGGUUCGA	Cleavage		2	KAD2805335.1	DNA RNA polymerases superfamily protein
mmi-miR166n-3p	E3N88_38712	0.5	-1	1	21	9666	9686	UCGGACCAGGCUUCAUUCCUU	::::::::::::::::.:::	UAGGAAUGAAGCCUGGUUCGA	Cleavage		2	KAD2805335.1	DNA RNA polymerases superfamily protein
mmi-miR166af-3p	E3N88_38712	0.5	-1	1	20	9667	9686	UCGGACCAGGCUUCAUUCCU	::::::::::::::::.:::	AGGAAUGAAGCCUGGUUCGA	Cleavage		2	KAD2805335.1	DNA RNA polymerases superfamily protein
mmi-miR166b-3p	E3N88_38712	0.5	-1	1	19	9668	9686	UCGGACCAGGCUUCAUUCC	:::::::::::::::.:::	GGAAUGAAGCCUGGUUCGA	Cleavage		2	KAD2805335.1	DNA RNA polymerases superfamily protein
mmi-miR156ac-5p	E3N88_31095	0.5	-1	1	20	1580	1599	UGACAGAAGAGAGGGAGCAC	::::::.:::::::::::::	GUGCUCUCUCUCUUCUGUCA	Cleavage		1	KAD3641871.1	Squamosa promoter-binding-like protein
mmi-miR156ac-5p	E3N88_26033	0.5	-1	1	20	3414	3433	UGACAGAAGAGAGGGAGCAC	::::::.:::::::::::::	GUGCUCUCUCUCUUCUGUCA	Cleavage		1	KAD4385864.1	Squamosa promoter-binding-like protein
mmi-miR156ac-5p	E3N88_37406	0.5	-1	1	20	3511	3530	UGACAGAAGAGAGGGAGCAC	::::::.:::::::::::::	GUGCUCUCUCUCUUCUGUCA	Cleavage		1	KAD2804029.1	SBP domain
mmi-miR156p-5p	E3N88_31095	0.5	-1	1	19	1581	1599	UGACAGAAGAGAGGGAGCA	:::::.:::::::::::::	UGCUCUCUCUCUUCUGUCA	Cleavage		1	KAD3641871.1	Squamosa promoter-binding-like protein
mmi-miR156p-5p	E3N88_26033	0.5	-1	1	19	3415	3433	UGACAGAAGAGAGGGAGCA	:::::.:::::::::::::	UGCUCUCUCUCUUCUGUCA	Cleavage		1	KAD4385864.1	Squamosa promoter-binding-like protein
mmi-miR156p-5p	E3N88_37406	0.5	-1	1	19	3512	3530	UGACAGAAGAGAGGGAGCA	:::::.:::::::::::::	UGCUCUCUCUCUUCUGUCA	Cleavage		1	KAD2804029.1	SBP domain
mmi-miR157d-5p	E3N88_24173	0.5	-1	1	20	931	950	UGACAGAAGAUAGAGAGCAC	::.::::::::::::::::	CUGUUCUCUAUCUUCUGUCA	Cleavage		1	KAD4586572.1	Squamosa promoter-binding-like protein
mmi-miR171d-3p	E3N88_24790	0.5	-1	1	21	936	956	UGAUUGAGCCGUGCCAAUAUC	:::::::::.:::::::::::	GAUAUUGGCGCGGCUCAAUCA	Cleavage		1	KAD4384622.1	Scarecrow-like protein
mmi-miR171l-3p	E3N88_24790	0.5	-1	1	21	936	956	UGAUUGAGCCGUGCCAAUAUU	.::::::::.:::::::::::	GAUAUUGGCGCGGCUCAAUCA	Cleavage		1	KAD4384622.1	Scarecrow-like protein
mmi-miR171h-3p	E3N88_24790	0.5	-1	1	20	937	956	UGAUUGAGCCGUGCCAAUAU	::::::::.:::::::::::	AUAUUGGCGCGGCUCAAUCA	Cleavage		1	KAD4384622.1	Scarecrow-like protein
mmi-miR160a-5p	E3N88_24577	0.5	-1	1	21	1456	1476	UGCCUGGCUCCCUGUAUGCCA	: ::::.::::::::::::::	UAGCAUGCAGGGAGCCAGGCA	Cleavage		1	KAD4384409.1	Auxin response factors (ARFs) are transcriptional factors that bind specifically to the DNA sequence 5'-TGTCTC-3' found in the auxin-responsive promoter elements (AuxREs)
mmi-miR160e-5p	E3N88_24577	0.5	-1	1	21	1456	1476	UGCCUGGCUCCCUGUAUGCCG	::::.::::::::::::::	UAGCAUGCAGGGAGCCAGGCA	Cleavage		1	KAD4384409.1	Auxin response factors (ARFs) are transcriptional factors that bind specifically to the DNA sequence 5'-TGTCTC-3' found in the auxin-responsive promoter elements (AuxREs)
mmi-miR160b-5p	E3N88_24577	0.5	-1	1	20	1457	1476	UGCCUGGCUCCCUGUAUGCC	::::.::::::::::::::	AGCAUGCAGGGAGCCAGGCA	Cleavage		1	KAD4384409.1	Auxin response factors (ARFs) are transcriptional factors that bind specifically to the DNA sequence 5'-TGTCTC-3' found in the auxin-responsive promoter elements (AuxREs)
mmi-miR160c-5p	E3N88_24577	0.5	-1	1	21	1456	1476	UGCCUGGCUCCCUGUAUGCUU	:::::.::::::::::::::	UAGCAUGCAGGGAGCCAGGCA	Cleavage		1	KAD4384409.1	Auxin response factors (ARFs) are transcriptional factors that bind specifically to the DNA sequence 5'-TGTCTC-3' found in the auxin-responsive promoter elements (AuxREs)
mmi-miR160g-5p	E3N88_24446	0.5	-1	1	21	1954	1974	UGCCUGGUUCCCUGUAUGCCA	::::::::::::.:::::::	AGGCAUACAGGGAGCCAGGCA	Cleavage		1	KAD4384278.1	Auxin response factors (ARFs) are transcriptional factors that bind specifically to the DNA sequence 5'-TGTCTC-3' found in the auxin-responsive promoter elements (AuxREs)
mmi-miR164g-5p	E3N88_34686	0.5	-1	1	21	1426	1446	UGGAGAAGCAGGGCACGUGAA	:::::::::::.:::::::	AGCACGUGCCCUGUUUCUCCA	Cleavage		1	KAD3066806.1	Protein CUP-SHAPED COTYLEDON 2-like(NAM)
mmi-miR164g-5p	E3N88_40888	0.5	-1	1	21	2859	2879	UGGAGAAGCAGGGCACGUGAA	:::::::::::.:::::::	AGCACGUGCCCUGUUUCUCCA	Cleavage		1	KAD2393911.1	No apical meristem (NAM) protein(NAM)
mmi-miR164g-5p	E3N88_41432	0.5	-1	1	21	3003	3023	UGGAGAAGCAGGGCACGUGAA	:::::::::::.:::::::	AGCACGUGCCCUGUUUCUCCA	Cleavage		1	KAD2394455.1	No apical meristem (NAM) protein(NAM)
mmi-miR164e-5p	E3N88_34686	0.5	-1	1	21	1426	1446	UGGAGAAGCAGGGCACGUGAG	:::::::::::.:::::::	AGCACGUGCCCUGUUUCUCCA	Cleavage		1	KAD3066806.1	Protein CUP-SHAPED COTYLEDON 2-like(NAM)
mmi-miR164e-5p	E3N88_40888	0.5	-1	1	21	2859	2879	UGGAGAAGCAGGGCACGUGAG	:::::::::::.:::::::	AGCACGUGCCCUGUUUCUCCA	Cleavage		1	KAD2393911.1	No apical meristem (NAM) protein(NAM)
mmi-miR164e-5p	E3N88_41432	0.5	-1	1	21	3003	3023	UGGAGAAGCAGGGCACGUGAG	:::::::::::.:::::::	AGCACGUGCCCUGUUUCUCCA	Cleavage		1	KAD2394455.1	No apical meristem (NAM) protein(NAM)
mmi-miR164a-5p	E3N88_34686	0.5	-1	1	21	1426	1446	UGGAGAAGCAGGGCACGUGCA	::::::::::::.:::::::	AGCACGUGCCCUGUUUCUCCA	Cleavage		1	KAD3066806.1	Protein CUP-SHAPED COTYLEDON 2-like(NAM)
mmi-miR164a-5p	E3N88_40888	0.5	-1	1	21	2859	2879	UGGAGAAGCAGGGCACGUGCA	::::::::::::.:::::::	AGCACGUGCCCUGUUUCUCCA	Cleavage		1	KAD2393911.1	No apical meristem (NAM) protein(NAM)
mmi-miR164a-5p	E3N88_41432	0.5	-1	1	21	3003	3023	UGGAGAAGCAGGGCACGUGCA	::::::::::::.:::::::	AGCACGUGCCCUGUUUCUCCA	Cleavage		1	KAD2394455.1	No apical meristem (NAM) protein(NAM)
mmi-miR164c-5p	E3N88_34686	0.5	-1	1	21	1426	1446	UGGAGAAGCAGGGCACGUGCG	::::::::::::.:::::::	AGCACGUGCCCUGUUUCUCCA	Cleavage		1	KAD3066806.1	Protein CUP-SHAPED COTYLEDON 2-like(NAM)
mmi-miR164c-5p	E3N88_40888	0.5	-1	1	21	2859	2879	UGGAGAAGCAGGGCACGUGCG	::::::::::::.:::::::	AGCACGUGCCCUGUUUCUCCA	Cleavage		1	KAD2393911.1	No apical meristem (NAM) protein(NAM)
mmi-miR164c-5p	E3N88_41432	0.5	-1	1	21	3003	3023	UGGAGAAGCAGGGCACGUGCG	::::::::::::.:::::::	AGCACGUGCCCUGUUUCUCCA	Cleavage		1	KAD2394455.1	No apical meristem (NAM) protein(NAM)
mmi-miR164d-5p	E3N88_34686	0.5	-1	1	21	1426	1446	UGGAGAAGCAGGGCACGUGCU	:::::::::::::.:::::::	AGCACGUGCCCUGUUUCUCCA	Cleavage		1	KAD3066806.1	Protein CUP-SHAPED COTYLEDON 2-like(NAM)
mmi-miR164d-5p	E3N88_40888	0.5	-1	1	21	2859	2879	UGGAGAAGCAGGGCACGUGCU	:::::::::::::.:::::::	AGCACGUGCCCUGUUUCUCCA	Cleavage		1	KAD2393911.1	No apical meristem (NAM) protein(NAM)
mmi-miR164d-5p	E3N88_41432	0.5	-1	1	21	3003	3023	UGGAGAAGCAGGGCACGUGCU	:::::::::::::.:::::::	AGCACGUGCCCUGUUUCUCCA	Cleavage		1	KAD2394455.1	No apical meristem (NAM) protein(NAM)
mmi-miR164b-5p	E3N88_34686	0.5	-1	1	20	1427	1446	UGGAGAAGCAGGGCACGUGC	::::::::::::.:::::::	GCACGUGCCCUGUUUCUCCA	Cleavage		1	KAD3066806.1	Protein CUP-SHAPED COTYLEDON 2-like(NAM)
mmi-miR164b-5p	E3N88_40888	0.5	-1	1	20	2860	2879	UGGAGAAGCAGGGCACGUGC	::::::::::::.:::::::	GCACGUGCCCUGUUUCUCCA	Cleavage		1	KAD2393911.1	No apical meristem (NAM) protein(NAM)
mmi-miR164b-5p	E3N88_41432	0.5	-1	1	20	3004	3023	UGGAGAAGCAGGGCACGUGC	::::::::::::.:::::::	GCACGUGCCCUGUUUCUCCA	Cleavage		1	KAD2394455.1	No apical meristem (NAM) protein(NAM)
mmi-miR164h-5p	E3N88_34686	0.5	-1	1	21	1426	1446	UGGAGAAGCAGGGCACGUGUG	.:::::::::::.:::::::	AGCACGUGCCCUGUUUCUCCA	Cleavage		1	KAD3066806.1	Protein CUP-SHAPED COTYLEDON 2-like(NAM)
mmi-miR164h-5p	E3N88_40888	0.5	-1	1	21	2859	2879	UGGAGAAGCAGGGCACGUGUG	.:::::::::::.:::::::	AGCACGUGCCCUGUUUCUCCA	Cleavage		1	KAD2393911.1	No apical meristem (NAM) protein(NAM)
mmi-miR164h-5p	E3N88_41432	0.5	-1	1	21	3003	3023	UGGAGAAGCAGGGCACGUGUG	.:::::::::::.:::::::	AGCACGUGCCCUGUUUCUCCA	Cleavage		1	KAD2394455.1	No apical meristem (NAM) protein(NAM)
mmi-miR164f-5p	E3N88_25502	0.5	-1	1	21	827	847	UGGAGAAGCAGGGUACGUGCA	: :::::.:::::::::::::	UUCACGUGCCCUGCUUCUCCA	Cleavage		1	KAD4385334.1	(NAC) domain-containing protein
mmi-miR164f-5p	E3N88_20988	0.5	-1	1	21	2785	2805	UGGAGAAGCAGGGUACGUGCA	: :.:::::::::::::::::	UCCGCGUACCCUGCUUCUCCA	Cleavage		1	KAD4888915.1	(NAC) domain-containing protein
mmi-miR157a-5p	E3N88_24173	0.5	-1	1	21	931	951	UUGACAGAAGAUAGAGAGCAC	::.:::::::::::::::::	CUGUUCUCUAUCUUCUGUCAA	Cleavage		1	KAD4586572.1	Squamosa promoter-binding-like protein
mmi-miR156i-5p	E3N88_24173	0.5	-1	1	19	933	951	UUGACAGAAGAUAGAGAGC	:.:::::::::::::::::	GUUCUCUAUCUUCUGUCAA	Cleavage		1	KAD4586572.1	Squamosa promoter-binding-like protein
mmi-miR397c	E3N88_30253	0.5	-1	1	21	1499	1519	UUGAGUGCAGCGUUGAUGAAA	::::::::::::::::.::	AAUCAUCAACGCUGCACUUAA	Cleavage		1	KAD3641030.1	Belongs to the multicopper oxidase family
mmi-miR5139b	E3N88_26741	1	-1	1	19	3828	3846	AAACCUGGCUCUGAUACCA	::::::::::::::::::	UGGUAUCAGAGCCAGGUUG	Cleavage		2	KAD4178150.1	Belongs to the glycosyltransferase 2 family
mmi-miR5139b	E3N88_35067	1	-1	1	19	14914	14932	AAACCUGGCUCUGAUACCA	::::::::::::::::::	UGGUAUCAGAGCCAGGUUC	Cleavage		1	KAD3067187.1	Sodium hydrogen exchanger
mmi-miR5139b	E3N88_22112	1	-1	1	19	7011	7029	AAACCUGGCUCUGAUACCA	::::::::::::::::::	UGGUAUCAGAGCCAGGUUC	Cleavage		1	KAD4584511.1	ATPase family associated with various cellular activities (AAA)
mmi-miR5139b	E3N88_23736	1	-1	1	19	7474	7492	AAACCUGGCUCUGAUACCA	::::::::::::::::::	UGGUAUCAGAGCCAGGUUC	Cleavage		2	KAD4586135.1	DNA RNA polymerases superfamily protein
mmi-miR5139b	E3N88_39976	1	-1	1	19	6105	6123	AAACCUGGCUCUGAUACCA	::::::::::::::::::	UGGUAUCAGAGCCAGGUUC	Cleavage		1	KAD2392999.1	helix loop helix domain
mmi-miR5139b	E3N88_21773	1	-1	1	19	1115	1133	AAACCUGGCUCUGAUACCA	::::::::::::::::::	UGGUAUCAGAGCCAGGUUC	Cleavage		2	KAD4584172.1
mmi-miR5139b	E3N88_24990	1	-1	1	19	552	570	AAACCUGGCUCUGAUACCA	::::::::::::::::::	UGGUAUCAGAGCCAGGUUA	Cleavage		1	KAD4384822.1
mmi-miR390b-5p	E3N88_31003	1	-1	1	21	2556	2576	AAGCUCAGGAGGGAUAGCACC	: ::::::::::.:::.::::	GAUGCUAUCCCUUCUGGGCUU	Cleavage		1	KAD3641779.1	The glycine cleavage system catalyzes the degradation of glycine
mmi-miR477c	E3N88_39451	1	-1	1	21	887	907	ACUCUCCCUCAAGGGCUUCUC	.::::::::::::::::::	UGGAAGCCCUUGAGGGAGAGA	Cleavage		1	KAD2806074.1	Belongs to the GRAS family
mmi-miR477h	E3N88_39451	1	-1	1	22	886	907	ACUCUCCCUCAAGGGCUUCUGA	:..::::::::::::::::::	UUGGAAGCCCUUGAGGGAGAGA	Cleavage		1	KAD2806074.1	Belongs to the GRAS family
mmi-miR477g	E3N88_39451	1	-1	1	22	886	907	ACUCUCCCUCAAGGGCUUCUGG	...::::::::::::::::::	UUGGAAGCCCUUGAGGGAGAGA	Cleavage		1	KAD2806074.1	Belongs to the GRAS family
mmi-miR477i	E3N88_39451	1	-1	1	21	887	907	ACUCUCCCUCAAGGGCUUCUG	..::::::::::::::::::	UGGAAGCCCUUGAGGGAGAGA	Cleavage		1	KAD2806074.1	Belongs to the GRAS family
mmi-miR5538	E3N88_28855	1	-1	1	22	1282	1303	ACUGAACUCAAUCACUUGCUGC	::::::: ::::::::::::::	GCAGCAAAUGAUUGAGUUCAGU	Cleavage		1	KAD4180264.1	50S ribosomal protein(rpl2)
mmi-miR172i-3p	E3N88_30130	1	-1	1	21	4106	4126	AGAAUCCUGAUGAUGCUGCAA	::::::::::::::::::	CGGCAGCAUCAUCAGGAUUCC	Cleavage		1	KAD3640907.1	Floral homeotic protein APETALA(AP2)
mmi-miR172j-3p	E3N88_30130	1	-1	1	21	4106	4126	AGAAUCCUGAUGAUGCUGCAG	: ::::::::::::::::::	CGGCAGCAUCAUCAGGAUUCC	Cleavage		1	KAD3640907.1	Floral homeotic protein APETALA(AP2)
mmi-miR172o-3p	E3N88_30130	1	-1	1	21	4106	4126	AGAAUCCUGAUGAUGCUGCAU	::::::::::::::::::	CGGCAGCAUCAUCAGGAUUCC	Cleavage		1	KAD3640907.1	Floral homeotic protein APETALA(AP2)
mmi-miR845c	E3N88_35113	1	-1	1	21	10814	10834	AGGCUCUGAUACCAAUUGAUG	:::::.:::::::::::::.:	CAUCAGUUGGUAUCAGAGCUU	Cleavage		1	KAD3067233.1
mmi-miR845c	E3N88_21520	1	-1	1	21	886	906	AGGCUCUGAUACCAAUUGAUG	:::::.:::::::::::::.:	CAUCAGUUGGUAUCAGAGCUU	Cleavage		2	KAD4889447.1	Kelch repeat-containing protein
mmi-miR845c	E3N88_36154	1	-1	1	21	3248	3268	AGGCUCUGAUACCAAUUGAUG	:::::.:::::::::::::.:	CAUCAGUUGGUAUCAGAGCUU	Cleavage		1	KAD3068274.1	trans-2-enoyl-CoA reductase
mmi-miR845c	E3N88_26286	1	-1	1	21	1872	1892	AGGCUCUGAUACCAAUUGAUG	::::::::::::::::::	UUUCAAUUGGUAUCAGAGCCG	Cleavage		3	KAD4386117.1	Suppressor of mec-8 and unc-52 protein homolog
mmi-miR845c	E3N88_21602	1	-1	1	21	27177	27197	AGGCUCUGAUACCAAUUGAUG	.:::: :::::::::::::::	UAUCAUUUGGUAUCAGAGCCU	Cleavage		3	KAD4584001.1	Belongs to the peptidase C19 family
mmi-miR845c	E3N88_40295	1	-1	1	21	26062	26082	AGGCUCUGAUACCAAUUGAUG	:: ::::::::::::::::::	CAACAAUUGGUAUCAGAGCCU	Cleavage		3	KAD2393318.1	WD repeat-containing protein
mmi-miR845c	E3N88_26264	1	-1	1	21	8489	8509	AGGCUCUGAUACCAAUUGAUG	:: ::::::::::::::::::	CAACAAUUGGUAUCAGAGCCU	Cleavage		1	KAD4386095.1	isoform X1
mmi-miR845c	E3N88_31598	1	-1	1	21	1499	1519	AGGCUCUGAUACCAAUUGAUG	:::::: ::::::::::::::	CAUCAAGUGGUAUCAGAGCCU	Cleavage		1	KAD3336079.1	spliceosomal complex assembly
mmi-miR845c	E3N88_21523	1	-1	1	21	4026	4046	AGGCUCUGAUACCAAUUGAUG	:: ::::::::::::::::::	CAACAAUUGGUAUCAGAGCCU	Cleavage		1	KAD4889450.1	Glycosyl transferase family 8
mmi-miR845c	E3N88_32184	1	-1	1	21	626	646	AGGCUCUGAUACCAAUUGAUG	:::: ::::::::::::::::	CAUCUAUUGGUAUCAGAGCCU	Cleavage		1	KAD3336665.1	Thioredoxin
mmi-miR845c	E3N88_41307	1	-1	1	21	739	759	AGGCUCUGAUACCAAUUGAUG	:: ::::::::::::::::::	CAACAAUUGGUAUCAGAGCCU	Cleavage		1	KAD2394330.1
mmi-miR845c	E3N88_23042	1	-1	1	21	1126	1146	AGGCUCUGAUACCAAUUGAUG	:: ::::::::::::::::::	CAACAAUUGGUAUCAGAGCCU	Cleavage		1	KAD4585441.1
mmi-miR845c	E3N88_32092	1	-1	1	21	27056	27076	AGGCUCUGAUACCAAUUGAUG	: ::::::::::::::::::	CUUCAAUUGGUAUCAGAGCCA	Cleavage		3	KAD3336573.1	Domain found in a variety of signalling proteins, always encircled by uDENN and dDENN
mmi-miR845c	E3N88_35903	1	-1	1	21	4447	4467	AGGCUCUGAUACCAAUUGAUG	.: ::::::::::::::::::	UAACAAUUGGUAUCAGAGCCU	Cleavage		1	KAD3068023.1	Integrase core domain
mmi-miR845c	E3N88_26259	1	-1	1	21	16405	16425	AGGCUCUGAUACCAAUUGAUG	: ::::::::::::::::::	CUUCAAUUGGUAUCAGAGCCA	Cleavage		4	KAD4386090.1	metal ion binding
mmi-miR845c	E3N88_29394	1	-1	1	21	10873	10893	AGGCUCUGAUACCAAUUGAUG	: ::::::::::::::::::	CUUCAAUUGGUAUCAGAGCCA	Cleavage		2	KAD3640171.1	DNA polymerase
mmi-miR845c	E3N88_34377	1	-1	1	21	6017	6037	AGGCUCUGAUACCAAUUGAUG	: ::::::::::::::::::	CUUCAAUUGGUAUCAGAGCCC	Cleavage		3	KAD3066497.1	RNA-binding protein
mmi-miR845c	E3N88_34382	1	-1	1	21	2004	2024	AGGCUCUGAUACCAAUUGAUG	: ::::::::::::::::::	CUUCAAUUGGUAUCAGAGCCG	Cleavage		2	KAD3066502.1	NADH dehydrogenase ubiquinone iron-sulfur protein 8
mmi-miR845c	E3N88_40547	1	-1	1	21	15442	15462	AGGCUCUGAUACCAAUUGAUG	: ::::::::::::::::::	CUUCAAUUGGUAUCAGAGCCA	Cleavage		1	KAD2393570.1	Armadillo/beta-catenin-like repeat
mmi-miR845c	E3N88_24160	1	-1	1	21	9108	9128	AGGCUCUGAUACCAAUUGAUG	: ::::::::::::::::::	CUUCAAUUGGUAUCAGAGCCG	Cleavage		1	KAD4586559.1	protein At2g33490-like isoform
mmi-miR845c	E3N88_34436	1	-1	1	21	5077	5097	AGGCUCUGAUACCAAUUGAUG	: ::::::::::::::::::	CUUCAAUUGGUAUCAGAGCCG	Cleavage		1	KAD3066556.1	Centromere kinetochore protein zw10 homolog
mmi-miR845c	E3N88_36144	1	-1	1	21	5822	5842	AGGCUCUGAUACCAAUUGAUG	: ::::::::::::::::::	CUUCAAUUGGUAUCAGAGCCG	Cleavage		1	KAD3068264.1	Mitochondrial protein
mmi-miR845c	E3N88_27110	1	-1	1	21	8630	8650	AGGCUCUGAUACCAAUUGAUG	: ::::::::::::::::::	CUUCAAUUGGUAUCAGAGCCA	Cleavage		1	KAD4178519.1	WD repeat-containing protein
mmi-miR845c	E3N88_23350	1	-1	1	21	4731	4751	AGGCUCUGAUACCAAUUGAUG	: ::::::::::::::::::	CUUCAAUUGGUAUCAGAGCCG	Cleavage		2	KAD4585749.1	Mitochondrial protein
mmi-miR845c	E3N88_39385	1	-1	1	21	2887	2907	AGGCUCUGAUACCAAUUGAUG	: ::::::::::::::::::	CUUCAAUUGGUAUCAGAGCCA	Cleavage		1	KAD2806008.1	Reverse transcriptase (RNA-dependent DNA polymerase)
mmi-miR845c	E3N88_40129	1	-1	1	21	721	741	AGGCUCUGAUACCAAUUGAUG	: ::::::::::::::::::	CUUCAAUUGGUAUCAGAGCCA	Cleavage		1	KAD2393152.1
mmi-miR845c	E3N88_35193	1	-1	1	21	3316	3336	AGGCUCUGAUACCAAUUGAUG	::::::::::::::::::	CUACAAUUGGUAUCAGAGCCU	Cleavage		1	KAD3067313.1	regulation of parkin-mediated stimulation of mitophagy in response to mitochondrial depolarization
mmi-miR845c	E3N88_28511	1	-1	1	21	9643	9663	AGGCUCUGAUACCAAUUGAUG	: :::::::::::.:::::.:	CUUCAAUUGGUAUUAGAGCUU	Cleavage		2	KAD4179920.1	Sec14p-like phosphatidylinositol transfer family protein
mmi-miR845c	E3N88_34962	1	-1	1	21	5672	5692	AGGCUCUGAUACCAAUUGAUG	::::::::::::::::::	CUACAAUUGGUAUCAGAGCCU	Cleavage		1	KAD3067082.1	GAG-pre-integrase domain
mmi-miR845c	E3N88_32644	1	-1	1	21	4091	4111	AGGCUCUGAUACCAAUUGAUG	::::::::::::::::::	CUACAAUUGGUAUCAGAGCCU	Cleavage		1	KAD3337124.1	transposition, RNA-mediated
mmi-miR845c	E3N88_34869	1	-1	1	21	10537	10557	AGGCUCUGAUACCAAUUGAUG	::::::::::::::::::	CUACAAUUGGUAUCAGAGCCU	Cleavage		1	KAD3066989.1	GAG-pre-integrase domain
mmi-miR845c	E3N88_21347	1	-1	1	21	1216	1236	AGGCUCUGAUACCAAUUGAUG	: :.:::::::::::::::.:	CUUUAAUUGGUAUCAGAGCUU	Cleavage		1	KAD4889274.1	The coatomer is a cytosolic protein complex that binds to dilysine motifs and reversibly associates with Golgi non- clathrin-coated vesicles, which further mediate biosynthetic protein transport from the ER, via the Golgi up to the trans Golgi network. Coatomer complex is required for budding from Golgi membranes, and is essential for the retrograde Golgi-to-ER transport of dilysine-tagged protei…
mmi-miR845c	E3N88_27845	1	-1	1	21	4028	4048	AGGCUCUGAUACCAAUUGAUG	::::::::::::::::::	UUUCAAUUGGUAUCAGAGCCG	Cleavage		1	KAD4179254.1	RNA pseudouridine synthase 4
mmi-miR845c	E3N88_21668	1	-1	1	21	2744	2764	AGGCUCUGAUACCAAUUGAUG	: :::::::::::.:::::.:	CUUCAAUUGGUAUUAGAGCUU	Cleavage		3	KAD4584067.1
mmi-miR845c	E3N88_30618	1	-1	1	21	2611	2631	AGGCUCUGAUACCAAUUGAUG	::::::::::::::::::	UCACAAUUGGUAUCAGAGCCU	Cleavage		1	KAD3641394.1	disease resistance protein
mmi-miR845c	E3N88_22212	1	-1	1	21	2102	2122	AGGCUCUGAUACCAAUUGAUG	::::::::::::::::::	UUUCAAUUGGUAUCAGAGCCG	Cleavage		1	KAD4584611.1	Mitochondrial protein
mmi-miR845c	E3N88_36464	1	-1	1	21	1063	1083	AGGCUCUGAUACCAAUUGAUG	::::::::::::::::::	UUUCAAUUGGUAUCAGAGCCG	Cleavage		1	KAD3068584.1
mmi-miR7804-5p	E3N88_40295	1	-1	1	23	17026	17048	AGGGGUGUUCAUCGAAUCGAAUU	::::: :::::::::::::::::	AAUUCAAUUCGAUGAACACCCCU	Cleavage		1	KAD2393318.1	WD repeat-containing protein
mmi-miR7804-5p	E3N88_29374	1	-1	1	23	1707	1729	AGGGGUGUUCAUCGAAUCGAAUU	:::: ::::::::::::::::::	AAUUGGAUUCGAUGAACACCCCU	Cleavage		1	KAD3640151.1
mmi-miR7804-5p	E3N88_32913	1	-1	1	23	2923	2945	AGGGGUGUUCAUCGAAUCGAAUU	::::::::.:::::.:::::::	CAUUCGAUUUGAUGAGCACCCCU	Cleavage		1	KAD3337393.1	phosphatidylglycerol phosphatidylinositol transfer protein
mmi-miR7804-5p	E3N88_27567	1	-1	1	23	11653	11675	AGGGGUGUUCAUCGAAUCGAAUU	:: :::: ::::::::::::::	UAUCCGAUCCGAUGAACACCCCU	Cleavage		1	KAD4178976.1	homogentisate 1,2-dioxygenase(HGO)
mmi-miR7804-5p	E3N88_39945	1	-1	1	23	5590	5612	AGGGGUGUUCAUCGAAUCGAAUU	:: :::: ::::::::::::::	UAUCCGAUCCGAUGAACACCCCU	Cleavage		1	KAD2392968.1	Gar1/Naf1 RNA binding region
mmi-miR7804-5p	E3N88_35981	1	-1	1	23	1341	1363	AGGGGUGUUCAUCGAAUCGAAUU	:: ::: :::::::::::::::	UAUCCGACUCGAUGAACACCCCU	Cleavage		1	KAD3068101.1
mmi-miR393f-5p	E3N88_22106	1	-1	1	22	2933	2954	AUCCAAAGGGAUCGCAUUGAUC	::::::::::::::::::	AGAGAAUGCGAUCCCUUUGGAU	Cleavage		1	KAD4584505.1	Protein TRANSPORT INHIBITOR RESPONSE(TIR1)
mmi-miR160d-5p	E3N88_24446	1	-1	1	21	1954	1974	CGCCUGGCUCCCUGUAUGCCA	:::::::::::::::::::	AGGCAUACAGGGAGCCAGGCA	Cleavage		1	KAD4384278.1	Auxin response factors (ARFs) are transcriptional factors that bind specifically to the DNA sequence 5'-TGTCTC-3' found in the auxin-responsive promoter elements (AuxREs)
mmi-miR845a	E3N88_26463	1	-1	1	21	8319	8339	CGGCUCUGAUACCAAUUGAUG	::::::::::::::::::::	CAUCAAUUGGUAUCAGAGCCU	Cleavage		1	KAD4386294.1	Exostosin family
mmi-miR845a	E3N88_38315	1	-1	1	21	3824	3844	CGGCUCUGAUACCAAUUGAUG	::::::::::::::::::::	CAUCAAUUGGUAUCAGAGCCU	Cleavage		1	KAD2804938.1
mmi-miR845a	E3N88_36468	1	-1	1	21	14790	14810	CGGCUCUGAUACCAAUUGAUG	:::::::::::::.:::::.:	CAUCAAUUGGUAUUAGAGCUG	Cleavage		1	KAD3068588.1	Belongs to the TRAFAC class myosin-kinesin ATPase superfamily. Myosin family
mmi-miR845a	E3N88_23978	1	-1	1	21	2683	2703	CGGCUCUGAUACCAAUUGAUG	::::::::::::::::::::	CAUCAAUUGGUAUCAGAGCCU	Cleavage		1	KAD4586377.1	Belongs to the actin family
mmi-miR845a	E3N88_34554	1	-1	1	21	2191	2211	CGGCUCUGAUACCAAUUGAUG	::::::::::::::::::::	CAUCAAUUGGUAUCAGAGCCU	Cleavage		1	KAD3066674.1	receptor-like protein 12
mmi-miR845a	E3N88_32992	1	-1	1	21	7839	7859	CGGCUCUGAUACCAAUUGAUG	:: ::::::::::::::::::	CAACAAUUGGUAUCAGAGCCG	Cleavage		1	KAD3337472.1	Domain in Tre-2, BUB2p, and Cdc16p. Probable Rab-GAPs.
mmi-miR845a	E3N88_34765	1	-1	1	21	4829	4849	CGGCUCUGAUACCAAUUGAUG	::::: :::::::::::::::	CAUCACUUGGUAUCAGAGCCG	Cleavage		1	KAD3066885.1
mmi-miR845a	E3N88_26286	1	-1	1	21	14452	14472	CGGCUCUGAUACCAAUUGAUG	: ::::::::::::::::::	CUUCAAUUGGUAUCAGAGCCU	Cleavage		3	KAD4386117.1	Suppressor of mec-8 and unc-52 protein homolog
mmi-miR845a	E3N88_24339	1	-1	1	21	5235	5255	CGGCUCUGAUACCAAUUGAUG	:: ::::::::::::::::::	CAACAAUUGGUAUCAGAGCCG	Cleavage		1	KAD4384171.1	Phosphoenolpyruvate phosphomutase
mmi-miR845a	E3N88_21602	1	-1	1	21	28752	28772	CGGCUCUGAUACCAAUUGAUG	: ::::::::::::::::::	CUUCAAUUGGUAUCAGAGCCU	Cleavage		3	KAD4584001.1	Belongs to the peptidase C19 family
mmi-miR845a	E3N88_40295	1	-1	1	21	26347	26367	CGGCUCUGAUACCAAUUGAUG	.::::: ::::::::::::::	UAUCAAGUGGUAUCAGAGCCG	Cleavage		3	KAD2393318.1	WD repeat-containing protein
mmi-miR845a	E3N88_38080	1	-1	1	21	3301	3321	CGGCUCUGAUACCAAUUGAUG	.::::: ::::::::::::::	UAUCAAGUGGUAUCAGAGCCG	Cleavage		1	KAD2804703.1	3-hydroxyisobutyryl-CoA hydrolase activity
mmi-miR845a	E3N88_26259	1	-1	1	21	16405	16425	CGGCUCUGAUACCAAUUGAUG	: ::::::::::::::::::	CUUCAAUUGGUAUCAGAGCCA	Cleavage		3	KAD4386090.1	metal ion binding
mmi-miR845a	E3N88_32092	1	-1	1	21	27056	27076	CGGCUCUGAUACCAAUUGAUG	: ::::::::::::::::::	CUUCAAUUGGUAUCAGAGCCA	Cleavage		3	KAD3336573.1	Domain found in a variety of signalling proteins, always encircled by uDENN and dDENN
mmi-miR845a	E3N88_29394	1	-1	1	21	10873	10893	CGGCUCUGAUACCAAUUGAUG	: ::::::::::::::::::	CUUCAAUUGGUAUCAGAGCCA	Cleavage		2	KAD3640171.1	DNA polymerase
mmi-miR845a	E3N88_34377	1	-1	1	21	6017	6037	CGGCUCUGAUACCAAUUGAUG	: ::::::::::::::::::	CUUCAAUUGGUAUCAGAGCCC	Cleavage		3	KAD3066497.1	RNA-binding protein
mmi-miR845a	E3N88_40547	1	-1	1	21	15442	15462	CGGCUCUGAUACCAAUUGAUG	: ::::::::::::::::::	CUUCAAUUGGUAUCAGAGCCA	Cleavage		1	KAD2393570.1	Armadillo/beta-catenin-like repeat
mmi-miR845a	E3N88_36521	1	-1	1	21	2057	2077	CGGCUCUGAUACCAAUUGAUG	: ::::::::::::::::::	CUUCAAUUGGUAUCAGAGCCU	Cleavage		1	KAD3068641.1	Piezo non-specific cation channel, R-Ras-binding domain
mmi-miR845a	E3N88_38171	1	-1	1	21	3502	3522	CGGCUCUGAUACCAAUUGAUG	: ::::::::::::::::::	CUUCAAUUGGUAUCAGAGCCU	Cleavage		1	KAD2804794.1	Lysine-specific histone demethylase 1 homolog(FLD)
mmi-miR845a	E3N88_38179	1	-1	1	21	3497	3517	CGGCUCUGAUACCAAUUGAUG	: ::::::::::::::::::	CUUCAAUUGGUAUCAGAGCCU	Cleavage		1	KAD2804802.1	Lysine-specific histone demethylase 1 homolog(FLD)
mmi-miR845a	E3N88_27110	1	-1	1	21	8630	8650	CGGCUCUGAUACCAAUUGAUG	: ::::::::::::::::::	CUUCAAUUGGUAUCAGAGCCA	Cleavage		1	KAD4178519.1	WD repeat-containing protein
mmi-miR845a	E3N88_39385	1	-1	1	21	2887	2907	CGGCUCUGAUACCAAUUGAUG	: ::::::::::::::::::	CUUCAAUUGGUAUCAGAGCCA	Cleavage		1	KAD2806008.1	Reverse transcriptase (RNA-dependent DNA polymerase)
mmi-miR845a	E3N88_25104	1	-1	1	21	2868	2888	CGGCUCUGAUACCAAUUGAUG	: ::::::::::::::::::	CUUCAAUUGGUAUCAGAGCCU	Cleavage		1	KAD4384936.1	protein At1g32220, chloroplastic-like
mmi-miR845a	E3N88_38092	1	-1	1	21	154	174	CGGCUCUGAUACCAAUUGAUG	: ::::::::::::::::::	CUUCAAUUGGUAUCAGAGCCU	Cleavage		1	KAD2804715.1	Mitochondrial protein
mmi-miR845a	E3N88_40129	1	-1	1	21	721	741	CGGCUCUGAUACCAAUUGAUG	: ::::::::::::::::::	CUUCAAUUGGUAUCAGAGCCA	Cleavage		1	KAD2393152.1
mmi-miR845a	E3N88_37244	1	-1	1	21	3190	3210	CGGCUCUGAUACCAAUUGAUG	: ::::::::::::::::::	CUUCAAUUGGUAUCAGAGCCU	Cleavage		1	KAD3069364.1	Heat shock 70 kDa protein
mmi-miR845a	E3N88_41343	1	-1	1	21	4662	4682	CGGCUCUGAUACCAAUUGAUG	::::::::::::::::::	UUUCAAUUGGUAUCAGAGCCU	Cleavage		3	KAD2394366.1	Guanine nucleotide-binding protein subunit
mmi-miR477e	E3N88_21132	1	-1	1	20	866	885	CUCUCCCUCAAGGGCUUCUA	:.::::.:::::::::::::	UGGAAGUCCUUGAGGGAGAG	Cleavage		1	KAD4889059.1	Belongs to the GRAS family
mmi-miR477d	E3N88_21132	1	-1	1	20	866	885	CUCUCCCUCAAGGGCUUCUC	.::::.:::::::::::::	UGGAAGUCCUUGAGGGAGAG	Cleavage		1	KAD4889059.1	Belongs to the GRAS family
mmi-miR477a	E3N88_21132	1	-1	1	20	866	885	CUCUCCCUCAAGGGCUUCUG	..::::.:::::::::::::	UGGAAGUCCUUGAGGGAGAG	Cleavage		1	KAD4889059.1	Belongs to the GRAS family
mmi-miR159p-3p	E3N88_34406	1	-1	1	21	846	866	CUUGGAUUGAAGGGAGCUCCC	::::::::::::::::::	CCGAGCUCCCUUCAAUCCAAU	Cleavage		2	KAD3066526.1	Transcription factor
mmi-miR159q-3p	E3N88_34406	1	-1	1	21	846	866	CUUGGAUUGAAGGGAGCUCCU	::::::::::::::::::	CCGAGCUCCCUUCAAUCCAAU	Cleavage		2	KAD3066526.1	Transcription factor
mmi-miR159k-3p	E3N88_34406	1	-1	1	20	847	866	CUUGGAUUGAAGGGAGCUCC	::::::::::::::::::	CGAGCUCCCUUCAAUCCAAU	Cleavage		2	KAD3066526.1	Transcription factor
mmi-miR159f-3p	E3N88_34406	1	-1	1	21	846	866	CUUGGAUUGAAGGGAGCUCUA	::::::::::::::::::	CCGAGCUCCCUUCAAUCCAAU	Cleavage		2	KAD3066526.1	Transcription factor
mmi-miR159g-3p	E3N88_34406	1	-1	1	20	847	866	CUUGGAUUGAAGGGAGCUCU	::::::::::::::::::	CGAGCUCCCUUCAAUCCAAU	Cleavage		2	KAD3066526.1	Transcription factor
mmi-cand92a	E3N88_38712	1	-1	1	21	9666	9686	UCGGACCAGGCUUUAUUCCUA	:::::::.:::::::::.:::	UAGGAAUGAAGCCUGGUUCGA	Cleavage		1	KAD2805335.1	DNA RNA polymerases superfamily protein
mmi-cand125a	E3N88_38712	1	-1	1	21	9666	9686	UUGGACCAGGCUUCAUUCCUU	::::::::::::::::.:.:	UAGGAAUGAAGCCUGGUUCGA	Cleavage		1	KAD2805335.1	DNA RNA polymerases superfamily protein
mmi-cand99a	E3N88_38712	1	-1	1	21	9666	9686	UCGGACUAGGCUUCAUUCCUC	:::::::::::::.::.:::	UAGGAAUGAAGCCUGGUUCGA	Cleavage		1	KAD2805335.1	DNA RNA polymerases superfamily protein
mmi-cand125b	E3N88_38712	1	-1	1	21	9666	9686	UUGGACCAGGCUUCAUUCCUU	::::::::::::::::.:.:	UAGGAAUGAAGCCUGGUUCGA	Cleavage		1	KAD2805335.1	DNA RNA polymerases superfamily protein
mmi-cand125c	E3N88_38712	1	-1	1	21	9666	9686	UUGGACCAGGCUUCAUUCCUU	::::::::::::::::.:.:	UAGGAAUGAAGCCUGGUUCGA	Cleavage		1	KAD2805335.1	DNA RNA polymerases superfamily protein
mmi-cand100a	E3N88_38712	1	-1	1	21	9666	9686	UCGGACUAGGCUUCAUUCCUU	:::::::::::::.::.:::	UAGGAAUGAAGCCUGGUUCGA	Cleavage		1	KAD2805335.1	DNA RNA polymerases superfamily protein
mmi-cand125d	E3N88_38712	1	-1	1	21	9666	9686	UUGGACCAGGCUUCAUUCCUU	::::::::::::::::.:.:	UAGGAAUGAAGCCUGGUUCGA	Cleavage		1	KAD2805335.1	DNA RNA polymerases superfamily protein
mmi-cand100b	E3N88_38712	1	-1	1	21	9666	9686	UCGGACUAGGCUUCAUUCCUU	:::::::::::::.::.:::	UAGGAAUGAAGCCUGGUUCGA	Cleavage		1	KAD2805335.1	DNA RNA polymerases superfamily protein
mmi-cand35	E3N88_39451	1	-1	1	22	886	907	GCUCUCCCUCAAGGGCUUCUGA	:..::::::::::::::::::	UUGGAAGCCCUUGAGGGAGAGA	Cleavage		1	KAD2806074.1	Belongs to the GRAS family
mmi-cand27	E3N88_21132	1	-1	1	21	865	885	CUCUCCCUCAAGGGCUUCUGA	:..::::.:::::::::::::	UUGGAAGUCCUUGAGGGAGAG	Cleavage		1	KAD4889059.1	Belongs to the GRAS family
mmi-cand54	E3N88_39451	1	-1	1	21	883	903	UCCCUCAAGGGCUUCUGAUUU	: ::..:::::::::::::::	AUAUUGGAAGCCCUUGAGGGA	Cleavage		1	KAD2806074.1	Belongs to the GRAS family
mmi-cand43	E3N88_38712	1	-1	1	21	9667	9687	GUCGGACCAGGCUUCAUUCCC	:::::::::::::::.:::.	AGGAAUGAAGCCUGGUUCGAU	Cleavage		2	KAD2805335.1	DNA RNA polymerases superfamily protein
mmi-cand125e	E3N88_38712	1	-1	1	21	9666	9686	UUGGACCAGGCUUCAUUCCUU	::::::::::::::::.:.:	UAGGAAUGAAGCCUGGUUCGA	Cleavage		1	KAD2805335.1	DNA RNA polymerases superfamily protein
mmi-cand86a	E3N88_38712	1	-1	1	20	9667	9686	UCGGACCAGGCUUCAUUCUU	:.::::::::::::::.:::	AGGAAUGAAGCCUGGUUCGA	Cleavage		2	KAD2805335.1	DNA RNA polymerases superfamily protein
mmi-cand101a	E3N88_38712	1	-1	1	21	9666	9686	UCGGAUCAGGCUUCAUUCCUU	::::::::::::::.:.:::	UAGGAAUGAAGCCUGGUUCGA	Cleavage		2	KAD2805335.1	DNA RNA polymerases superfamily protein
mmi-cand29	E3N88_25586	1	-1	1	21	562	582	CUGAAUCUCGAGACGCUCUUC	:::::: ::::::::::::::	GAAGAGAGUCUCGAGAUUCAG	Cleavage		1	KAD4385418.1	E3 ubiquitin-protein ligase
mmi-cand125f	E3N88_38712	1	-1	1	21	9666	9686	UUGGACCAGGCUUCAUUCCUU	::::::::::::::::.:.:	UAGGAAUGAAGCCUGGUUCGA	Cleavage		1	KAD2805335.1	DNA RNA polymerases superfamily protein
mmi-cand85	E3N88_38712	1	-1	1	20	9667	9686	UCGGACCAGGCUUCAUUCUA	.::::::::::::::.:::	AGGAAUGAAGCCUGGUUCGA	Cleavage		2	KAD2805335.1	DNA RNA polymerases superfamily protein
mmi-cand100c	E3N88_38712	1	-1	1	21	9666	9686	UCGGACUAGGCUUCAUUCCUU	:::::::::::::.::.:::	UAGGAAUGAAGCCUGGUUCGA	Cleavage		1	KAD2805335.1	DNA RNA polymerases superfamily protein
mmi-cand105	E3N88_38712	1	-1	1	21	9666	9686	UCGGGCCAGGCUUCAUUCCUC	:::::::::::::::..:::	UAGGAAUGAAGCCUGGUUCGA	Cleavage		1	KAD2805335.1	DNA RNA polymerases superfamily protein
mmi-cand125g	E3N88_38712	1	-1	1	21	9666	9686	UUGGACCAGGCUUCAUUCCUU	::::::::::::::::.:.:	UAGGAAUGAAGCCUGGUUCGA	Cleavage		1	KAD2805335.1	DNA RNA polymerases superfamily protein
mmi-cand89	E3N88_38712	1	-1	1	21	9666	9686	UCGGACCAGGCUUCGUUCCUC	:::::.::::::::::.:::	UAGGAAUGAAGCCUGGUUCGA	Cleavage		1	KAD2805335.1	DNA RNA polymerases superfamily protein
mmi-cand86b	E3N88_38712	1	-1	1	20	9667	9686	UCGGACCAGGCUUCAUUCUU	:.::::::::::::::.:::	AGGAAUGAAGCCUGGUUCGA	Cleavage		2	KAD2805335.1	DNA RNA polymerases superfamily protein
mmi-cand99b	E3N88_38712	1	-1	1	21	9666	9686	UCGGACUAGGCUUCAUUCCUC	:::::::::::::.::.:::	UAGGAAUGAAGCCUGGUUCGA	Cleavage		1	KAD2805335.1	DNA RNA polymerases superfamily protein
mmi-cand90a	E3N88_38712	1	-1	1	21	9666	9686	UCGGACCAGGCUUCGUUCCUU	:::::.::::::::::.:::	UAGGAAUGAAGCCUGGUUCGA	Cleavage		1	KAD2805335.1	DNA RNA polymerases superfamily protein
mmi-cand93	E3N88_38712	1	-1	1	21	9666	9686	UCGGACCAGGUUUCAUUCCUC	:::::::::.::::::.:::	UAGGAAUGAAGCCUGGUUCGA	Cleavage		1	KAD2805335.1	DNA RNA polymerases superfamily protein
mmi-cand99c	E3N88_38712	1	-1	1	21	9666	9686	UCGGACUAGGCUUCAUUCCUC	:::::::::::::.::.:::	UAGGAAUGAAGCCUGGUUCGA	Cleavage		1	KAD2805335.1	DNA RNA polymerases superfamily protein
mmi-cand32	E3N88_34583	1	-1	1	21	1778	1798	GCAGCAUCUUCAAGAUUCACA	: ::::::::::::::::::	UUUGAAUCUUGAAGAUGCUGA	Cleavage		1	KAD3066703.1	Regulator of chromosome condensation (RCC1) repeat
mmi-cand19	E3N88_34583	1	-1	1	21	1777	1797	CAGCAUCUUCAAGAUUCACAU	.: ::::::::::::::::::	GUUUGAAUCUUGAAGAUGCUG	Cleavage		1	KAD3066703.1	Regulator of chromosome condensation (RCC1) repeat
mmi-cand96	E3N88_38712	1	-1	1	21	9666	9686	UCGGACCGGGCUUCAUUCCUC	::::::::::::.:::.:::	UAGGAAUGAAGCCUGGUUCGA	Cleavage		1	KAD2805335.1	DNA RNA polymerases superfamily protein
mmi-cand125h	E3N88_38712	1	-1	1	21	9666	9686	UUGGACCAGGCUUCAUUCCUU	::::::::::::::::.:.:	UAGGAAUGAAGCCUGGUUCGA	Cleavage		1	KAD2805335.1	DNA RNA polymerases superfamily protein
mmi-cand100d	E3N88_38712	1	-1	1	21	9666	9686	UCGGACUAGGCUUCAUUCCUU	:::::::::::::.::.:::	UAGGAAUGAAGCCUGGUUCGA	Cleavage		1	KAD2805335.1	DNA RNA polymerases superfamily protein
mmi-cand99d	E3N88_38712	1	-1	1	21	9666	9686	UCGGACUAGGCUUCAUUCCUC	:::::::::::::.::.:::	UAGGAAUGAAGCCUGGUUCGA	Cleavage		1	KAD2805335.1	DNA RNA polymerases superfamily protein
mmi-cand100e	E3N88_38712	1	-1	1	21	9666	9686	UCGGACUAGGCUUCAUUCCUU	:::::::::::::.::.:::	UAGGAAUGAAGCCUGGUUCGA	Cleavage		1	KAD2805335.1	DNA RNA polymerases superfamily protein
mmi-cand125i	E3N88_38712	1	-1	1	21	9666	9686	UUGGACCAGGCUUCAUUCCUU	::::::::::::::::.:.:	UAGGAAUGAAGCCUGGUUCGA	Cleavage		1	KAD2805335.1	DNA RNA polymerases superfamily protein
mmi-cand125j	E3N88_38712	1	-1	1	21	9666	9686	UUGGACCAGGCUUCAUUCCUU	::::::::::::::::.:.:	UAGGAAUGAAGCCUGGUUCGA	Cleavage		1	KAD2805335.1	DNA RNA polymerases superfamily protein
mmi-cand87	E3N88_38712	1	-1	1	21	9666	9686	UCGGACCAGGCUUCAUUUCUU	::.:::::::::::::.:::	UAGGAAUGAAGCCUGGUUCGA	Cleavage		1	KAD2805335.1	DNA RNA polymerases superfamily protein
mmi-cand99e	E3N88_38712	1	-1	1	21	9666	9686	UCGGACUAGGCUUCAUUCCUC	:::::::::::::.::.:::	UAGGAAUGAAGCCUGGUUCGA	Cleavage		1	KAD2805335.1	DNA RNA polymerases superfamily protein
mmi-cand97	E3N88_38712	1	-1	1	21	9666	9686	UCGGACCGGGCUUCAUUCCUU	::::::::::::.:::.:::	UAGGAAUGAAGCCUGGUUCGA	Cleavage		1	KAD2805335.1	DNA RNA polymerases superfamily protein
mmi-cand101b	E3N88_38712	1	-1	1	21	9666	9686	UCGGAUCAGGCUUCAUUCCUU	::::::::::::::.:.:::	UAGGAAUGAAGCCUGGUUCGA	Cleavage		2	KAD2805335.1	DNA RNA polymerases superfamily protein
mmi-cand98	E3N88_38712	1	-1	1	20	9667	9686	UCGGACUAGGCUUCAUUCCC	::::::::::::.::.:::	AGGAAUGAAGCCUGGUUCGA	Cleavage		1	KAD2805335.1	DNA RNA polymerases superfamily protein
mmi-cand124	E3N88_38712	1	-1	1	21	9666	9686	UUGGACCAGGCUUCAUUCCCU	:::::::::::::::.:.:	UAGGAAUGAAGCCUGGUUCGA	Cleavage		1	KAD2805335.1	DNA RNA polymerases superfamily protein
mmi-cand88a	E3N88_38712	1	-1	1	20	9667	9686	UCGGACCAGGCUUCGUUCCU	:::::.::::::::::.:::	AGGAAUGAAGCCUGGUUCGA	Cleavage		1	KAD2805335.1	DNA RNA polymerases superfamily protein
mmi-cand88b	E3N88_38712	1	-1	1	20	9667	9686	UCGGACCAGGCUUCGUUCCU	:::::.::::::::::.:::	AGGAAUGAAGCCUGGUUCGA	Cleavage		1	KAD2805335.1	DNA RNA polymerases superfamily protein
mmi-cand88c	E3N88_38712	1	-1	1	20	9667	9686	UCGGACCAGGCUUCGUUCCU	:::::.::::::::::.:::	AGGAAUGAAGCCUGGUUCGA	Cleavage		1	KAD2805335.1	DNA RNA polymerases superfamily protein
mmi-cand94	E3N88_38712	1	-1	1	21	9666	9686	UCGGACCAGGUUUCAUUCCUU	:::::::::.::::::.:::	UAGGAAUGAAGCCUGGUUCGA	Cleavage		1	KAD2805335.1	DNA RNA polymerases superfamily protein
mmi-cand112	E3N88_26484	1	-1	1	21	8030	8050	UGGAGAAGCAGGGCACGUGUA	.:: ::::::::::::::::	GGCAAGUGCCCUGCUUCUCCA	Cleavage		1	KAD4386315.1	No apical meristem (NAM) protein
mmi-cand90b	E3N88_38712	1	-1	1	21	9666	9686	UCGGACCAGGCUUCGUUCCUU	:::::.::::::::::.:::	UAGGAAUGAAGCCUGGUUCGA	Cleavage		1	KAD2805335.1	DNA RNA polymerases superfamily protein
mmi-cand91	E3N88_38712	1	-1	1	20	9667	9686	UCGGACCAGGCUUUAUUCCC	:::::.:::::::::.:::	AGGAAUGAAGCCUGGUUCGA	Cleavage		1	KAD2805335.1	DNA RNA polymerases superfamily protein
mmi-cand92b	E3N88_38712	1	-1	1	21	9666	9686	UCGGACCAGGCUUUAUUCCUA	:::::::.:::::::::.:::	UAGGAAUGAAGCCUGGUUCGA	Cleavage		1	KAD2805335.1	DNA RNA polymerases superfamily protein
mmi-miR8175	E3N88_31575	1	-1	1	20	2653	2672	GAUCCCCGGCAACGGCGCCA	:::::::::::::::::::	UGGCGCCGUUGCCGGGGAUA	Cleavage		1	KAD3642351.1	Pentatricopeptide repeat-containing protein
mmi-miR172g-3p	E3N88_39770	1	-1	1	21	2214	2234	GGAAUCUUGAUGAUGCUGCAG	::::::::::::::.:::::.	CUGCAGCAUCAUCAGGAUUCU	Cleavage		1	KAD2392793.1
mmi-miR172e-3p	E3N88_39770	1	-1	1	21	2214	2234	GGAAUCUUGAUGAUGCUGCAU	:::::::::::::.:::::.	CUGCAGCAUCAUCAGGAUUCU	Cleavage		1	KAD2392793.1
mmi-miR172b-3p	E3N88_39770	1	-1	1	20	2215	2234	GGAAUCUUGAUGAUGCUGCA	:::::::::::::.:::::.	UGCAGCAUCAUCAGGAUUCU	Cleavage		1	KAD2392793.1
mmi-miR8155b	E3N88_35067	1	-1	1	19	14914	14932	UAACCUGGCUCUGAUACCA	::::::::::::::::::	UGGUAUCAGAGCCAGGUUC	Cleavage		1	KAD3067187.1	Sodium hydrogen exchanger
mmi-miR8155b	E3N88_22112	1	-1	1	19	7011	7029	UAACCUGGCUCUGAUACCA	::::::::::::::::::	UGGUAUCAGAGCCAGGUUC	Cleavage		1	KAD4584511.1	ATPase family associated with various cellular activities (AAA)
mmi-miR8155b	E3N88_23736	1	-1	1	19	7474	7492	UAACCUGGCUCUGAUACCA	::::::::::::::::::	UGGUAUCAGAGCCAGGUUC	Cleavage		2	KAD4586135.1	DNA RNA polymerases superfamily protein
mmi-miR8155b	E3N88_39976	1	-1	1	19	6105	6123	UAACCUGGCUCUGAUACCA	::::::::::::::::::	UGGUAUCAGAGCCAGGUUC	Cleavage		1	KAD2392999.1	helix loop helix domain
mmi-miR8155b	E3N88_21773	1	-1	1	19	1115	1133	UAACCUGGCUCUGAUACCA	::::::::::::::::::	UGGUAUCAGAGCCAGGUUC	Cleavage		2	KAD4584172.1
mmi-miR397a	E3N88_22175	1	-1	1	21	1173	1193	UCAUUGAGUGCAGCGUUGAUG	:::::.:::::.::::::::	GAUCAAUGCUGCGCUCAAUGA	Cleavage		1	KAD4584574.1	Lignin degradation and detoxification of lignin-derived products
mmi-miR397a	E3N88_22186	1	-1	1	21	1173	1193	UCAUUGAGUGCAGCGUUGAUG	:::::.:::::.::::::::	GAUCAAUGCUGCGCUCAAUGA	Cleavage		1	KAD4584585.1	Lignin degradation and detoxification of lignin-derived products
mmi-miR393a-5p	E3N88_33725	1	-1	1	22	3015	3036	UCCAAAGGGAUCGCAUUGAUCC	::::::::::::::::::	GAGACAAUGCGAUCCCUUUGGA	Cleavage		1	KAD3338204.1	Protein TRANSPORT INHIBITOR RESPONSE(TIR1)
mmi-miR393c-5p	E3N88_33725	1	-1	1	21	3016	3036	UCCAAAGGGAUCGCAUUGAUC	::::::::::::::::::	AGACAAUGCGAUCCCUUUGGA	Cleavage		1	KAD3338204.1	Protein TRANSPORT INHIBITOR RESPONSE(TIR1)
mmi-miR393e-5p	E3N88_33725	1	-1	1	22	3015	3036	UCCAAAGGGAUCGCAUUGAUUC	::. ::::::::::::::::::	GAGACAAUGCGAUCCCUUUGGA	Cleavage		1	KAD3338204.1	Protein TRANSPORT INHIBITOR RESPONSE(TIR1)
mmi-miR166ad-3p	E3N88_40979	1	-1	1	21	1370	1390	UCCGGACCAGGCUUCAUUCCC	::::: :::::::::::::	UUGAAUGCAGCCUGGUCCGGA	Cleavage		1	KAD2394002.1	Homeobox-leucine zipper protein
mmi-miR845b	E3N88_41413	1	-1	1	22	88	109	UCGCUCUGAUACCAAAUUGAUG	.::::: :::::::::::::::	UAUCAAAUUGGUAUCAGAGCGA	Cleavage		1	KAD2394436.1	transposition, RNA-mediated
mmi-miR168f-5p	E3N88_30826	1	-1	1	21	43	63	UCGCUUGGUGCAGGUCGAGAA	::: :::::::::::::::::	UUCCCGACCUGCACCAAGCGA	Cleavage		1	KAD3641602.1
mmi-miR166z-3p	E3N88_38712	1	-1	1	20	9667	9686	UCGGACCAGGCUUCAUUCUC	.::::::::::::::.:::	AGGAAUGAAGCCUGGUUCGA	Cleavage		2	KAD2805335.1	DNA RNA polymerases superfamily protein
mmi-miR166i-3p	E3N88_38712	1	-1	1	21	9666	9686	UCGGAUCAGGCUUCAUUCCUC	::::::::::::::.:.:::	UAGGAAUGAAGCCUGGUUCGA	Cleavage		2	KAD2805335.1	DNA RNA polymerases superfamily protein
mmi-miR395e	E3N88_28175	1	-1	1	21	4172	4192	UGAAGUGUUUGGGGGAACUCU	: ::::::.::::::::::.:	ACAGUUCCUCCAAACACUUUA	Cleavage		1	KAD4179584.1	synthase
mmi-miR395e	E3N88_28181	1	-1	1	21	6453	6473	UGAAGUGUUUGGGGGAACUCU	: ::::::.::::::::::.:	ACAGUUCCUCCAAACACUUUA	Cleavage		2	KAD4179590.1	synthase
mmi-miR395e	E3N88_28200	1	-1	1	21	5784	5804	UGAAGUGUUUGGGGGAACUCU	: ::::::.::::::::::.:	ACAGUUCCUCCAAACACUUUA	Cleavage		2	KAD4179609.1	synthase
mmi-miR395e	E3N88_28196	1	-1	1	21	2730	2750	UGAAGUGUUUGGGGGAACUCU	::::::.::::::::::.:	UCAGUUCCUCCAAACACUUUA	Cleavage		1	KAD4179605.1	synthase
mmi-miR395h	E3N88_28196	1	-1	1	20	2731	2750	UGAAGUGUUUGGGGGAACUC	::::::.::::::::::.:	CAGUUCCUCCAAACACUUUA	Cleavage		1	KAD4179605.1	synthase
mmi-miR395h	E3N88_28175	1	-1	1	20	4173	4192	UGAAGUGUUUGGGGGAACUC	::::::.::::::::::.:	CAGUUCCUCCAAACACUUUA	Cleavage		1	KAD4179584.1	synthase
mmi-miR395h	E3N88_28181	1	-1	1	20	6454	6473	UGAAGUGUUUGGGGGAACUC	::::::.::::::::::.:	CAGUUCCUCCAAACACUUUA	Cleavage		2	KAD4179590.1	synthase
mmi-miR395h	E3N88_28200	1	-1	1	20	5785	5804	UGAAGUGUUUGGGGGAACUC	::::::.::::::::::.:	CAGUUCCUCCAAACACUUUA	Cleavage		2	KAD4179609.1	synthase
mmi-miR172k-3p	E3N88_32703	1	-1	1	21	1307	1327	UGAAUCUUGAUGAUGCUGCAU	::::::::::::::::::::	AUGCAGCAUCAUCAAGAUUCU	Cleavage		1	KAD3337183.1
mmi-miR172k-3p	E3N88_32776	1	-1	1	21	1306	1326	UGAAUCUUGAUGAUGCUGCAU	::::::::::::::::::::	AUGCAGCAUCAUCAAGAUUCU	Cleavage		1	KAD3337256.1
mmi-miR156m-5p	E3N88_31095	1	-1	1	20	1580	1599	UGACAGAAGAGAGCGAGCAC	:::::: :::::::::::::	GUGCUCUCUCUCUUCUGUCA	Cleavage		1	KAD3641871.1	Squamosa promoter-binding-like protein
mmi-miR156m-5p	E3N88_26033	1	-1	1	20	3414	3433	UGACAGAAGAGAGCGAGCAC	:::::: :::::::::::::	GUGCUCUCUCUCUUCUGUCA	Cleavage		1	KAD4385864.1	Squamosa promoter-binding-like protein
mmi-miR156m-5p	E3N88_37406	1	-1	1	20	3511	3530	UGACAGAAGAGAGCGAGCAC	:::::: :::::::::::::	GUGCUCUCUCUCUUCUGUCA	Cleavage		1	KAD2804029.1	SBP domain
mmi-miR156b-5p	E3N88_26033	1	-1	1	21	3413	3433	UGACAGAAGAGAGUGAGCACA	::::::: :::::::::::::	UGUGCUCUCUCUCUUCUGUCA	Cleavage		1	KAD4385864.1	Squamosa promoter-binding-like protein
mmi-miR156b-5p	E3N88_31095	1	-1	1	21	1579	1599	UGACAGAAGAGAGUGAGCACA	:::::: :::::::::::::	CGUGCUCUCUCUCUUCUGUCA	Cleavage		1	KAD3641871.1	Squamosa promoter-binding-like protein
mmi-miR156b-5p	E3N88_37406	1	-1	1	21	3510	3530	UGACAGAAGAGAGUGAGCACA	:::::: :::::::::::::	CGUGCUCUCUCUCUUCUGUCA	Cleavage		2	KAD2804029.1	SBP domain
mmi-miR156q-5p	E3N88_31095	1	-1	1	21	1579	1599	UGACAGAAGAGAGUGAGCACU	:::::: :::::::::::::	CGUGCUCUCUCUCUUCUGUCA	Cleavage		1	KAD3641871.1	Squamosa promoter-binding-like protein
mmi-miR156q-5p	E3N88_26033	1	-1	1	21	3413	3433	UGACAGAAGAGAGUGAGCACU	:::::: :::::::::::::	UGUGCUCUCUCUCUUCUGUCA	Cleavage		1	KAD4385864.1	Squamosa promoter-binding-like protein
mmi-miR156q-5p	E3N88_37406	1	-1	1	21	3510	3530	UGACAGAAGAGAGUGAGCACU	:::::: :::::::::::::	CGUGCUCUCUCUCUUCUGUCA	Cleavage		2	KAD2804029.1	SBP domain
mmi-miR156a-5p	E3N88_31095	1	-1	1	20	1580	1599	UGACAGAAGAGAGUGAGCAC	:::::: :::::::::::::	GUGCUCUCUCUCUUCUGUCA	Cleavage		1	KAD3641871.1	Squamosa promoter-binding-like protein
mmi-miR156a-5p	E3N88_26033	1	-1	1	20	3414	3433	UGACAGAAGAGAGUGAGCAC	:::::: :::::::::::::	GUGCUCUCUCUCUUCUGUCA	Cleavage		1	KAD4385864.1	Squamosa promoter-binding-like protein
mmi-miR156a-5p	E3N88_37406	1	-1	1	20	3511	3530	UGACAGAAGAGAGUGAGCAC	:::::: :::::::::::::	GUGCUCUCUCUCUUCUGUCA	Cleavage		2	KAD2804029.1	SBP domain
mmi-miR156c-5p	E3N88_26033	1	-1	1	21	3413	3433	UGACAGAAGAGAGUGAGCAUA	:.::::: :::::::::::::	UGUGCUCUCUCUCUUCUGUCA	Cleavage		1	KAD4385864.1	Squamosa promoter-binding-like protein
mmi-miR156c-5p	E3N88_31095	1	-1	1	21	1579	1599	UGACAGAAGAGAGUGAGCAUA	.::::: :::::::::::::	CGUGCUCUCUCUCUUCUGUCA	Cleavage		1	KAD3641871.1	Squamosa promoter-binding-like protein
mmi-miR156c-5p	E3N88_37406	1	-1	1	21	3510	3530	UGACAGAAGAGAGUGAGCAUA	.::::: :::::::::::::	CGUGCUCUCUCUCUUCUGUCA	Cleavage		2	KAD2804029.1	SBP domain
mmi-miR170-3p	E3N88_24790	1	-1	1	21	936	956	UGAUUGAGCCGUGUCAAUAUC	:::::::.:.:::::::::::	GAUAUUGGCGCGGCUCAAUCA	Cleavage		1	KAD4384622.1	Scarecrow-like protein
mmi-miR171g-3p	E3N88_24790	1	-1	1	21	936	956	UGAUUGAGUCGUGCCAAUAUC	:::::::::.::.::::::::	GAUAUUGGCGCGGCUCAAUCA	Cleavage		1	KAD4384622.1	Scarecrow-like protein
mmi-miR530e	E3N88_28593	1	-1	1	20	4456	4475	UGCAUUUGCACCUGCACCUA	:::::::::::::..::::	CAGGUGCAGGUGCAGGUGCA	Cleavage		1	KAD4180002.1
mmi-miR530e	E3N88_26738	1	-1	1	20	38	57	UGCAUUUGCACCUGCACCUA	::::: :::::::::::::	CAGGUGAAGGUGCAAAUGCA	Cleavage		1	KAD4178147.1	Zinc knuckle (CCHC-type) family protein
mmi-miR530c	E3N88_28593	1	-1	1	20	4456	4475	UGCAUUUGCACCUGCACCUC	:::::::::::::..::::	CAGGUGCAGGUGCAGGUGCA	Cleavage		1	KAD4180002.1
mmi-miR530c	E3N88_26738	1	-1	1	20	38	57	UGCAUUUGCACCUGCACCUC	::::: :::::::::::::	CAGGUGAAGGUGCAAAUGCA	Cleavage		1	KAD4178147.1	Zinc knuckle (CCHC-type) family protein
mmi-miR530b	E3N88_28593	1	-1	1	21	4455	4475	UGCAUUUGCACCUGCACCUUA	:::::::::::::..::::	GCAGGUGCAGGUGCAGGUGCA	Cleavage		1	KAD4180002.1
mmi-miR530b	E3N88_26738	1	-1	1	21	37	57	UGCAUUUGCACCUGCACCUUA	::::: :::::::::::::	ACAGGUGAAGGUGCAAAUGCA	Cleavage		1	KAD4178147.1	Zinc knuckle (CCHC-type) family protein
mmi-miR530d	E3N88_28593	1	-1	1	21	4455	4475	UGCAUUUGCACCUGCACCUUG	:::::::::::::..::::	GCAGGUGCAGGUGCAGGUGCA	Cleavage		1	KAD4180002.1
mmi-miR530d	E3N88_26738	1	-1	1	21	37	57	UGCAUUUGCACCUGCACCUUG	::::: :::::::::::::	ACAGGUGAAGGUGCAAAUGCA	Cleavage		1	KAD4178147.1	Zinc knuckle (CCHC-type) family protein
mmi-miR530a	E3N88_28593	1	-1	1	20	4456	4475	UGCAUUUGCACCUGCACCUU	:::::::::::::..::::	CAGGUGCAGGUGCAGGUGCA	Cleavage		1	KAD4180002.1
mmi-miR530a	E3N88_26738	1	-1	1	20	38	57	UGCAUUUGCACCUGCACCUU	::::: :::::::::::::	CAGGUGAAGGUGCAAAUGCA	Cleavage		1	KAD4178147.1	Zinc knuckle (CCHC-type) family protein
mmi-miR160f-5p	E3N88_24446	1	-1	1	21	1954	1974	UGCCUGGCUCCCUGAAUGCCA	::::: ::::::::::::::	AGGCAUACAGGGAGCCAGGCA	Cleavage		1	KAD4384278.1	Auxin response factors (ARFs) are transcriptional factors that bind specifically to the DNA sequence 5'-TGTCTC-3' found in the auxin-responsive promoter elements (AuxREs)
mmi-miR160f-5p	E3N88_24577	1	-1	1	21	1456	1476	UGCCUGGCUCCCUGAAUGCCA	: :::: ::::::::::::::	UAGCAUGCAGGGAGCCAGGCA	Cleavage		1	KAD4384409.1	Auxin response factors (ARFs) are transcriptional factors that bind specifically to the DNA sequence 5'-TGTCTC-3' found in the auxin-responsive promoter elements (AuxREs)
mmi-miR160h-5p	E3N88_24446	1	-1	1	21	1954	1974	UGCCUGGCUCCCUGCAUGCCA	::::: ::::::::::::::	AGGCAUACAGGGAGCCAGGCA	Cleavage		1	KAD4384278.1	Auxin response factors (ARFs) are transcriptional factors that bind specifically to the DNA sequence 5'-TGTCTC-3' found in the auxin-responsive promoter elements (AuxREs)
mmi-miR160h-5p	E3N88_38232	1	-1	1	21	1302	1322	UGCCUGGCUCCCUGCAUGCCA	:::: ::::::::::::::	AAGCAUUCAGGGAGCCAGGCA	Cleavage		1	KAD2804855.1	Auxin response factors (ARFs) are transcriptional factors that bind specifically to the DNA sequence 5'-TGTCTC-3' found in the auxin-responsive promoter elements (AuxREs)
mmi-miR160a-5p	E3N88_38232	1	-1	1	21	1302	1322	UGCCUGGCUCCCUGUAUGCCA	:::: ::::::::::::::	AAGCAUUCAGGGAGCCAGGCA	Cleavage		1	KAD2804855.1	Auxin response factors (ARFs) are transcriptional factors that bind specifically to the DNA sequence 5'-TGTCTC-3' found in the auxin-responsive promoter elements (AuxREs)
mmi-miR160e-5p	E3N88_38232	1	-1	1	21	1302	1322	UGCCUGGCUCCCUGUAUGCCG	:::: ::::::::::::::	AAGCAUUCAGGGAGCCAGGCA	Cleavage		1	KAD2804855.1	Auxin response factors (ARFs) are transcriptional factors that bind specifically to the DNA sequence 5'-TGTCTC-3' found in the auxin-responsive promoter elements (AuxREs)
mmi-miR160b-5p	E3N88_38232	1	-1	1	20	1303	1322	UGCCUGGCUCCCUGUAUGCC	:::: ::::::::::::::	AGCAUUCAGGGAGCCAGGCA	Cleavage		1	KAD2804855.1	Auxin response factors (ARFs) are transcriptional factors that bind specifically to the DNA sequence 5'-TGTCTC-3' found in the auxin-responsive promoter elements (AuxREs)
mmi-miR160c-5p	E3N88_38232	1	-1	1	21	1302	1322	UGCCUGGCUCCCUGUAUGCUU	:::::: ::::::::::::::	AAGCAUUCAGGGAGCCAGGCA	Cleavage		1	KAD2804855.1	Auxin response factors (ARFs) are transcriptional factors that bind specifically to the DNA sequence 5'-TGTCTC-3' found in the auxin-responsive promoter elements (AuxREs)
mmi-miR160g-5p	E3N88_24577	1	-1	1	21	1456	1476	UGCCUGGUUCCCUGUAUGCCA	: ::::.::::::.:::::::	UAGCAUGCAGGGAGCCAGGCA	Cleavage		1	KAD4384409.1	Auxin response factors (ARFs) are transcriptional factors that bind specifically to the DNA sequence 5'-TGTCTC-3' found in the auxin-responsive promoter elements (AuxREs)
mmi-miR164g-5p	E3N88_26484	1	-1	1	21	8030	8050	UGGAGAAGCAGGGCACGUGAA	:: ::::::::::::::::	GGCAAGUGCCCUGCUUCUCCA	Cleavage		1	KAD4386315.1	No apical meristem (NAM) protein
mmi-miR164e-5p	E3N88_26484	1	-1	1	21	8030	8050	UGGAGAAGCAGGGCACGUGAG	:: ::::::::::::::::	GGCAAGUGCCCUGCUUCUCCA	Cleavage		1	KAD4386315.1	No apical meristem (NAM) protein
mmi-miR164a-5p	E3N88_26484	1	-1	1	21	8030	8050	UGGAGAAGCAGGGCACGUGCA	::: ::::::::::::::::	GGCAAGUGCCCUGCUUCUCCA	Cleavage		1	KAD4386315.1	No apical meristem (NAM) protein
mmi-miR164c-5p	E3N88_26484	1	-1	1	21	8030	8050	UGGAGAAGCAGGGCACGUGCG	::: ::::::::::::::::	GGCAAGUGCCCUGCUUCUCCA	Cleavage		1	KAD4386315.1	No apical meristem (NAM) protein
mmi-miR164d-5p	E3N88_26484	1	-1	1	21	8030	8050	UGGAGAAGCAGGGCACGUGCU	.::: ::::::::::::::::	GGCAAGUGCCCUGCUUCUCCA	Cleavage		1	KAD4386315.1	No apical meristem (NAM) protein
mmi-miR164b-5p	E3N88_26484	1	-1	1	20	8031	8050	UGGAGAAGCAGGGCACGUGC	::: ::::::::::::::::	GCAAGUGCCCUGCUUCUCCA	Cleavage		1	KAD4386315.1	No apical meristem (NAM) protein
mmi-miR164h-5p	E3N88_26484	1	-1	1	21	8030	8050	UGGAGAAGCAGGGCACGUGUG	.:: ::::::::::::::::	GGCAAGUGCCCUGCUUCUCCA	Cleavage		1	KAD4386315.1	No apical meristem (NAM) protein
mmi-miR164f-5p	E3N88_34686	1	-1	1	21	1426	1446	UGGAGAAGCAGGGUACGUGCA	::::::.:::::.:::::::	AGCACGUGCCCUGUUUCUCCA	Cleavage		1	KAD3066806.1	Protein CUP-SHAPED COTYLEDON 2-like(NAM)
mmi-miR164f-5p	E3N88_40888	1	-1	1	21	2859	2879	UGGAGAAGCAGGGUACGUGCA	::::::.:::::.:::::::	AGCACGUGCCCUGUUUCUCCA	Cleavage		1	KAD2393911.1	No apical meristem (NAM) protein(NAM)
mmi-miR164f-5p	E3N88_41432	1	-1	1	21	3003	3023	UGGAGAAGCAGGGUACGUGCA	::::::.:::::.:::::::	AGCACGUGCCCUGUUUCUCCA	Cleavage		1	KAD2394455.1	No apical meristem (NAM) protein(NAM)
mmi-miR393d-5p	E3N88_33725	1	-1	1	22	3016	3037	UUCCAAAGGGAUCGCAUUGAUC	::::::::::::::::::	AGACAAUGCGAUCCCUUUGGAU	Cleavage		1	KAD3338204.1	Protein TRANSPORT INHIBITOR RESPONSE(TIR1)
mmi-miR395g	E3N88_28196	1	-1	1	21	2731	2751	UUGAAGUGUUUGGGGGAACUC	::::::.::::::::::.::	CAGUUCCUCCAAACACUUUAA	Cleavage		1	KAD4179605.1	synthase
mmi-miR395g	E3N88_28175	1	-1	1	21	4173	4193	UUGAAGUGUUUGGGGGAACUC	::::::.::::::::::.::	CAGUUCCUCCAAACACUUUAA	Cleavage		1	KAD4179584.1	synthase
mmi-miR395g	E3N88_28181	1	-1	1	21	6454	6474	UUGAAGUGUUUGGGGGAACUC	::::::.::::::::::.::	CAGUUCCUCCAAACACUUUAA	Cleavage		2	KAD4179590.1	synthase
mmi-miR395g	E3N88_28200	1	-1	1	21	5785	5805	UUGAAGUGUUUGGGGGAACUC	::::::.::::::::::.::	CAGUUCCUCCAAACACUUUAA	Cleavage		2	KAD4179609.1	synthase
mmi-miR156ab-5p	E3N88_31095	1	-1	1	21	1580	1600	UUGACAGAAGAGAGUGAGCAC	:::::: ::::::::::::::	GUGCUCUCUCUCUUCUGUCAA	Cleavage		1	KAD3641871.1	Squamosa promoter-binding-like protein
mmi-miR156ab-5p	E3N88_37406	1	-1	1	21	3511	3531	UUGACAGAAGAGAGUGAGCAC	:::::: ::::::::::::::	GUGCUCUCUCUCUUCUGUCAA	Cleavage		2	KAD2804029.1	SBP domain
mmi-miR156h-5p	E3N88_24173	1	-1	1	21	931	951	UUGACAGGAGAUAGAGAGCAC	::.:::::::::.:::::::	CUGUUCUCUAUCUUCUGUCAA	Cleavage		1	KAD4586572.1	Squamosa promoter-binding-like protein
mmi-miR171j-3p	E3N88_24790	1	-1	1	21	933	953	UUGAGCCGCGCCAAUAUCACA	: ::::::::::::::::::	AGGGAUAUUGGCGCGGCUCAA	Cleavage		1	KAD4384622.1	Scarecrow-like protein
mmi-miR171o-3p	E3N88_24790	1	-1	1	21	933	953	UUGAGCCGCGCCAAUAUCACU	:: ::::::::::::::::::	AGGGAUAUUGGCGCGGCUCAA	Cleavage		1	KAD4384622.1	Scarecrow-like protein
mmi-miR171n-3p	E3N88_24790	1	-1	1	20	934	953	UUGAGCCGCGCCAAUAUCAC	: ::::::::::::::::::	GGGAUAUUGGCGCGGCUCAA	Cleavage		1	KAD4384622.1	Scarecrow-like protein
mmi-miR166y-3p	E3N88_38712	1	-1	1	21	9666	9686	UUGGACCAGGCUUCAUUCCCC	:::::::::::::::.:.:	UAGGAAUGAAGCCUGGUUCGA	Cleavage		1	KAD2805335.1	DNA RNA polymerases superfamily protein
mmi-miR166ae-3p	E3N88_38712	1	-1	1	21	9666	9686	UUGGACCAGGCUUCAUUCCUC	::::::::::::::::.:.:	UAGGAAUGAAGCCUGGUUCGA	Cleavage		1	KAD2805335.1	DNA RNA polymerases superfamily protein
mmi-miR159j-3p	E3N88_34406	1	-1	1	20	846	865	UUGGAUUGAAGGGAGCUCCA	::::::::::::::::::	CCGAGCUCCCUUCAAUCCAA	Cleavage		2	KAD3066526.1	Transcription factor
mmi-miR394c	E3N88_37407	1	-1	1	22	4383	4404	UUGGCAUUCUGUCCACCUCCAU	: :::::: :::::::::::::	AAGGAGGUUGACAGAAUGCCAA	Cleavage		1	KAD2804030.1	F-box only protein
mmi-miR394c	E3N88_31096	1	-1	1	22	2609	2630	UUGGCAUUCUGUCCACCUCCAU	: :::::: :::::::::::::	AAGGAGGUUGACAGAAUGCCAA	Cleavage		1	KAD3641872.1	F-box only protein
mmi-miR394c	E3N88_40685	1	-1	1	22	1864	1885	UUGGCAUUCUGUCCACCUCCAU	: :::::: :::::::::::::	AAGGAGGUUGACAGAAUGCCAA	Cleavage		1	KAD2393708.1	F-box only protein
mmi-miR394a	E3N88_37407	1	-1	1	20	4385	4404	UUGGCAUUCUGUCCACCUCC	:::::: :::::::::::::	GGAGGUUGACAGAAUGCCAA	Cleavage		1	KAD2804030.1	F-box only protein
mmi-miR394a	E3N88_31096	1	-1	1	20	2611	2630	UUGGCAUUCUGUCCACCUCC	:::::: :::::::::::::	GGAGGUUGACAGAAUGCCAA	Cleavage		1	KAD3641872.1	F-box only protein
mmi-miR394a	E3N88_40685	1	-1	1	20	1866	1885	UUGGCAUUCUGUCCACCUCC	:::::: :::::::::::::	GGAGGUUGACAGAAUGCCAA	Cleavage		1	KAD2393708.1	F-box only protein
mmi-miR159c-3p	E3N88_34406	1	-1	1	21	846	866	UUUGGAUUGAAGGGAGCUCCU	::::::::::::::::::	CCGAGCUCCCUUCAAUCCAAU	Cleavage		2	KAD3066526.1	Transcription factor
mmi-miR159c-3p	E3N88_34677	1	-1	1	21	1142	1162	UUUGGAUUGAAGGGAGCUCCU	:::: ::::::::::::::	UAGAGCCCCCUUCAAUCCAAA	Cleavage		1	KAD3066797.1
mmi-miR159a-3p	E3N88_34677	1	-1	1	21	1142	1162	UUUGGAUUGAAGGGAGCUCUA	:::::: ::::::::::::::	UAGAGCCCCCUUCAAUCCAAA	Cleavage		1	KAD3066797.1
mmi-miR159a-3p	E3N88_34406	1	-1	1	21	846	866	UUUGGAUUGAAGGGAGCUCUA	::::::::::::::::::	CCGAGCUCCCUUCAAUCCAAU	Cleavage		2	KAD3066526.1	Transcription factor
mmi-miR159m-3p	E3N88_34677	1	-1	1	21	1142	1162	UUUGGAUUGAAGGGAGCUCUC	::::: ::::::::::::::	UAGAGCCCCCUUCAAUCCAAA	Cleavage		1	KAD3066797.1
mmi-miR159m-3p	E3N88_34406	1	-1	1	21	846	866	UUUGGAUUGAAGGGAGCUCUC	::::::::::::::::::	CCGAGCUCCCUUCAAUCCAAU	Cleavage		2	KAD3066526.1	Transcription factor
mmi-miR159d-3p	E3N88_34677	1	-1	1	21	1142	1162	UUUGGAUUGAAGGGAGCUCUG	.::::: ::::::::::::::	UAGAGCCCCCUUCAAUCCAAA	Cleavage		1	KAD3066797.1
mmi-miR159d-3p	E3N88_34406	1	-1	1	21	846	866	UUUGGAUUGAAGGGAGCUCUG	: ::::::::::::::::::	CCGAGCUCCCUUCAAUCCAAU	Cleavage		2	KAD3066526.1	Transcription factor
mmi-miR159b-3p	E3N88_34677	1	-1	1	21	1142	1162	UUUGGAUUGAAGGGAGCUCUU	::::: ::::::::::::::	UAGAGCCCCCUUCAAUCCAAA	Cleavage		1	KAD3066797.1
mmi-miR159b-3p	E3N88_34406	1	-1	1	21	846	866	UUUGGAUUGAAGGGAGCUCUU	::::::::::::::::::	CCGAGCUCCCUUCAAUCCAAU	Cleavage		2	KAD3066526.1	Transcription factor
mmi-miR394d	E3N88_37407	1	-1	1	21	4385	4405	UUUGGCAUUCUGUCCACCUCC	:::::: ::::::::::::::	GGAGGUUGACAGAAUGCCAAA	Cleavage		1	KAD2804030.1	F-box only protein
mmi-miR394d	E3N88_31096	1	-1	1	21	2611	2631	UUUGGCAUUCUGUCCACCUCC	:::::: ::::::::::::::	GGAGGUUGACAGAAUGCCAAA	Cleavage		1	KAD3641872.1	F-box only protein
mmi-miR394d	E3N88_40685	1	-1	1	21	1866	1886	UUUGGCAUUCUGUCCACCUCC	:::::: ::::::::::::::	GGAGGUUGACAGAAUGCCAAA	Cleavage		1	KAD2393708.1	F-box only protein
mmi-miR5139b	E3N88_27783	1.5	-1	1	19	3416	3434	AAACCUGGCUCUGAUACCA	::::::::::::.:::::	UGGUAUCAGAGCUAGGUUA	Cleavage		2	KAD4179192.1	sphingolipid transporter spinster homolog
mmi-miR5139b	E3N88_27783	1.5	-1	1	19	3678	3696	AAACCUGGCUCUGAUACCA	::::::::::::.:::::	UGGUAUCAGAGCUAGGUUA	Cleavage		2	KAD4179192.1	sphingolipid transporter spinster homolog
mmi-miR5139b	E3N88_41084	1.5	-1	1	19	3999	4017	AAACCUGGCUCUGAUACCA	::::::::::::.:::::	UGGUAUCAGAGCUAGGUUA	Cleavage		1	KAD2394107.1	Protein ABCI12 chloroplastic
mmi-miR5139b	E3N88_35285	1.5	-1	1	19	1657	1675	AAACCUGGCUCUGAUACCA	:::::::::::::.::::	UGGUAUCAGAGCCGGGUUC	Cleavage		1	KAD3067405.1
mmi-miR5139b	E3N88_34918	1.5	-1	1	19	35705	35723	AAACCUGGCUCUGAUACCA	:::::::::::: ::::::	UGGUAUCAGAGCAAGGUUU	Cleavage		1	KAD3067038.1	Zinc finger CCCH domain-containing protein(HUA1)
mmi-miR5139b	E3N88_40722	1.5	-1	1	19	5855	5873	AAACCUGGCUCUGAUACCA	:::::::: ::::::::::	UGGUAUCACAGCCAGGUUU	Translation		1	KAD2393745.1	Coilin N-terminus
mmi-miR5139b	E3N88_27804	1.5	-1	1	19	9467	9485	AAACCUGGCUCUGAUACCA	:::::::::::: ::::::	UGGUAUCAGAGCAAGGUUU	Cleavage		1	KAD4179213.1	Aspartyl protease
mmi-miR390a-5p	E3N88_31003	1.5	-1	1	21	2556	2576	AAGCUCAGGAGGGAUAGCGCC	: .:::::::::.:::.::::	GAUGCUAUCCCUUCUGGGCUU	Cleavage		1	KAD3641779.1	The glycine cleavage system catalyzes the degradation of glycine
mmi-miR390d-5p	E3N88_31003	1.5	-1	1	21	2556	2576	AAGCUCAGGAGGGAUAGCGUC	::.:::::::::.:::.::::	GAUGCUAUCCCUUCUGGGCUU	Cleavage		1	KAD3641779.1	The glycine cleavage system catalyzes the degradation of glycine
mmi-miR477c	E3N88_21132	1.5	-1	1	21	866	886	ACUCUCCCUCAAGGGCUUCUC	.::::.:::::::::::::	UGGAAGUCCUUGAGGGAGAGA	Cleavage		1	KAD4889059.1	Belongs to the GRAS family
mmi-miR477h	E3N88_21132	1.5	-1	1	22	865	886	ACUCUCCCUCAAGGGCUUCUGA	:..::::.:::::::::::::	UUGGAAGUCCUUGAGGGAGAGA	Cleavage		1	KAD4889059.1	Belongs to the GRAS family
mmi-miR477g	E3N88_21132	1.5	-1	1	22	865	886	ACUCUCCCUCAAGGGCUUCUGG	...::::.:::::::::::::	UUGGAAGUCCUUGAGGGAGAGA	Cleavage		1	KAD4889059.1	Belongs to the GRAS family
mmi-miR477i	E3N88_21132	1.5	-1	1	21	866	886	ACUCUCCCUCAAGGGCUUCUG	..::::.:::::::::::::	UGGAAGUCCUUGAGGGAGAGA	Cleavage		1	KAD4889059.1	Belongs to the GRAS family
mmi-miR5538	E3N88_28854	1.5	-1	1	22	903	924	ACUGAACUCAAUCACUUGCUGC	::::::::::::::::::: ::	GCAGCAAGUGAUUGAGUUCUGU	Cleavage		2	KAD4180263.1	Ribosomal Proteins L2, C-terminal domain(rpl2)
mmi-miR5538	E3N88_28854	1.5	-1	1	22	2344	2365	ACUGAACUCAAUCACUUGCUGC	::::::::::::::::::: ::	GCAGCAAGUGAUUGAGUUCUGU	Cleavage		2	KAD4180263.1	Ribosomal Proteins L2, C-terminal domain(rpl2)
mmi-miR172m-3p	E3N88_32776	1.5	-1	1	21	1306	1326	AGAAUCAUGAUGAUGCUGCAU	:::::::::::::: ::::::	AUGCAGCAUCAUCAAGAUUCU	Cleavage		1	KAD3337256.1
mmi-miR172m-3p	E3N88_32703	1.5	-1	1	21	1307	1327	AGAAUCAUGAUGAUGCUGCAU	:::::::::::::: ::::::	AUGCAGCAUCAUCAAGAUUCU	Cleavage		1	KAD3337183.1
mmi-miR172m-3p	E3N88_39770	1.5	-1	1	21	2214	2234	AGAAUCAUGAUGAUGCUGCAU	::::::::::::: ::::::	CUGCAGCAUCAUCAGGAUUCU	Cleavage		1	KAD2392793.1
mmi-miR172i-3p	E3N88_32703	1.5	-1	1	21	1307	1327	AGAAUCCUGAUGAUGCUGCAA	::::::::::::: ::::::	AUGCAGCAUCAUCAAGAUUCU	Cleavage		1	KAD3337183.1
mmi-miR172i-3p	E3N88_32776	1.5	-1	1	21	1306	1326	AGAAUCCUGAUGAUGCUGCAA	::::::::::::: ::::::	AUGCAGCAUCAUCAAGAUUCU	Cleavage		1	KAD3337256.1
mmi-miR172j-3p	E3N88_32703	1.5	-1	1	21	1307	1327	AGAAUCCUGAUGAUGCUGCAG	::::::::::::: ::::::	AUGCAGCAUCAUCAAGAUUCU	Cleavage		1	KAD3337183.1
mmi-miR172j-3p	E3N88_32776	1.5	-1	1	21	1306	1326	AGAAUCCUGAUGAUGCUGCAG	::::::::::::: ::::::	AUGCAGCAUCAUCAAGAUUCU	Cleavage		1	KAD3337256.1
mmi-miR172o-3p	E3N88_32703	1.5	-1	1	21	1307	1327	AGAAUCCUGAUGAUGCUGCAU	:::::::::::::: ::::::	AUGCAGCAUCAUCAAGAUUCU	Cleavage		1	KAD3337183.1
mmi-miR172o-3p	E3N88_32776	1.5	-1	1	21	1306	1326	AGAAUCCUGAUGAUGCUGCAU	:::::::::::::: ::::::	AUGCAGCAUCAUCAAGAUUCU	Cleavage		1	KAD3337256.1
mmi-miR172c-3p	E3N88_30130	1.5	-1	1	21	4106	4126	AGAAUCUUGAUGAUGCUGCAG	: ::::::::::::.:::::	CGGCAGCAUCAUCAGGAUUCC	Cleavage		1	KAD3640907.1	Floral homeotic protein APETALA(AP2)
mmi-miR172a-3p	E3N88_30130	1.5	-1	1	21	4106	4126	AGAAUCUUGAUGAUGCUGCAU	::::::::::::.:::::	CGGCAGCAUCAUCAGGAUUCC	Cleavage		1	KAD3640907.1	Floral homeotic protein APETALA(AP2)
mmi-miR172f-3p	E3N88_30130	1.5	-1	1	20	4107	4126	AGAAUCUUGAUGAUGCUGCA	::::::::::::.:::::	GGCAGCAUCAUCAGGAUUCC	Cleavage		1	KAD3640907.1	Floral homeotic protein APETALA(AP2)
mmi-miR172l-3p	E3N88_30130	1.5	-1	1	21	4106	4126	AGAAUCUUGAUGAUGCUGCGU	::::::::::::.:::::	CGGCAGCAUCAUCAGGAUUCC	Cleavage		1	KAD3640907.1	Floral homeotic protein APETALA(AP2)
mmi-miR172n-3p	E3N88_30130	1.5	-1	1	19	4108	4126	AGAAUCUUGAUGAUGCUGC	::::::::::::.:::::	GCAGCAUCAUCAGGAUUCC	Cleavage		1	KAD3640907.1	Floral homeotic protein APETALA(AP2)
mmi-miR845c	E3N88_21770	1.5	-1	1	21	28652	28672	AGGCUCUGAUACCAAUUGAUG	:::::::::::::::::::.	CAUCAAUUGGUAUCAGAGCUA	Cleavage		3	KAD4584169.1	LRR receptor-like serine threonine-protein kinase
mmi-miR845c	E3N88_38713	1.5	-1	1	21	28717	28737	AGGCUCUGAUACCAAUUGAUG	:::::::::::::::::::.	CAUCAAUUGGUAUCAGAGCUG	Cleavage		1	KAD2805336.1	Polycomb group protein EMBRYONIC FLOWER
mmi-miR845c	E3N88_37888	1.5	-1	1	21	739	759	AGGCUCUGAUACCAAUUGAUG	:::::::::::::::::::.	CAUCAAUUGGUAUCAGAGCUG	Cleavage		1	KAD2804511.1	recombinational repair
mmi-miR845c	E3N88_22224	1.5	-1	1	21	3471	3491	AGGCUCUGAUACCAAUUGAUG	:::.::::::::::::::::	CAUUAAUUGGUAUCAGAGCCA	Cleavage		2	KAD4584623.1	Chaperone protein DNAj
mmi-miR845c	E3N88_22123	1.5	-1	1	21	3557	3577	AGGCUCUGAUACCAAUUGAUG	:::::.::::::::::::::	CAUCAGUUGGUAUCAGAGCCA	Cleavage		1	KAD4584522.1	Pre-mRNA-splicing factor ATP-dependent RNA
mmi-miR845c	E3N88_28276	1.5	-1	1	21	4643	4663	AGGCUCUGAUACCAAUUGAUG	:::::::::::::::::::.	CAUCAAUUGGUAUCAGAGCUA	Cleavage		1	KAD4179685.1	Cell cycle checkpoint control protein
mmi-miR845c	E3N88_25563	1.5	-1	1	21	1808	1828	AGGCUCUGAUACCAAUUGAUG	:::::::::::::::::::.	CAUCAAUUGGUAUCAGAGCUA	Cleavage		1	KAD4385395.1	BSD domain-containing protein
mmi-miR845c	E3N88_36070	1.5	-1	1	21	998	1018	AGGCUCUGAUACCAAUUGAUG	:::::.::::::::::::::	CAUCAGUUGGUAUCAGAGCCC	Cleavage		1	KAD3068190.1	DUF1771
mmi-miR845c	E3N88_37313	1.5	-1	1	21	29176	29196	AGGCUCUGAUACCAAUUGAUG	::::::::::::::::::: :	CAUCAAUUGGUAUCAGAGCGU	Cleavage		1	KAD2803936.1	Signal recognition particle receptor beta subunit
mmi-miR845c	E3N88_21602	1.5	-1	1	21	24069	24089	AGGCUCUGAUACCAAUUGAUG	: :::::::::::::::::.	CUUCAAUUGGUAUCAGAGCUG	Cleavage		3	KAD4584001.1	Belongs to the peptidase C19 family
mmi-miR845c	E3N88_40295	1.5	-1	1	21	23141	23161	AGGCUCUGAUACCAAUUGAUG	: : :::::::::.:::::::	CUUAAAUUGGUAUUAGAGCCU	Cleavage		3	KAD2393318.1	WD repeat-containing protein
mmi-miR845c	E3N88_32270	1.5	-1	1	21	304	324	AGGCUCUGAUACCAAUUGAUG	:::::.::::::::::::::	CAUCAGUUGGUAUCAGAGCCA	Cleavage		1	KAD3336751.1	DNA RNA polymerases superfamily protein
mmi-miR845c	E3N88_31589	1.5	-1	1	21	301	321	AGGCUCUGAUACCAAUUGAUG	:::::.::::::::::::::	CAUCAGUUGGUAUCAGAGCCC	Cleavage		1	KAD3642365.1
mmi-miR845c	E3N88_37312	1.5	-1	1	21	4538	4558	AGGCUCUGAUACCAAUUGAUG	::::::::::::::::::: :	CAUCAAUUGGUAUCAGAGCGU	Cleavage		1	KAD2803935.1	WD repeat-containing protein
mmi-miR845c	E3N88_28059	1.5	-1	1	21	332	352	AGGCUCUGAUACCAAUUGAUG	:::::::::::::::::::.	CAUCAAUUGGUAUCAGAGCUA	Cleavage		1	KAD4179468.1	gag-polypeptide of LTR copia-type
mmi-miR845c	E3N88_34917	1.5	-1	1	21	2186	2206	AGGCUCUGAUACCAAUUGAUG	:::::.:::::::.:::::.:	CAUCAGUUGGUAUUAGAGCUU	Cleavage		1	KAD3067037.1
mmi-miR845c	E3N88_41343	1.5	-1	1	21	5575	5595	AGGCUCUGAUACCAAUUGAUG	::::::::::::::::.:	CUACAAUUGGUAUCAGAGCUU	Cleavage		3	KAD2394366.1	Guanine nucleotide-binding protein subunit
mmi-miR845c	E3N88_28916	1.5	-1	1	21	12050	12070	AGGCUCUGAUACCAAUUGAUG	:: :::::::::::::::.::	CAACAAUUGGUAUCAGAGUCU	Cleavage		2	KAD4180325.1	Glycosyl transferase family 21
mmi-miR845c	E3N88_38521	1.5	-1	1	21	1330	1350	AGGCUCUGAUACCAAUUGAUG	: :::::::::::::::::.	CUUCAAUUGGUAUCAGAGCUA	Cleavage		3	KAD2805144.1	Catalyzes conversion of folates to polyglutamate derivatives allowing concentration of folate compounds in the cell and the intracellular retention of these cofactors, which are important substrates for most of the folate-dependent enzymes that are involved in one-carbon transfer reactions involved in purine, pyrimidine and amino acid synthesis
mmi-miR845c	E3N88_21539	1.5	-1	1	21	20831	20851	AGGCUCUGAUACCAAUUGAUG	: :::: ::::::::::::.:	CUUCAACUGGUAUCAGAGCUU	Cleavage		2	KAD4889466.1	Polyketide cyclase dehydrase and lipid transport superfamily protein
mmi-miR845c	E3N88_34155	1.5	-1	1	21	16507	16527	AGGCUCUGAUACCAAUUGAUG	:: :::::::::::::::.::	CAACAAUUGGUAUCAGAGUCU	Cleavage		1	KAD3338634.1	Control of topological states of DNA by transient breakage and subsequent rejoining of DNA strands. Topoisomerase II makes double-strand breaks
mmi-miR845c	E3N88_27521	1.5	-1	1	21	1485	1505	AGGCUCUGAUACCAAUUGAUG	:: ::::::::::::::::.:	CAACAAUUGGUAUCAGAGCUU	Cleavage		1	KAD4178930.1	Cyclic nucleotide-gated
mmi-miR845c	E3N88_28668	1.5	-1	1	21	20728	20748	AGGCUCUGAUACCAAUUGAUG	: ::::::::::::::::: :	CUUCAAUUGGUAUCAGAGCAU	Cleavage		2	KAD4180077.1	Belongs to the formin-like family
mmi-miR845c	E3N88_29754	1.5	-1	1	21	856	876	AGGCUCUGAUACCAAUUGAUG	:: ::::::::::::::::.:	CAACAAUUGGUAUCAGAGCUU	Cleavage		1	KAD3640531.1	DNA RNA polymerases superfamily protein
mmi-miR845c	E3N88_26259	1.5	-1	1	21	26893	26913	AGGCUCUGAUACCAAUUGAUG	: :::::::::::::::::.	CUUCAAUUGGUAUCAGAGCUA	Cleavage		4	KAD4386090.1	metal ion binding
mmi-miR845c	E3N88_34377	1.5	-1	1	21	19470	19490	AGGCUCUGAUACCAAUUGAUG	::::::::::::::::.:	CCACAAUUGGUAUCAGAGCUU	Cleavage		3	KAD3066497.1	RNA-binding protein
mmi-miR845c	E3N88_37277	1.5	-1	1	21	1312	1332	AGGCUCUGAUACCAAUUGAUG	.:::: :::::::::::::.:	UAUCAUUUGGUAUCAGAGCUU	Cleavage		1	KAD2803900.1	-
mmi-miR845c	E3N88_33666	1.5	-1	1	21	3999	4019	AGGCUCUGAUACCAAUUGAUG	.:::: :::::::::::::.:	UAUCAUUUGGUAUCAGAGCUU	Cleavage		1	KAD3338145.1	Bifunctional protein FolD
mmi-miR845c	E3N88_21668	1.5	-1	1	21	2776	2796	AGGCUCUGAUACCAAUUGAUG	: :::::::::::..::::.:	CUUCAAUUGGUAUUGGAGCUU	Cleavage		3	KAD4584067.1
mmi-miR845c	E3N88_33200	1.5	-1	1	21	9899	9919	AGGCUCUGAUACCAAUUGAUG	: :::::::::::::::::.	CUUCAAUUGGUAUCAGAGCUG	Cleavage		2	KAD3337680.1
mmi-miR845c	E3N88_32514	1.5	-1	1	21	31534	31554	AGGCUCUGAUACCAAUUGAUG	: :.::::::::::::::::	CUUUAAUUGGUAUCAGAGCCA	Cleavage		1	KAD3336994.1	Belongs to the TRAFAC class myosin-kinesin ATPase superfamily. Myosin family
mmi-miR845c	E3N88_38760	1.5	-1	1	21	2642	2662	AGGCUCUGAUACCAAUUGAUG	: :::::::::::::::::.	CUUCAAUUGGUAUCAGAGCUG	Cleavage		1	KAD2805383.1	mitochondrial intermediate peptidase
mmi-miR845c	E3N88_40210	1.5	-1	1	21	20844	20864	AGGCUCUGAUACCAAUUGAUG	: :::::::::::::::::.	CUUCAAUUGGUAUCAGAGCUA	Cleavage		2	KAD2393233.1	DNA-binding protein ESCAROLA
mmi-miR845c	E3N88_22100	1.5	-1	1	21	6565	6585	AGGCUCUGAUACCAAUUGAUG	: :::::::::::::::::.	CUUCAAUUGGUAUCAGAGCUA	Cleavage		2	KAD4584499.1	serine threonine-protein phosphatase(BSL1)
mmi-miR845c	E3N88_29314	1.5	-1	1	21	11453	11473	AGGCUCUGAUACCAAUUGAUG	: :::::::::::.::::::	CUUCAAUUGGUAUUAGAGCCA	Cleavage		2	KAD3640091.1	DNA polymerase
mmi-miR845c	E3N88_24072	1.5	-1	1	21	9045	9065	AGGCUCUGAUACCAAUUGAUG	: :::::::::::::::::.	CUUCAAUUGGUAUCAGAGCUA	Cleavage		1	KAD4586471.1	NHL repeat-containing protein
mmi-miR845c	E3N88_27887	1.5	-1	1	21	7475	7495	AGGCUCUGAUACCAAUUGAUG	: :::::::::::::::::.	CUUCAAUUGGUAUCAGAGCUG	Cleavage		1	KAD4179296.1	L-type lectin-domain containing receptor kinase IX.1-like
mmi-miR845c	E3N88_32383	1.5	-1	1	21	1343	1363	AGGCUCUGAUACCAAUUGAUG	: :::::::::::::::::.	CUUCAAUUGGUAUCAGAGCUG	Cleavage		2	KAD3336864.1	U2 snRNP auxiliary factor large subunit
mmi-miR845c	E3N88_22782	1.5	-1	1	21	21595	21615	AGGCUCUGAUACCAAUUGAUG	: :::::::::::::::::.	CUUCAAUUGGUAUCAGAGCUG	Cleavage		2	KAD4585181.1	Belongs to the class I-like SAM-binding methyltransferase superfamily. RNA M5U methyltransferase family
mmi-miR845c	E3N88_22782	1.5	-1	1	21	9982	10002	AGGCUCUGAUACCAAUUGAUG	:::::::::::::::::.	UUUCAAUUGGUAUCAGAGCUC	Cleavage		2	KAD4585181.1	Belongs to the class I-like SAM-binding methyltransferase superfamily. RNA M5U methyltransferase family
mmi-miR845c	E3N88_28574	1.5	-1	1	21	24634	24654	AGGCUCUGAUACCAAUUGAUG	: :::::::::::::::::.	CUUCAAUUGGUAUCAGAGCUA	Cleavage		1	KAD4179983.1	Tudor-like domain present in plant sequences.
mmi-miR845c	E3N88_22321	1.5	-1	1	21	4034	4054	AGGCUCUGAUACCAAUUGAUG	: :::::::::::::::::.	CUUCAAUUGGUAUCAGAGCUG	Cleavage		2	KAD4584720.1	Domain of unknown function (DUF3453)
mmi-miR845c	E3N88_28587	1.5	-1	1	21	19615	19635	AGGCUCUGAUACCAAUUGAUG	: :::::::::::::::::.	CUUCAAUUGGUAUCAGAGCUA	Cleavage		1	KAD4179996.1	Tudor-like domain present in plant sequences.
mmi-miR845c	E3N88_28355	1.5	-1	1	21	18937	18957	AGGCUCUGAUACCAAUUGAUG	: ::::::::::::::::.:	CUUCAAUUGGUAUCAGAGUCA	Cleavage		1	KAD4179764.1	XS domain
mmi-miR845c	E3N88_32223	1.5	-1	1	21	14848	14868	AGGCUCUGAUACCAAUUGAUG	: :::::::::::::::::.	CUUCAAUUGGUAUCAGAGCUA	Cleavage		2	KAD3336704.1	DNA-binding protein
mmi-miR845c	E3N88_31051	1.5	-1	1	21	9252	9272	AGGCUCUGAUACCAAUUGAUG	: :.::::::::::::::::	CUUUAAUUGGUAUCAGAGCCA	Cleavage		1	KAD3641827.1	Belongs to the protein kinase superfamily. Ser Thr protein kinase family
mmi-miR845c	E3N88_37840	1.5	-1	1	21	7337	7357	AGGCUCUGAUACCAAUUGAUG	: :::::::::::::::::.	CUUCAAUUGGUAUCAGAGCUA	Cleavage		2	KAD2804463.1	TPR and ankyrin repeat-containing protein
mmi-miR845c	E3N88_31508	1.5	-1	1	21	7460	7480	AGGCUCUGAUACCAAUUGAUG	: :::::::::::::::::.	CUUCAAUUGGUAUCAGAGCUA	Cleavage		2	KAD3642284.1	Cleavage and polyadenylation specificity factor
mmi-miR845c	E3N88_31508	1.5	-1	1	21	12597	12617	AGGCUCUGAUACCAAUUGAUG	: :::::::::::::::::.	CUUCAAUUGGUAUCAGAGCUG	Cleavage		2	KAD3642284.1	Cleavage and polyadenylation specificity factor
mmi-miR845c	E3N88_27938	1.5	-1	1	21	17259	17279	AGGCUCUGAUACCAAUUGAUG	: :::::::::::::::::.	CUUCAAUUGGUAUCAGAGCUA	Cleavage		1	KAD4179347.1	synthase
mmi-miR845c	E3N88_37240	1.5	-1	1	21	8253	8273	AGGCUCUGAUACCAAUUGAUG	: :::::::::::::::::.	CUUCAAUUGGUAUCAGAGCUA	Cleavage		2	KAD3069360.1	pcf11p-similar protein 4
mmi-miR845c	E3N88_30698	1.5	-1	1	21	8976	8996	AGGCUCUGAUACCAAUUGAUG	: :::::::::::::::::.	CUUCAAUUGGUAUCAGAGCUA	Cleavage		2	KAD3641474.1	WD domain, G-beta repeat
mmi-miR845c	E3N88_27171	1.5	-1	1	21	2454	2474	AGGCUCUGAUACCAAUUGAUG	: :::::::::::::::::.	CUUCAAUUGGUAUCAGAGCUG	Cleavage		1	KAD4178580.1	TATA-binding protein-associated factor(BTAF1)
mmi-miR845c	E3N88_22490	1.5	-1	1	21	7025	7045	AGGCUCUGAUACCAAUUGAUG	: :::::::::::::::::.	CUUCAAUUGGUAUCAGAGCUG	Cleavage		1	KAD4584889.1	chromatin binding
mmi-miR845c	E3N88_21879	1.5	-1	1	21	9298	9318	AGGCUCUGAUACCAAUUGAUG	: :::::::::::::::::.	CUUCAAUUGGUAUCAGAGCUG	Cleavage		1	KAD4584278.1	Required for maturation of ribosomal RNAs and formation of the large ribosomal subunit
mmi-miR845c	E3N88_27977	1.5	-1	1	21	1443	1463	AGGCUCUGAUACCAAUUGAUG	: :::::::::::::::::.	CUUCAAUUGGUAUCAGAGCUG	Cleavage		1	KAD4179386.1	Component of the ribosome assembly machinery. Nuclear paralog of the ribosomal protein P0, it binds pre-60S subunits at an early stage of assembly in the nucleolus, and is replaced by P0 in cytoplasmic pre-60S subunits and mature 80S ribosomes
mmi-miR845c	E3N88_29771	1.5	-1	1	21	2398	2418	AGGCUCUGAUACCAAUUGAUG	: :::::::::::::::::.	CUUCAAUUGGUAUCAGAGCUA	Cleavage		1	KAD3640548.1	glutamine synthetase
mmi-miR845c	E3N88_29775	1.5	-1	1	21	2402	2422	AGGCUCUGAUACCAAUUGAUG	: :::::::::::::::::.	CUUCAAUUGGUAUCAGAGCUA	Cleavage		1	KAD3640552.1	glutamine synthetase
mmi-miR845c	E3N88_28983	1.5	-1	1	21	10550	10570	AGGCUCUGAUACCAAUUGAUG	: :::::::::::::::::.	CUUCAAUUGGUAUCAGAGCUG	Cleavage		1	KAD4180392.1	Speckle-type POZ protein-like protein
mmi-miR845c	E3N88_31769	1.5	-1	1	21	2905	2925	AGGCUCUGAUACCAAUUGAUG	: :::::::::::::::::.	CUUCAAUUGGUAUCAGAGCUA	Cleavage		1	KAD3336250.1	3-oxoacyl- acyl-carrier-protein reductase, chloroplastic-like
mmi-miR845c	E3N88_31808	1.5	-1	1	21	4414	4434	AGGCUCUGAUACCAAUUGAUG	: :.::::::::::::::::	CUUUAAUUGGUAUCAGAGCCA	Cleavage		1	KAD3336289.1	40S ribosomal protein
mmi-miR845c	E3N88_32456	1.5	-1	1	21	1545	1565	AGGCUCUGAUACCAAUUGAUG	: :::::::::::::::::.	CUUCAAUUGGUAUCAGAGCUG	Cleavage		1	KAD3336936.1	isoform X1
mmi-miR845c	E3N88_28690	1.5	-1	1	21	4038	4058	AGGCUCUGAUACCAAUUGAUG	: :::::::::::::::::.	CUUCAAUUGGUAUCAGAGCUA	Cleavage		1	KAD4180099.1
mmi-miR845c	E3N88_36811	1.5	-1	1	21	4106	4126	AGGCUCUGAUACCAAUUGAUG	: :::::::::::::::::.	CUUCAAUUGGUAUCAGAGCUA	Cleavage		1	KAD3068931.1	Belongs to the NPH3 family
mmi-miR845c	E3N88_26963	1.5	-1	1	21	1329	1349	AGGCUCUGAUACCAAUUGAUG	.:.::::::::::::::..:	AGUUAAUUGGUAUCAGAGUUU	Cleavage		1	KAD4178372.1	serine threonine-protein kinase
mmi-miR845c	E3N88_31879	1.5	-1	1	21	4416	4436	AGGCUCUGAUACCAAUUGAUG	: :::::::::::::::::.	CUUCAAUUGGUAUCAGAGCUG	Cleavage		3	KAD3336360.1	ABC transporter B family member 29
mmi-miR845c	E3N88_39144	1.5	-1	1	21	1447	1467	AGGCUCUGAUACCAAUUGAUG	: :::::::::::::::::.	CUUCAAUUGGUAUCAGAGCUA	Cleavage		1	KAD2805767.1
mmi-miR845c	E3N88_34964	1.5	-1	1	21	3890	3910	AGGCUCUGAUACCAAUUGAUG	: :::::::::::::::::.	CUUCAAUUGGUAUCAGAGCUA	Cleavage		1	KAD3067084.1
mmi-miR845c	E3N88_32269	1.5	-1	1	21	4769	4789	AGGCUCUGAUACCAAUUGAUG	: :::::::::::::::::.	CUUCAAUUGGUAUCAGAGCUG	Cleavage		1	KAD3336750.1	SIS domain(GFPT2)
mmi-miR845c	E3N88_28329	1.5	-1	1	21	2822	2842	AGGCUCUGAUACCAAUUGAUG	: ::::::::::::::::.:	CUUCAAUUGGUAUCAGAGUCA	Cleavage		1	KAD4179738.1	XS domain
mmi-miR845c	E3N88_26358	1.5	-1	1	21	28596	28616	AGGCUCUGAUACCAAUUGAUG	:::::::::::::::::.	UUUCAAUUGGUAUCAGAGCUC	Cleavage		1	KAD4386189.1	Transcription initiation factor TFIID subunit
mmi-miR845c	E3N88_22827	1.5	-1	1	21	14979	14999	AGGCUCUGAUACCAAUUGAUG	:::::::::::::::::.	UUUCAAUUGGUAUCAGAGCUC	Cleavage		1	KAD4585226.1	The coatomer is a cytosolic protein complex that binds to dilysine motifs and reversibly associates with Golgi non- clathrin-coated vesicles, which further mediate biosynthetic protein transport from the ER, via the Golgi up to the trans Golgi network. Coatomer complex is required for budding from Golgi membranes, and is essential for the retrograde Golgi-to-ER transport of dilysine-tagged protei…
mmi-miR845c	E3N88_20766	1.5	-1	1	21	3730	3750	AGGCUCUGAUACCAAUUGAUG	: :::::::::::::::::.	CUUCAAUUGGUAUCAGAGCUG	Cleavage		1	KAD4888693.1	Protein of unknown function (DUF3148)
mmi-miR845c	E3N88_32129	1.5	-1	1	21	17537	17557	AGGCUCUGAUACCAAUUGAUG	:::::::::::::::::.	UUUCAAUUGGUAUCAGAGCUC	Cleavage		1	KAD3336610.1	mediator of RNA polymerase II transcription subunit
mmi-miR845c	E3N88_36528	1.5	-1	1	21	9326	9346	AGGCUCUGAUACCAAUUGAUG	::::::::::::::::.:	CUACAAUUGGUAUCAGAGCUU	Cleavage		1	KAD3068648.1	Type I 3-dehydroquinase
mmi-miR845c	E3N88_33662	1.5	-1	1	21	1523	1543	AGGCUCUGAUACCAAUUGAUG	: :::::::::::::::::.	CUUCAAUUGGUAUCAGAGCUG	Cleavage		2	KAD3338141.1
mmi-miR845c	E3N88_33662	1.5	-1	1	21	2482	2502	AGGCUCUGAUACCAAUUGAUG	: :::::::::::::::::.	CUUCAAUUGGUAUCAGAGCUG	Cleavage		2	KAD3338141.1
mmi-miR845c	E3N88_40142	1.5	-1	1	21	7726	7746	AGGCUCUGAUACCAAUUGAUG	: ::::::::::::::::: :	CUUCAAUUGGUAUCAGAGCGU	Cleavage		2	KAD2393165.1	Retrotransposon gag protein
mmi-miR845c	E3N88_27801	1.5	-1	1	21	3674	3694	AGGCUCUGAUACCAAUUGAUG	:::::::::::::::::.	UUUCAAUUGGUAUCAGAGCUC	Cleavage		1	KAD4179210.1	Tetratricopeptide repeat
mmi-miR7804-5p	E3N88_34852	1.5	-1	1	23	15708	15730	AGGGGUGUUCAUCGAAUCGAAUU	::::::::::::: :::::::::	AAUUCGAUUCGAUAAACACCCCU	Translation		1	KAD3066972.1	N-terminal region of Chorein or VPS13
mmi-miR7804-5p	E3N88_40292	1.5	-1	1	23	5989	6011	AGGGGUGUUCAUCGAAUCGAAUU	::::::::::::: :::::::::	AAUUCGAUUCGAUAAACACCCCU	Translation		1	KAD2393315.1	Hippocampus abundant transcript 1
mmi-miR7804-5p	E3N88_35258	1.5	-1	1	23	2365	2387	AGGGGUGUUCAUCGAAUCGAAUU	::::::::::::: :::::::::	AAUUCGAUUCGAUAAACACCCCU	Translation		1	KAD3067378.1	Mitogen-activated protein kinase kinase kinase 1-like
mmi-miR7804-5p	E3N88_22329	1.5	-1	1	23	3505	3527	AGGGGUGUUCAUCGAAUCGAAUU	::::::::::::::::::::: :	AAUUCGAUUCGAUGAACACCCAU	Cleavage		1	KAD4584728.1	Ribosomal Proteins L2, C-terminal domain(rpl2)
mmi-miR7804-5p	E3N88_30750	1.5	-1	1	23	3114	3136	AGGGGUGUUCAUCGAAUCGAAUU	::::::::::: :::::::::::	AAUUCGAUUCGUUGAACACCCCU	Cleavage		1	KAD3641526.1	-
mmi-miR7804-5p	E3N88_27991	1.5	-1	1	23	7093	7115	AGGGGUGUUCAUCGAAUCGAAUU	:::::::::: :::::::::::	CAUUCGAUUCGUUGAACACCCCU	Cleavage		1	KAD4179400.1	Mediates both low-affinity uptake and efflux of sugar across the membrane
mmi-miR7804-5p	E3N88_35243	1.5	-1	1	23	8511	8533	AGGGGUGUUCAUCGAAUCGAAUU	::: .::::.:::::::.:::::	AAUCUGAUUUGAUGAACGCCCCU	Cleavage		1	KAD3067363.1	Interconversion of serine and glycine
mmi-miR7804-5p	E3N88_31101	1.5	-1	1	23	2285	2307	AGGGGUGUUCAUCGAAUCGAAUU	::: : ::::::::::::::.::	AAUCCAAUUCGAUGAACACCUCU	Cleavage		1	KAD3641877.1	WRKY transcription factor
mmi-miR7804-5p	E3N88_28184	1.5	-1	1	23	4360	4382	AGGGGUGUUCAUCGAAUCGAAUU	:: :::: ::::::::::::.:	UAUCCGAUCCGAUGAACACCCUU	Cleavage		1	KAD4179593.1	synthase
mmi-miR7804-5p	E3N88_28533	1.5	-1	1	23	10047	10069	AGGGGUGUUCAUCGAAUCGAAUU	:: ::: ::::::::::.::::	UAUCCGAAUCGAUGAACAUCCCU	Cleavage		1	KAD4179942.1	Afadin- and alpha-actinin-binding
mmi-miR7804-5p	E3N88_21815	1.5	-1	1	23	7798	7820	AGGGGUGUUCAUCGAAUCGAAUU	:: .::: ::::::::::::::	UAUCUGAUCCGAUGAACACCCCU	Cleavage		1	KAD4584214.1	Belongs to the AAA ATPase family
mmi-miR862-3p	E3N88_26487	1.5	-1	1	21	7976	7996	AUAUGCUGGAUCUACUUGAAG	: ::.: ::::::::::::::	CGUCGAUUAGAUCCAGCAUAU	Cleavage		1	KAD4386318.1	chloride channel
mmi-miR397b	E3N88_30253	1.5	-1	1	21	1500	1520	AUUGAGUGCAGCGUUGAUGAA	::::::::::::::::.::	AUCAUCAACGCUGCACUUAAC	Cleavage		1	KAD3641030.1	Belongs to the multicopper oxidase family
mmi-miR397d	E3N88_30253	1.5	-1	1	20	1501	1520	AUUGAGUGCAGCGUUGAUGA	::::::::::::::::.::	UCAUCAACGCUGCACUUAAC	Cleavage		1	KAD3641030.1	Belongs to the multicopper oxidase family
mmi-miR319k	E3N88_34406	1.5	-1	1	20	847	866	AUUGGACUGAAGGGAGCUCC	:::::::::::: ::::::	CGAGCUCCCUUCAAUCCAAU	Cleavage		2	KAD3066526.1	Transcription factor
mmi-miR159r-3p	E3N88_34406	1.5	-1	1	21	846	866	AUUGGAGUGAAGGGAGCUCUG	: :::::::::::: ::::::	CCGAGCUCCCUUCAAUCCAAU	Cleavage		2	KAD3066526.1	Transcription factor
mmi-miR166ac-3p	E3N88_38712	1.5	-1	1	21	9666	9686	CCGGACCAGGCUUCAUUCCCC	:::::::::::::::.::	UAGGAAUGAAGCCUGGUUCGA	Cleavage		2	KAD2805335.1	DNA RNA polymerases superfamily protein
mmi-miR156u-5p	E3N88_24261	1.5	-1	1	20	1988	2007	CGACAGAAGAGAGUGAGCAC	:::::..::::::::::.:	CUGCUCGUUCUCUUCUGUUG	Cleavage		1	KAD4586660.1	CLASP N terminal
mmi-miR156l-5p	E3N88_24261	1.5	-1	1	21	1987	2007	CGACAGAAGAGAGUGAGCAUA	:::::..::::::::::.:	GCUGCUCGUUCUCUUCUGUUG	Cleavage		1	KAD4586660.1	CLASP N terminal
mmi-miR160d-5p	E3N88_24577	1.5	-1	1	21	1456	1476	CGCCUGGCUCCCUGUAUGCCA	: ::::.:::::::::::::	UAGCAUGCAGGGAGCCAGGCA	Cleavage		1	KAD4384409.1	Auxin response factors (ARFs) are transcriptional factors that bind specifically to the DNA sequence 5'-TGTCTC-3' found in the auxin-responsive promoter elements (AuxREs)
mmi-miR166ah-3p	E3N88_38712	1.5	-1	1	20	9666	9685	CGGACCAGGCUUCAUUCCCC	:::::::::::::::.::	UAGGAAUGAAGCCUGGUUCG	Cleavage		2	KAD2805335.1	DNA RNA polymerases superfamily protein
mmi-miR845a	E3N88_21770	1.5	-1	1	21	28652	28672	CGGCUCUGAUACCAAUUGAUG	:::::::::::::::::::.	CAUCAAUUGGUAUCAGAGCUA	Cleavage		2	KAD4584169.1	LRR receptor-like serine threonine-protein kinase
mmi-miR845a	E3N88_28048	1.5	-1	1	21	9847	9867	CGGCUCUGAUACCAAUUGAUG	:::::::::::::::::::.	CAUCAAUUGGUAUCAGAGCUU	Cleavage		1	KAD4179457.1	ATP-dependent RNA helicase
mmi-miR845a	E3N88_26535	1.5	-1	1	21	7990	8010	CGGCUCUGAUACCAAUUGAUG	:::::::::::::::::::.	CAUCAAUUGGUAUCAGAGCUU	Cleavage		2	KAD4177944.1	Chloride channel protein
mmi-miR845a	E3N88_32500	1.5	-1	1	21	10268	10288	CGGCUCUGAUACCAAUUGAUG	:::.::::::::::::::::	CAUUAAUUGGUAUCAGAGCCU	Cleavage		1	KAD3336980.1	C2 and GRAM domain-containing protein
mmi-miR845a	E3N88_34355	1.5	-1	1	21	8777	8797	CGGCUCUGAUACCAAUUGAUG	:::::::::::::::::::.	CAUCAAUUGGUAUCAGAGCUU	Cleavage		1	KAD3066475.1	SUMO-activating enzyme(SAE2)
mmi-miR845a	E3N88_22224	1.5	-1	1	21	3471	3491	CGGCUCUGAUACCAAUUGAUG	:::.::::::::::::::::	CAUUAAUUGGUAUCAGAGCCA	Cleavage		2	KAD4584623.1	Chaperone protein DNAj
mmi-miR845a	E3N88_22123	1.5	-1	1	21	3557	3577	CGGCUCUGAUACCAAUUGAUG	:::::.::::::::::::::	CAUCAGUUGGUAUCAGAGCCA	Cleavage		1	KAD4584522.1	Pre-mRNA-splicing factor ATP-dependent RNA
mmi-miR845a	E3N88_38010	1.5	-1	1	21	3083	3103	CGGCUCUGAUACCAAUUGAUG	:::::::::::::::::::.	CAUCAAUUGGUAUCAGAGCUU	Cleavage		1	KAD2804633.1	1,4-alpha-glucan-branching enzyme(SbeI)
mmi-miR845a	E3N88_30953	1.5	-1	1	21	3283	3303	CGGCUCUGAUACCAAUUGAUG	:::::::::::::::::::.	CAUCAAUUGGUAUCAGAGCUU	Cleavage		1	KAD3641729.1	L-arabinokinase-like
mmi-miR845a	E3N88_28276	1.5	-1	1	21	4643	4663	CGGCUCUGAUACCAAUUGAUG	:::::::::::::::::::.	CAUCAAUUGGUAUCAGAGCUA	Cleavage		1	KAD4179685.1	Cell cycle checkpoint control protein
mmi-miR845a	E3N88_36735	1.5	-1	1	21	2979	2999	CGGCUCUGAUACCAAUUGAUG	:::::::::::::::::::.	CAUCAAUUGGUAUCAGAGCUU	Cleavage		1	KAD3068855.1	Src homology 3 domains
mmi-miR845a	E3N88_25563	1.5	-1	1	21	1808	1828	CGGCUCUGAUACCAAUUGAUG	:::::::::::::::::::.	CAUCAAUUGGUAUCAGAGCUA	Cleavage		1	KAD4385395.1	BSD domain-containing protein
mmi-miR845a	E3N88_36070	1.5	-1	1	21	998	1018	CGGCUCUGAUACCAAUUGAUG	:::::.::::::::::::::	CAUCAGUUGGUAUCAGAGCCC	Cleavage		1	KAD3068190.1	DUF1771
mmi-miR845a	E3N88_39456	1.5	-1	1	21	1693	1713	CGGCUCUGAUACCAAUUGAUG	:::::::::::::::::::.	CAUCAAUUGGUAUCAGAGCUU	Cleavage		3	KAD2806079.1	Inactive leucine-rich repeat receptor-like protein kinase
mmi-miR845a	E3N88_32270	1.5	-1	1	21	304	324	CGGCUCUGAUACCAAUUGAUG	:::::.::::::::::::::	CAUCAGUUGGUAUCAGAGCCA	Cleavage		1	KAD3336751.1	DNA RNA polymerases superfamily protein
mmi-miR845a	E3N88_26650	1.5	-1	1	21	1359	1379	CGGCUCUGAUACCAAUUGAUG	:::::::::::::::::::.	CAUCAAUUGGUAUCAGAGCUU	Cleavage		1	KAD4178059.1
mmi-miR845a	E3N88_24980	1.5	-1	1	21	1905	1925	CGGCUCUGAUACCAAUUGAUG	:::::::::::::::::::.	CAUCAAUUGGUAUCAGAGCUU	Cleavage		1	KAD4384812.1	26S proteasome non-ATPase regulatory subunit
mmi-miR845a	E3N88_31589	1.5	-1	1	21	301	321	CGGCUCUGAUACCAAUUGAUG	:::::.::::::::::::::	CAUCAGUUGGUAUCAGAGCCC	Cleavage		1	KAD3642365.1
mmi-miR845a	E3N88_34156	1.5	-1	1	21	2302	2322	CGGCUCUGAUACCAAUUGAUG	:::::::::::::::::: ::	CAUCAAUUGGUAUCAGAGACG	Cleavage		1	KAD3338635.1	Microtubule-associated protein
mmi-miR845a	E3N88_28059	1.5	-1	1	21	332	352	CGGCUCUGAUACCAAUUGAUG	:::::::::::::::::::.	CAUCAAUUGGUAUCAGAGCUA	Cleavage		1	KAD4179468.1	gag-polypeptide of LTR copia-type
mmi-miR845a	E3N88_22782	1.5	-1	1	21	9982	10002	CGGCUCUGAUACCAAUUGAUG	:::::::::::::::::.	UUUCAAUUGGUAUCAGAGCUC	Cleavage		2	KAD4585181.1	Belongs to the class I-like SAM-binding methyltransferase superfamily. RNA M5U methyltransferase family
mmi-miR845a	E3N88_32803	1.5	-1	1	21	6267	6287	CGGCUCUGAUACCAAUUGAUG	:: ::::::::::::::::.:	CAACAAUUGGUAUCAGAGCUG	Cleavage		1	KAD3337283.1	embryonic placenta development
mmi-miR845a	E3N88_31508	1.5	-1	1	21	7460	7480	CGGCUCUGAUACCAAUUGAUG	: :::::::::::::::::.	CUUCAAUUGGUAUCAGAGCUA	Cleavage		2	KAD3642284.1	Cleavage and polyadenylation specificity factor
mmi-miR845a	E3N88_26259	1.5	-1	1	21	26893	26913	CGGCUCUGAUACCAAUUGAUG	: :::::::::::::::::.	CUUCAAUUGGUAUCAGAGCUA	Cleavage		3	KAD4386090.1	metal ion binding
mmi-miR845a	E3N88_32092	1.5	-1	1	21	16209	16229	CGGCUCUGAUACCAAUUGAUG	: :::::::::::::::::.	CUUCAAUUGGUAUCAGAGCUU	Cleavage		3	KAD3336573.1	Domain found in a variety of signalling proteins, always encircled by uDENN and dDENN
mmi-miR845a	E3N88_31201	1.5	-1	1	21	1323	1343	CGGCUCUGAUACCAAUUGAUG	::..::::::.:::::::::	GAUUGAUUGGUGUCAGAGCCG	Cleavage		1	KAD3641977.1	BED zinc finger
mmi-miR845a	E3N88_32514	1.5	-1	1	21	31534	31554	CGGCUCUGAUACCAAUUGAUG	: :.::::::::::::::::	CUUUAAUUGGUAUCAGAGCCA	Cleavage		2	KAD3336994.1	Belongs to the TRAFAC class myosin-kinesin ATPase superfamily. Myosin family
mmi-miR845a	E3N88_24983	1.5	-1	1	21	1732	1752	CGGCUCUGAUACCAAUUGAUG	: :::::::::::::::::.	CUUCAAUUGGUAUCAGAGCUU	Cleavage		2	KAD4384815.1	BAH domain
mmi-miR845a	E3N88_40210	1.5	-1	1	21	20844	20864	CGGCUCUGAUACCAAUUGAUG	: :::::::::::::::::.	CUUCAAUUGGUAUCAGAGCUA	Cleavage		2	KAD2393233.1	DNA-binding protein ESCAROLA
mmi-miR845a	E3N88_22100	1.5	-1	1	21	6565	6585	CGGCUCUGAUACCAAUUGAUG	: :::::::::::::::::.	CUUCAAUUGGUAUCAGAGCUA	Cleavage		2	KAD4584499.1	serine threonine-protein phosphatase(BSL1)
mmi-miR845a	E3N88_22815	1.5	-1	1	21	4501	4521	CGGCUCUGAUACCAAUUGAUG	: ::::::::::::::::.:	AAACAAUUGGUAUCAGAGCUG	Cleavage		1	KAD4585214.1	Golgin candidate 5
mmi-miR845a	E3N88_29314	1.5	-1	1	21	11453	11473	CGGCUCUGAUACCAAUUGAUG	: :::::::::::.::::::	CUUCAAUUGGUAUUAGAGCCA	Cleavage		2	KAD3640091.1	DNA polymerase
mmi-miR845a	E3N88_24072	1.5	-1	1	21	9045	9065	CGGCUCUGAUACCAAUUGAUG	: :::::::::::::::::.	CUUCAAUUGGUAUCAGAGCUA	Cleavage		1	KAD4586471.1	NHL repeat-containing protein
mmi-miR845a	E3N88_34852	1.5	-1	1	21	19081	19101	CGGCUCUGAUACCAAUUGAUG	: :::::::::::::::::.	CUUCAAUUGGUAUCAGAGCUU	Cleavage		1	KAD3066972.1	N-terminal region of Chorein or VPS13
mmi-miR845a	E3N88_21529	1.5	-1	1	21	5689	5709	CGGCUCUGAUACCAAUUGAUG	: :::::::::::::::::.	CUUCAAUUGGUAUCAGAGCUU	Cleavage		1	KAD4889456.1	Complex I intermediate-associated protein 30 (CIA30)
mmi-miR845a	E3N88_29210	1.5	-1	1	21	8109	8129	CGGCUCUGAUACCAAUUGAUG	: :::::::::::::::::.	CUUCAAUUGGUAUCAGAGCUU	Cleavage		2	KAD3639987.1	Belongs to the glycosyl hydrolase 47 family
mmi-miR845a	E3N88_28574	1.5	-1	1	21	24634	24654	CGGCUCUGAUACCAAUUGAUG	: :::::::::::::::::.	CUUCAAUUGGUAUCAGAGCUA	Cleavage		1	KAD4179983.1	Tudor-like domain present in plant sequences.
mmi-miR845a	E3N88_38521	1.5	-1	1	21	1330	1350	CGGCUCUGAUACCAAUUGAUG	: :::::::::::::::::.	CUUCAAUUGGUAUCAGAGCUA	Cleavage		4	KAD2805144.1	Catalyzes conversion of folates to polyglutamate derivatives allowing concentration of folate compounds in the cell and the intracellular retention of these cofactors, which are important substrates for most of the folate-dependent enzymes that are involved in one-carbon transfer reactions involved in purine, pyrimidine and amino acid synthesis
mmi-miR845a	E3N88_38521	1.5	-1	1	21	22260	22280	CGGCUCUGAUACCAAUUGAUG	: :::::::::::::::::.	CUUCAAUUGGUAUCAGAGCUU	Cleavage		4	KAD2805144.1	Catalyzes conversion of folates to polyglutamate derivatives allowing concentration of folate compounds in the cell and the intracellular retention of these cofactors, which are important substrates for most of the folate-dependent enzymes that are involved in one-carbon transfer reactions involved in purine, pyrimidine and amino acid synthesis
mmi-miR845a	E3N88_28587	1.5	-1	1	21	19615	19635	CGGCUCUGAUACCAAUUGAUG	: :::::::::::::::::.	CUUCAAUUGGUAUCAGAGCUA	Cleavage		1	KAD4179996.1	Tudor-like domain present in plant sequences.
mmi-miR845a	E3N88_28355	1.5	-1	1	21	18937	18957	CGGCUCUGAUACCAAUUGAUG	: ::::::::::::::::.:	CUUCAAUUGGUAUCAGAGUCA	Cleavage		1	KAD4179764.1	XS domain
mmi-miR845a	E3N88_24586	1.5	-1	1	21	15819	15839	CGGCUCUGAUACCAAUUGAUG	: :::::::::::::::::.	CUUCAAUUGGUAUCAGAGCUU	Cleavage		2	KAD4384418.1	TPL-binding domain in jasmonate signalling
mmi-miR845a	E3N88_21539	1.5	-1	1	21	10304	10324	CGGCUCUGAUACCAAUUGAUG	: :::::::::::::::::.	CUUCAAUUGGUAUCAGAGCUU	Cleavage		2	KAD4889466.1	Polyketide cyclase dehydrase and lipid transport superfamily protein
mmi-miR845a	E3N88_32223	1.5	-1	1	21	14848	14868	CGGCUCUGAUACCAAUUGAUG	: :::::::::::::::::.	CUUCAAUUGGUAUCAGAGCUA	Cleavage		2	KAD3336704.1	DNA-binding protein
mmi-miR845a	E3N88_31051	1.5	-1	1	21	9252	9272	CGGCUCUGAUACCAAUUGAUG	: :.::::::::::::::::	CUUUAAUUGGUAUCAGAGCCA	Cleavage		1	KAD3641827.1	Belongs to the protein kinase superfamily. Ser Thr protein kinase family
mmi-miR845a	E3N88_39935	1.5	-1	1	21	3041	3061	CGGCUCUGAUACCAAUUGAUG	: :::::::::::::::::.	CUUCAAUUGGUAUCAGAGCUU	Cleavage		1	KAD2392958.1	PolyA polymerase
mmi-miR845a	E3N88_37840	1.5	-1	1	21	7337	7357	CGGCUCUGAUACCAAUUGAUG	: :::::::::::::::::.	CUUCAAUUGGUAUCAGAGCUA	Cleavage		2	KAD2804463.1	TPR and ankyrin repeat-containing protein
mmi-miR845a	E3N88_26274	1.5	-1	1	21	2307	2327	CGGCUCUGAUACCAAUUGAUG	: :::::::::::::::::.	CUUCAAUUGGUAUCAGAGCUU	Cleavage		2	KAD4386105.1	30S ribosomal protein
mmi-miR845a	E3N88_27938	1.5	-1	1	21	17259	17279	CGGCUCUGAUACCAAUUGAUG	: :::::::::::::::::.	CUUCAAUUGGUAUCAGAGCUA	Cleavage		1	KAD4179347.1	synthase
mmi-miR845a	E3N88_37240	1.5	-1	1	21	8253	8273	CGGCUCUGAUACCAAUUGAUG	: :::::::::::::::::.	CUUCAAUUGGUAUCAGAGCUA	Cleavage		2	KAD3069360.1	pcf11p-similar protein 4
mmi-miR845a	E3N88_28232	1.5	-1	1	21	2418	2438	CGGCUCUGAUACCAAUUGAUG	: :::::::::::::::::.	CUUCAAUUGGUAUCAGAGCUU	Cleavage		1	KAD4179641.1	Acyl-CoA synthetase(LACS7)
mmi-miR845a	E3N88_30698	1.5	-1	1	21	8976	8996	CGGCUCUGAUACCAAUUGAUG	: :::::::::::::::::.	CUUCAAUUGGUAUCAGAGCUA	Cleavage		2	KAD3641474.1	WD domain, G-beta repeat
mmi-miR845a	E3N88_32325	1.5	-1	1	21	3793	3813	CGGCUCUGAUACCAAUUGAUG	: :.::::::::::::::::	CUUUAAUUGGUAUCAGAGCCU	Cleavage		1	KAD3336806.1	Chloroplastic group IIA intron splicing facilitator CRS1
mmi-miR845a	E3N88_30720	1.5	-1	1	21	2305	2325	CGGCUCUGAUACCAAUUGAUG	::::::::::::::::.:	CUCCAAUUGGUAUCAGAGCUG	Cleavage		1	KAD3641496.1	Vacuolar protein sorting-associated protein
mmi-miR845a	E3N88_29771	1.5	-1	1	21	2398	2418	CGGCUCUGAUACCAAUUGAUG	: :::::::::::::::::.	CUUCAAUUGGUAUCAGAGCUA	Cleavage		1	KAD3640548.1	glutamine synthetase
mmi-miR845a	E3N88_29775	1.5	-1	1	21	2402	2422	CGGCUCUGAUACCAAUUGAUG	: :::::::::::::::::.	CUUCAAUUGGUAUCAGAGCUA	Cleavage		1	KAD3640552.1	glutamine synthetase
mmi-miR845a	E3N88_23753	1.5	-1	1	21	3808	3828	CGGCUCUGAUACCAAUUGAUG	: :.::::::::::::::::	CUUUAAUUGGUAUCAGAGCCU	Cleavage		1	KAD4586152.1	rho GTPase-activating protein
mmi-miR845a	E3N88_33409	1.5	-1	1	21	1734	1754	CGGCUCUGAUACCAAUUGAUG	: :::::::::::::::::.	CUUCAAUUGGUAUCAGAGCUU	Cleavage		1	KAD3337888.1	Sphingosine kinase
mmi-miR845a	E3N88_40344	1.5	-1	1	21	4126	4146	CGGCUCUGAUACCAAUUGAUG	: :::::::::::::::::.	CUUCAAUUGGUAUCAGAGCUU	Cleavage		1	KAD2393367.1	citrate synthase
mmi-miR845a	E3N88_31769	1.5	-1	1	21	2905	2925	CGGCUCUGAUACCAAUUGAUG	: :::::::::::::::::.	CUUCAAUUGGUAUCAGAGCUA	Cleavage		1	KAD3336250.1	3-oxoacyl- acyl-carrier-protein reductase, chloroplastic-like
mmi-miR845a	E3N88_31808	1.5	-1	1	21	4414	4434	CGGCUCUGAUACCAAUUGAUG	: :.::::::::::::::::	CUUUAAUUGGUAUCAGAGCCA	Cleavage		1	KAD3336289.1	40S ribosomal protein
mmi-miR845a	E3N88_22670	1.5	-1	1	21	367	387	CGGCUCUGAUACCAAUUGAUG	: :::::::::::::::::.	CUUCAAUUGGUAUCAGAGCUU	Cleavage		1	KAD4585069.1
mmi-miR845a	E3N88_26358	1.5	-1	1	21	28596	28616	CGGCUCUGAUACCAAUUGAUG	:::::::::::::::::.	UUUCAAUUGGUAUCAGAGCUC	Cleavage		1	KAD4386189.1	Transcription initiation factor TFIID subunit
mmi-miR845a	E3N88_28690	1.5	-1	1	21	4038	4058	CGGCUCUGAUACCAAUUGAUG	: :::::::::::::::::.	CUUCAAUUGGUAUCAGAGCUA	Cleavage		1	KAD4180099.1
mmi-miR845a	E3N88_40047	1.5	-1	1	21	4851	4871	CGGCUCUGAUACCAAUUGAUG	: :::::::::::::::::.	CUUCAAUUGGUAUCAGAGCUU	Cleavage		1	KAD2393070.1
mmi-miR845a	E3N88_21538	1.5	-1	1	21	5290	5310	CGGCUCUGAUACCAAUUGAUG	: :::::::::::::::::.	CUUCAAUUGGUAUCAGAGCUU	Cleavage		1	KAD4889465.1	Cysteine-rich RLK (RECEPTOR-like protein kinase) 8
mmi-miR845a	E3N88_22827	1.5	-1	1	21	14979	14999	CGGCUCUGAUACCAAUUGAUG	:::::::::::::::::.	UUUCAAUUGGUAUCAGAGCUC	Cleavage		1	KAD4585226.1	The coatomer is a cytosolic protein complex that binds to dilysine motifs and reversibly associates with Golgi non- clathrin-coated vesicles, which further mediate biosynthetic protein transport from the ER, via the Golgi up to the trans Golgi network. Coatomer complex is required for budding from Golgi membranes, and is essential for the retrograde Golgi-to-ER transport of dilysine-tagged protei…
mmi-miR845a	E3N88_20760	1.5	-1	1	21	2626	2646	CGGCUCUGAUACCAAUUGAUG	: :::::::::::::::::.	CUUCAAUUGGUAUCAGAGCUU	Cleavage		1	KAD4888687.1	Belongs to the peptidase S10 family
mmi-miR845a	E3N88_30208	1.5	-1	1	21	4372	4392	CGGCUCUGAUACCAAUUGAUG	: :::::::::::::::::.	CUUCAAUUGGUAUCAGAGCUU	Cleavage		1	KAD3640985.1	longifolia
mmi-miR845a	E3N88_36811	1.5	-1	1	21	4106	4126	CGGCUCUGAUACCAAUUGAUG	: :::::::::::::::::.	CUUCAAUUGGUAUCAGAGCUA	Cleavage		1	KAD3068931.1	Belongs to the NPH3 family
mmi-miR845a	E3N88_32129	1.5	-1	1	21	17537	17557	CGGCUCUGAUACCAAUUGAUG	:::::::::::::::::.	UUUCAAUUGGUAUCAGAGCUC	Cleavage		1	KAD3336610.1	mediator of RNA polymerase II transcription subunit
mmi-miR845a	E3N88_39144	1.5	-1	1	21	1447	1467	CGGCUCUGAUACCAAUUGAUG	: :::::::::::::::::.	CUUCAAUUGGUAUCAGAGCUA	Cleavage		1	KAD2805767.1
mmi-miR845a	E3N88_21848	1.5	-1	1	21	3284	3304	CGGCUCUGAUACCAAUUGAUG	: :::::::::::::::::.	CUUCAAUUGGUAUCAGAGCUU	Cleavage		1	KAD4584247.1	Belongs to the small GTPase superfamily. Arf family
mmi-miR845a	E3N88_34964	1.5	-1	1	21	3890	3910	CGGCUCUGAUACCAAUUGAUG	: :::::::::::::::::.	CUUCAAUUGGUAUCAGAGCUA	Cleavage		1	KAD3067084.1
mmi-miR845a	E3N88_28329	1.5	-1	1	21	2822	2842	CGGCUCUGAUACCAAUUGAUG	: ::::::::::::::::.:	CUUCAAUUGGUAUCAGAGUCA	Cleavage		1	KAD4179738.1	XS domain
mmi-miR845a	E3N88_36363	1.5	-1	1	21	1272	1292	CGGCUCUGAUACCAAUUGAUG	: :::::::::::::::::.	CUUCAAUUGGUAUCAGAGCUU	Cleavage		1	KAD3068483.1	Ethylene-responsive transcription factor-like protein
mmi-miR845a	E3N88_36286	1.5	-1	1	21	1302	1322	CGGCUCUGAUACCAAUUGAUG	: :::::::::::::::::.	CUUCAAUUGGUAUCAGAGCUU	Cleavage		1	KAD3068406.1
mmi-miR845a	E3N88_29751	1.5	-1	1	21	9349	9369	CGGCUCUGAUACCAAUUGAUG	::::::::::::::::.:	CUACAAUUGGUAUCAGAGCUG	Cleavage		2	KAD3640528.1	transposition, RNA-mediated
mmi-miR845a	E3N88_27801	1.5	-1	1	21	3674	3694	CGGCUCUGAUACCAAUUGAUG	:::::::::::::::::.	UUUCAAUUGGUAUCAGAGCUC	Cleavage		1	KAD4179210.1	Tetratricopeptide repeat
mmi-miR845a	E3N88_39604	1.5	-1	1	21	3930	3950	CGGCUCUGAUACCAAUUGAUG	:::::::::::::::::.	UUUCAAUUGGUAUCAGAGCUC	Cleavage		1	KAD2806227.1	Zinc phosphodiesterase ELAC protein
mmi-miR845a	E3N88_31967	1.5	-1	1	21	1579	1599	CGGCUCUGAUACCAAUUGAUG	: :::::::::::::::::.	CUUCAAUUGGUAUCAGAGCUU	Cleavage		1	KAD3336448.1	17.6 kDa class I
mmi-miR845a	E3N88_32464	1.5	-1	1	21	2224	2244	CGGCUCUGAUACCAAUUGAUG	: :::::::::::.::::..:	CUUCAAUUGGUAUUAGAGUUG	Cleavage		2	KAD3336944.1
mmi-miR845a	E3N88_24597	1.5	-1	1	21	514	534	CGGCUCUGAUACCAAUUGAUG	: :::::::::::::::::.	CUUCAAUUGGUAUCAGAGCUU	Cleavage		1	KAD4384429.1
mmi-miR845a	E3N88_23518	1.5	-1	1	21	445	465	CGGCUCUGAUACCAAUUGAUG	: :::::::::::::::::.	CUUCAAUUGGUAUCAGAGCUA	Cleavage		1	KAD4585917.1
mmi-miR396d-5p	E3N88_35436	1.5	-1	1	21	19171	19191	CUCCACGGCUUUCUUGAACUU	::::: .::::::::::::::	AAGUUGGAGAAAGCCGUGGAG	Cleavage		1	KAD3067556.1	E3 ubiquitin-protein ligase
mmi-miR396d-5p	E3N88_35404	1.5	-1	1	21	18908	18928	CUCCACGGCUUUCUUGAACUU	::::: .::::::::::::::	AAGUUGGAGAAAGCCGUGGAG	Cleavage		1	KAD3067524.1	E3 ubiquitin-protein ligase
mmi-miR396d-5p	E3N88_39685	1.5	-1	1	21	2206	2226	CUCCACGGCUUUCUUGAACUU	::::: .::::::::::::::	AAGUUGGAGAAAGCCGUGGAG	Cleavage		2	KAD2392708.1	tRNA-dihydrouridine20 synthase activity
mmi-miR166f-3p	E3N88_38712	1.5	-1	1	21	9667	9687	CUCGGACCAGGCUUCAUUCCC	:::::::::::::::.:::	AGGAAUGAAGCCUGGUUCGAU	Cleavage		2	KAD2805335.1	DNA RNA polymerases superfamily protein
mmi-miR477e	E3N88_37129	1.5	-1	1	20	520	539	CUCUCCCUCAAGGGCUUCUA	::.::.:::::.:::::::	CAGGAGUCCUUGGGGGAGAG	Cleavage		1	KAD3069249.1	Replication factor C subunit
mmi-miR477d	E3N88_37129	1.5	-1	1	20	520	539	CUCUCCCUCAAGGGCUUCUC	::.::.:::::.:::::::	CAGGAGUCCUUGGGGGAGAG	Cleavage		1	KAD3069249.1	Replication factor C subunit
mmi-miR477a	E3N88_37129	1.5	-1	1	20	520	539	CUCUCCCUCAAGGGCUUCUG	:::.::.:::::.:::::::	CAGGAGUCCUUGGGGGAGAG	Cleavage		1	KAD3069249.1	Replication factor C subunit
mmi-miR156n-5p	E3N88_24173	1.5	-1	1	21	931	951	CUGACAGAAGAUAGAGAGCAC	::.::::::::::::::::	CUGUUCUCUAUCUUCUGUCAA	Cleavage		1	KAD4586572.1	Squamosa promoter-binding-like protein
mmi-miR156n-5p	E3N88_38858	1.5	-1	1	21	2279	2299	CUGACAGAAGAUAGAGAGCAC	:.:.::::::::.::::::	UAGUUUUCUAUCUUUUGUCAG	Cleavage		1	KAD2805481.1	RNA polymerase III subunit RPC82
mmi-miR156ad-5p	E3N88_24173	1.5	-1	1	21	931	951	CUGACAGAAGAUAGAGAGCAU	::.::::::::::::::::	CUGUUCUCUAUCUUCUGUCAA	Cleavage		1	KAD4586572.1	Squamosa promoter-binding-like protein
mmi-miR156ad-5p	E3N88_38858	1.5	-1	1	21	2279	2299	CUGACAGAAGAUAGAGAGCAU	:.:.::::::::.::::::	UAGUUUUCUAUCUUUUGUCAG	Cleavage		1	KAD2805481.1	RNA polymerase III subunit RPC82
mmi-miR158a-5p	E3N88_22516	1.5	-1	1	21	4887	4907	CUUUGUCUACAAUUUUGGAAA	:::.:::::::.::.::::	AAUCCGAAAUUGUGGAUAAAG	Cleavage		1	KAD4584915.1	1-phosphatidylinositol-3-phosphate 5-kinase
mmi-miR158a-5p	E3N88_22502	1.5	-1	1	21	4887	4907	CUUUGUCUACAAUUUUGGAAA	:::.:::::::.::.::::	AAUCCGAAAUUGUGGAUAAAG	Cleavage		1	KAD4584901.1	1-phosphatidylinositol-3-phosphate 5-kinase
mmi-cand103a	E3N88_40296	1.5	-1	1	21	6156	6176	UCGGCCCAGGCUUCAUUCCUU	:::: ::::::.::::::::	UAGGAUUGAAGCUUGGGCCGA	Cleavage		1	KAD2393319.1	Calcium-dependent protein kinase
mmi-cand103b	E3N88_40296	1.5	-1	1	21	6156	6176	UCGGCCCAGGCUUCAUUCCUU	:::: ::::::.::::::::	UAGGAUUGAAGCUUGGGCCGA	Cleavage		1	KAD2393319.1	Calcium-dependent protein kinase
mmi-cand122a	E3N88_31095	1.5	-1	1	20	1581	1600	UUGACAGAAGAUAGAGAGCA	:::::::: :::::::::::	UGCUCUCUCUCUUCUGUCAA	Cleavage		1	KAD3641871.1	Squamosa promoter-binding-like protein
mmi-cand122a	E3N88_37406	1.5	-1	1	20	3512	3531	UUGACAGAAGAUAGAGAGCA	:::::::: :::::::::::	UGCUCUCUCUCUUCUGUCAA	Cleavage		1	KAD2804029.1	SBP domain
mmi-cand117	E3N88_33221	1.5	-1	1	22	5236	5257	UUAAAGCUUAGAAAAACGUCGU	:.::::::.::::.:::::	CAAAUGUUUUUUUAAGUUUUAA	Cleavage		1	KAD3337701.1
mmi-cand71a	E3N88_38712	1.5	-1	1	21	9666	9686	UCGGACCAGGCUUCAUCCCCG	:: ::::::::::::.:::	UAGGAAUGAAGCCUGGUUCGA	Cleavage		1	KAD2805335.1	DNA RNA polymerases superfamily protein
mmi-cand35	E3N88_21132	1.5	-1	1	22	865	886	GCUCUCCCUCAAGGGCUUCUGA	:..::::.:::::::::::::	UUGGAAGUCCUUGAGGGAGAGA	Cleavage		1	KAD4889059.1	Belongs to the GRAS family
mmi-cand27	E3N88_37129	1.5	-1	1	21	519	539	CUCUCCCUCAAGGGCUUCUGA	::::.::.:::::.:::::::	UCAGGAGUCCUUGGGGGAGAG	Cleavage		1	KAD3069249.1	Replication factor C subunit
mmi-cand54	E3N88_37129	1.5	-1	1	21	516	536	UCCCUCAAGGGCUUCUGAUUU	:::::::.::.:::::.::::	AAAUCAGGAGUCCUUGGGGGA	Cleavage		1	KAD3069249.1	Replication factor C subunit
mmi-cand54	E3N88_21132	1.5	-1	1	21	862	882	UCCCUCAAGGGCUUCUGAUUU	: ::..::::.::::::::::	AUAUUGGAAGUCCUUGAGGGA	Cleavage		1	KAD4889059.1	Belongs to the GRAS family
mmi-cand60	E3N88_30826	1.5	-1	1	21	43	63	UCGCUUGGUACAGGUCGGGAA	::::::::::: :::::::::	UUCCCGACCUGCACCAAGCGA	Translation		1	KAD3641602.1
mmi-cand71b	E3N88_38712	1.5	-1	1	21	9666	9686	UCGGACCAGGCUUCAUCCCCG	:: ::::::::::::.:::	UAGGAAUGAAGCCUGGUUCGA	Cleavage		1	KAD2805335.1	DNA RNA polymerases superfamily protein
mmi-cand102	E3N88_40296	1.5	-1	1	20	6157	6176	UCGGCCCAGGCUUCAUUCCU	:::: ::::::.::::::::	AGGAUUGAAGCUUGGGCCGA	Cleavage		1	KAD2393319.1	Calcium-dependent protein kinase
mmi-cand14a	E3N88_39451	1.5	-1	1	22	885	906	AUCUCCCUCAAGGGCUUCUGGC	...:::::::::::::::::	AUUGGAAGCCCUUGAGGGAGAG	Cleavage		1	KAD2806074.1	Belongs to the GRAS family
mmi-cand14b	E3N88_39451	1.5	-1	1	22	885	906	AUCUCCCUCAAGGGCUUCUGGC	...:::::::::::::::::	AUUGGAAGCCCUUGAGGGAGAG	Cleavage		1	KAD2806074.1	Belongs to the GRAS family
mmi-cand73	E3N88_38712	1.5	-1	1	20	9667	9686	UCGGACCAGGCUUCAUGCCC	:: ::::::::::::.:::	AGGAAUGAAGCCUGGUUCGA	Cleavage		1	KAD2805335.1	DNA RNA polymerases superfamily protein
mmi-cand74a	E3N88_38712	1.5	-1	1	21	9666	9686	UCGGACCAGGCUUCAUGCCUU	::: ::::::::::::.:::	UAGGAAUGAAGCCUGGUUCGA	Cleavage		1	KAD2805335.1	DNA RNA polymerases superfamily protein
mmi-cand122b	E3N88_31095	1.5	-1	1	20	1581	1600	UUGACAGAAGAUAGAGAGCA	:::::::: :::::::::::	UGCUCUCUCUCUUCUGUCAA	Cleavage		1	KAD3641871.1	Squamosa promoter-binding-like protein
mmi-cand122b	E3N88_37406	1.5	-1	1	20	3512	3531	UUGACAGAAGAUAGAGAGCA	:::::::: :::::::::::	UGCUCUCUCUCUUCUGUCAA	Cleavage		1	KAD2804029.1	SBP domain
mmi-cand32	E3N88_27382	1.5	-1	1	21	1057	1077	GCAGCAUCUUCAAGAUUCACA	: ::::::::::::::::: :	UCUGAAUCUUGAAGAUGCUUC	Cleavage		1	KAD4178791.1	glycerophosphoryl diester phosphodiesterase
mmi-cand15	E3N88_35076	1.5	-1	1	21	4138	4158	AUGAGAAUCUUGAUGAUGCUG	..:::: ::::::.:::::::	UGGCAUGAUCAAGGUUCUCAU	Cleavage		1	KAD3067196.1	PAX3- and PAX7-binding protein
mmi-cand15	E3N88_35077	1.5	-1	1	21	9865	9885	AUGAGAAUCUUGAUGAUGCUG	..:::: ::::::.:::::::	UGGCAUGAUCAAGGUUCUCAU	Cleavage		1	KAD3067197.1	PAX3- and PAX7-binding protein
mmi-cand108a	E3N88_39770	1.5	-1	1	21	2216	2236	UGAGAAUCUUGAUGAUGCUGC	::::::::::::.:::::::	GCAGCAUCAUCAGGAUUCUCU	Cleavage		1	KAD2392793.1
mmi-cand11	E3N88_31598	1.5	-1	1	21	6682	6702	AGUUCUUGCUGUUGGAGCAUC	:::::::..::::::::.:	UUUGCUCCAGUAGCAAGAAUU	Cleavage		2	KAD3336079.1	spliceosomal complex assembly
mmi-cand11	E3N88_29076	1.5	-1	1	21	1293	1313	AGUUCUUGCUGUUGGAGCAUC	:::::::: ::::::::::	CUUGCUCCAAAAGCAAGAACU	Translation		1	KAD4180485.1	Cytokinin dehydrogenase(CKX3)
mmi-cand108b	E3N88_39770	1.5	-1	1	21	2216	2236	UGAGAAUCUUGAUGAUGCUGC	::::::::::::.:::::::	GCAGCAUCAUCAGGAUUCUCU	Cleavage		1	KAD2392793.1
mmi-cand71c	E3N88_38712	1.5	-1	1	21	9666	9686	UCGGACCAGGCUUCAUCCCCG	:: ::::::::::::.:::	UAGGAAUGAAGCCUGGUUCGA	Cleavage		1	KAD2805335.1	DNA RNA polymerases superfamily protein
mmi-cand41	E3N88_39784	1.5	-1	1	21	1898	1918	GGUCAUGGUUGCAGCUUCAAU	::::::::::::..::.::	GAUGAAGCUGCAACUGUGGCC	Cleavage		1	KAD2392807.1	O-acetyl-ADP-ribose deacetylase
mmi-cand121	E3N88_36569	1.5	-1	1	20	8660	8679	UUCUCGGUGAUGAUUUCAUA	:::::::::::::..:::.:	UAUGAAAUCAUCAUUGAGGA	Cleavage		1	KAD3068689.1	Zinc finger (MYND type) family protein programmed cell death 2 C-terminal domain-containing protein
mmi-cand121	E3N88_32359	1.5	-1	1	20	2218	2237	UUCUCGGUGAUGAUUUCAUA	:.::::::::::::.:.:::	UGUGAAAUCAUCACUGGGAA	Cleavage		1	KAD3336840.1	Organic cation carnitine transporter
mmi-cand121	E3N88_38087	1.5	-1	1	20	4868	4887	UUCUCGGUGAUGAUUUCAUA	:.::::::::::::.:.:::	UGUGAAAUCAUCACUGGGAA	Cleavage		1	KAD2804710.1	XS domain
mmi-cand121	E3N88_38096	1.5	-1	1	20	4869	4888	UUCUCGGUGAUGAUUUCAUA	:.::::::::::::.:.:::	UGUGAAAUCAUCACUGGGAA	Cleavage		1	KAD2804719.1	XS domain
mmi-cand121	E3N88_27624	1.5	-1	1	20	4653	4672	UUCUCGGUGAUGAUUUCAUA	:.::::::::::::.:.:::	UGUGAAAUCAUCACUGGGAA	Cleavage		1	KAD4179033.1	isoform X1
mmi-cand1	E3N88_36041	1.5	-1	1	21	2957	2977	AAGAAUCAAGGCUACGAAUCA	:::: ::::.:::::::::	AUAUUCUUAGCUUUGAUUCUU	Cleavage		1	KAD3068161.1	Core-2/I-Branching enzyme
mmi-cand71d	E3N88_38712	1.5	-1	1	21	9666	9686	UCGGACCAGGCUUCAUCCCCG	:: ::::::::::::.:::	UAGGAAUGAAGCCUGGUUCGA	Cleavage		1	KAD2805335.1	DNA RNA polymerases superfamily protein
mmi-cand71e	E3N88_38712	1.5	-1	1	21	9666	9686	UCGGACCAGGCUUCAUCCCCG	:: ::::::::::::.:::	UAGGAAUGAAGCCUGGUUCGA	Cleavage		1	KAD2805335.1	DNA RNA polymerases superfamily protein
mmi-cand71f	E3N88_38712	1.5	-1	1	21	9666	9686	UCGGACCAGGCUUCAUCCCCG	:: ::::::::::::.:::	UAGGAAUGAAGCCUGGUUCGA	Cleavage		1	KAD2805335.1	DNA RNA polymerases superfamily protein
mmi-cand71g	E3N88_38712	1.5	-1	1	21	9666	9686	UCGGACCAGGCUUCAUCCCCG	:: ::::::::::::.:::	UAGGAAUGAAGCCUGGUUCGA	Cleavage		1	KAD2805335.1	DNA RNA polymerases superfamily protein
mmi-cand74b	E3N88_38712	1.5	-1	1	21	9666	9686	UCGGACCAGGCUUCAUGCCUU	::: ::::::::::::.:::	UAGGAAUGAAGCCUGGUUCGA	Cleavage		1	KAD2805335.1	DNA RNA polymerases superfamily protein
mmi-cand70	E3N88_38712	1.5	-1	1	21	9666	9686	UCGGACCAGGCUUCAUCCCCA	: :: ::::::::::::.:::	UAGGAAUGAAGCCUGGUUCGA	Cleavage		1	KAD2805335.1	DNA RNA polymerases superfamily protein
mmi-cand122c	E3N88_31095	1.5	-1	1	20	1581	1600	UUGACAGAAGAUAGAGAGCA	:::::::: :::::::::::	UGCUCUCUCUCUUCUGUCAA	Cleavage		1	KAD3641871.1	Squamosa promoter-binding-like protein
mmi-cand122c	E3N88_37406	1.5	-1	1	20	3512	3531	UUGACAGAAGAUAGAGAGCA	:::::::: :::::::::::	UGCUCUCUCUCUUCUGUCAA	Cleavage		1	KAD2804029.1	SBP domain
mmi-cand120a	E3N88_23839	1.5	-1	1	22	1435	1456	UUCCGAGACCACCAAUUCCAAC	::::::::::::::.:.::.:	AUUGGAAUUGGUGGUUUUGGGA	Cleavage		1	KAD4586238.1	RECEPTOR-like protein kinase
mmi-cand120a	E3N88_25952	1.5	-1	1	22	10447	10468	UUCCGAGACCACCAAUUCCAAC	::: ::::::::::::::.	GGAGGAUUUGGUGGUCUCGGAG	Cleavage		1	KAD4385783.1
mmi-cand120a	E3N88_32616	1.5	-1	1	22	775	796	UUCCGAGACCACCAAUUCCAAC	::: ::::::::::::::.	GGAGGAUUUGGUGGUCUCGGAG	Cleavage		1	KAD3337096.1
mmi-cand120a	E3N88_28540	1.5	-1	1	22	742	763	UUCCGAGACCACCAAUUCCAAC	::: ::::::::::::::.	GGAGGAUUUGGUGGUCUCGGAG	Cleavage		1	KAD4179949.1
mmi-cand120b	E3N88_23839	1.5	-1	1	22	1435	1456	UUCCGAGACCACCAAUUCCAAC	::::::::::::::.:.::.:	AUUGGAAUUGGUGGUUUUGGGA	Cleavage		1	KAD4586238.1	RECEPTOR-like protein kinase
mmi-cand120b	E3N88_25952	1.5	-1	1	22	10447	10468	UUCCGAGACCACCAAUUCCAAC	::: ::::::::::::::.	GGAGGAUUUGGUGGUCUCGGAG	Cleavage		1	KAD4385783.1
mmi-cand120b	E3N88_32616	1.5	-1	1	22	775	796	UUCCGAGACCACCAAUUCCAAC	::: ::::::::::::::.	GGAGGAUUUGGUGGUCUCGGAG	Cleavage		1	KAD3337096.1
mmi-cand120b	E3N88_28540	1.5	-1	1	22	742	763	UUCCGAGACCACCAAUUCCAAC	::: ::::::::::::::.	GGAGGAUUUGGUGGUCUCGGAG	Cleavage		1	KAD4179949.1
mmi-cand48a	E3N88_24695	1.5	-1	1	20	9846	9865	UAUUCAAAUGAGAACUUUGA	:::::::: ::::::::::	GCAAAGUUCACAUUUGAAUA	Translation		2	KAD4384527.1	Lactation elevated protein
mmi-cand48b	E3N88_24695	1.5	-1	1	20	9846	9865	UAUUCAAAUGAGAACUUUGA	:::::::: ::::::::::	GCAAAGUUCACAUUUGAAUA	Translation		2	KAD4384527.1	Lactation elevated protein
mmi-cand127	E3N88_34406	1.5	-1	1	21	846	866	UUUGGAUUGAAGGGGGCUCUA	::::.:::::::::::::	CCGAGCUCCCUUCAAUCCAAU	Cleavage		2	KAD3066526.1	Transcription factor
mmi-cand59	E3N88_38712	1.5	-1	1	21	9666	9686	UCGCACCAGGCUUCAUUCCUC	:::::::::::::::: :::	UAGGAAUGAAGCCUGGUUCGA	Cleavage		1	KAD2805335.1	DNA RNA polymerases superfamily protein
mmi-cand112	E3N88_20988	1.5	-1	1	21	2785	2805	UGGAGAAGCAGGGCACGUGUA	: :.::: :::::::::::::	UCCGCGUACCCUGCUUCUCCA	Cleavage		1	KAD4888915.1	(NAC) domain-containing protein
mmi-miR172h-3p	E3N88_30130	1.5	-1	1	20	4106	4125	GAAUCUUGAUGAUGCUGCAU	::::::::::::.:::::	CGGCAGCAUCAUCAGGAUUC	Cleavage		1	KAD3640907.1	Floral homeotic protein APETALA(AP2)
mmi-miR156v-5p	E3N88_31095	1.5	-1	1	19	1580	1598	GACAGAAGAGAGUGAGCAC	:::::: ::::::::::::	GUGCUCUCUCUCUUCUGUC	Cleavage		1	KAD3641871.1	Squamosa promoter-binding-like protein
mmi-miR156v-5p	E3N88_26033	1.5	-1	1	19	3414	3432	GACAGAAGAGAGUGAGCAC	:::::: ::::::::::::	GUGCUCUCUCUCUUCUGUC	Cleavage		1	KAD4385864.1	Squamosa promoter-binding-like protein
mmi-miR156v-5p	E3N88_37406	1.5	-1	1	19	3511	3529	GACAGAAGAGAGUGAGCAC	:::::: ::::::::::::	GUGCUCUCUCUCUUCUGUC	Cleavage		1	KAD2804029.1	SBP domain
mmi-miR156a-3p	E3N88_26871	1.5	-1	1	21	136	156	GCUCUCUAAGCUUCUGUCAUC	:.:::::::::::: ::::::	GGUGACAGAAGCUUCGAGAGC	Cleavage		1	KAD4178280.1
mmi-miR172a-5p	E3N88_29771	1.5	-1	1	21	216	236	GGAGCAUCAUCAAGAUUCACA	:::::::::::::::.::	CUUGAAUCUUGAUGAUGUUCA	Cleavage		1	KAD3640548.1	glutamine synthetase
mmi-miR172a-5p	E3N88_29775	1.5	-1	1	21	216	236	GGAGCAUCAUCAAGAUUCACA	:::::::::::::::.::	CUUGAAUCUUGAUGAUGUUCA	Cleavage		1	KAD3640552.1	glutamine synthetase
mmi-miR172a-5p	E3N88_23504	1.5	-1	1	21	128	148	GGAGCAUCAUCAAGAUUCACA	::.::.:::::::::::.:	GCUGGAUUUUGAUGAUGCUUC	Cleavage		1	KAD4585903.1
mmi-miR8155a	E3N88_26741	1.5	-1	1	20	3828	3847	GUAACCUGGCUCUGAUACCA	::::::::::::::::::.	UGGUAUCAGAGCCAGGUUGA	Cleavage		1	KAD4178150.1	Belongs to the glycosyltransferase 2 family
mmi-miR8155a	E3N88_27783	1.5	-1	1	20	3416	3435	GUAACCUGGCUCUGAUACCA	::::::::::::.::::::	UGGUAUCAGAGCUAGGUUAA	Cleavage		2	KAD4179192.1	sphingolipid transporter spinster homolog
mmi-miR8155a	E3N88_27783	1.5	-1	1	20	3678	3697	GUAACCUGGCUCUGAUACCA	::::::::::::.::::::	UGGUAUCAGAGCUAGGUUAA	Cleavage		2	KAD4179192.1	sphingolipid transporter spinster homolog
mmi-miR8155a	E3N88_41084	1.5	-1	1	20	3999	4018	GUAACCUGGCUCUGAUACCA	::::::::::::.::::::	UGGUAUCAGAGCUAGGUUAA	Cleavage		1	KAD2394107.1	Protein ABCI12 chloroplastic
mmi-miR8155b	E3N88_35285	1.5	-1	1	19	1657	1675	UAACCUGGCUCUGAUACCA	:::::::::::::.::::	UGGUAUCAGAGCCGGGUUC	Cleavage		1	KAD3067405.1
mmi-miR8155b	E3N88_40547	1.5	-1	1	19	15449	15467	UAACCUGGCUCUGAUACCA	::::::::::::::::: :	UGGUAUCAGAGCCAGGUCA	Cleavage		1	KAD2393570.1	Armadillo/beta-catenin-like repeat
mmi-miR8155b	E3N88_29577	1.5	-1	1	19	408	426	UAACCUGGCUCUGAUACCA	::::::::::: :::::::	UGGUAUCAGAGACAGGUUA	Cleavage		1	KAD3640354.1	gag-polypeptide of LTR copia-type
mmi-miR8155b	E3N88_22847	1.5	-1	1	19	1505	1523	UAACCUGGCUCUGAUACCA	:::::::::: ::::::::	UGGUAUCAGAUCCAGGUUA	Cleavage		1	KAD4585246.1
mmi-miR8155b	E3N88_22786	1.5	-1	1	19	839	857	UAACCUGGCUCUGAUACCA	:::::::::::: ::::::	UGGUAUCAGAGCAAGGUUA	Cleavage		1	KAD4585185.1
mmi-miR8155b	E3N88_34474	1.5	-1	1	19	82	100	UAACCUGGCUCUGAUACCA	::::::::::: :::::::	UGGUAUCAGAGACAGGUUA	Cleavage		1	KAD3066594.1
mmi-miR169e-5p	E3N88_24483	1.5	-1	1	21	111	131	UAGCCAAGGAUGACUUGCCGG	..:::::::..::.:::::::	UUGGCAAGUUGUCUUUGGCUA	Cleavage		1	KAD4384315.1
mmi-miR169i-5p	E3N88_24483	1.5	-1	1	20	112	131	UAGCCAAGGAUGACUUGCCG	.:::::::..::.:::::::	UGGCAAGUUGUCUUUGGCUA	Cleavage		1	KAD4384315.1
mmi-miR169f-5p	E3N88_24483	1.5	-1	1	21	111	131	UAGCCAAGGAUGACUUGCCUA	: :::::::..::.:::::::	UUGGCAAGUUGUCUUUGGCUA	Cleavage		1	KAD4384315.1
mmi-miR169g-5p	E3N88_24483	1.5	-1	1	22	110	131	UAGCCAAGGAUGACUUGCCUGC	:::::::..::.:::::::	AUUGGCAAGUUGUCUUUGGCUA	Cleavage		1	KAD4384315.1
mmi-miR169h-5p	E3N88_24483	1.5	-1	1	21	111	131	UAGCCAAGGAUGACUUGCCUG	:::::::..::.:::::::	UUGGCAAGUUGUCUUUGGCUA	Cleavage		1	KAD4384315.1
mmi-miR169c-5p	E3N88_24483	1.5	-1	1	20	112	131	UAGCCAAGGAUGACUUGCCU	:::::::..::.:::::::	UGGCAAGUUGUCUUUGGCUA	Cleavage		1	KAD4384315.1
mmi-miR396e-5p	E3N88_22314	1.5	-1	1	21	1838	1858	UCCACAGGCUUUCUUGAACUG	:::::::::::: ::::::	UCGUUCAAGAAAGCAUGUGGA	Cleavage		1	KAD4584713.1	Growth-regulating factor
mmi-miR396e-5p	E3N88_36315	1.5	-1	1	21	581	601	UCCACAGGCUUUCUUGAACUG	::::::::::::: :::::	UCGUUCAAGAAAGCCGGUGGA	Cleavage		1	KAD3068435.1	QLQ
mmi-miR166k-3p	E3N88_38712	1.5	-1	1	21	9666	9686	UCGGACCAGGCUUCAAUCCCU	::: :::::::::::.:::	UAGGAAUGAAGCCUGGUUCGA	Cleavage		1	KAD2805335.1	DNA RNA polymerases superfamily protein
mmi-miR165a-3p	E3N88_38712	1.5	-1	1	21	9666	9686	UCGGACCAGGCUUCAUCCCCC	:: ::::::::::::.:::	UAGGAAUGAAGCCUGGUUCGA	Cleavage		1	KAD2805335.1	DNA RNA polymerases superfamily protein
mmi-miR165b-3p	E3N88_38712	1.5	-1	1	20	9667	9686	UCGGACCAGGCUUCAUCCCC	:: ::::::::::::.:::	AGGAAUGAAGCCUGGUUCGA	Cleavage		1	KAD2805335.1	DNA RNA polymerases superfamily protein
mmi-miR858f	E3N88_36449	1.5	-1	1	21	573	593	UCUCGUUGUCUGUUCGACCUU	:: ::::::::.:::::::	CCGGACGAACAGAUAACGAGA	Cleavage		1	KAD3068569.1	Myb-related protein Myb4-like
mmi-miR172k-3p	E3N88_39770	1.5	-1	1	21	2214	2234	UGAAUCUUGAUGAUGCUGCAU	:::::::::::::.:::::	CUGCAGCAUCAUCAGGAUUCU	Cleavage		1	KAD2392793.1
mmi-miR172k-3p	E3N88_30130	1.5	-1	1	21	4106	4126	UGAAUCUUGAUGAUGCUGCAU	::::::::::::.:::::	CGGCAGCAUCAUCAGGAUUCC	Cleavage		1	KAD3640907.1	Floral homeotic protein APETALA(AP2)
mmi-miR156t-5p	E3N88_24261	1.5	-1	1	20	1988	2007	UGACAGAAGAGAAUGAGCAC	:::::.:::::::::::..	CUGCUCGUUCUCUUCUGUUG	Cleavage		1	KAD4586660.1	CLASP N terminal
mmi-miR156m-5p	E3N88_24261	1.5	-1	1	20	1988	2007	UGACAGAAGAGAGCGAGCAC	::::::.::::::::::..	CUGCUCGUUCUCUUCUGUUG	Cleavage		1	KAD4586660.1	CLASP N terminal
mmi-miR156g-5p	E3N88_31095	1.5	-1	1	20	1580	1599	UGACAGAAGAGAGUGAGUAC	::.::: :::::::::::::	GUGCUCUCUCUCUUCUGUCA	Cleavage		1	KAD3641871.1	Squamosa promoter-binding-like protein
mmi-miR156g-5p	E3N88_26033	1.5	-1	1	20	3414	3433	UGACAGAAGAGAGUGAGUAC	::.::: :::::::::::::	GUGCUCUCUCUCUUCUGUCA	Cleavage		1	KAD4385864.1	Squamosa promoter-binding-like protein
mmi-miR156g-5p	E3N88_37406	1.5	-1	1	20	3511	3530	UGACAGAAGAGAGUGAGUAC	::.::: :::::::::::::	GUGCUCUCUCUCUUCUGUCA	Cleavage		2	KAD2804029.1	SBP domain
mmi-miR156d-5p	E3N88_31095	1.5	-1	1	20	1580	1599	UGACAGAAGAGAGUGGGCAC	::::.: :::::::::::::	GUGCUCUCUCUCUUCUGUCA	Cleavage		1	KAD3641871.1	Squamosa promoter-binding-like protein
mmi-miR156d-5p	E3N88_26033	1.5	-1	1	20	3414	3433	UGACAGAAGAGAGUGGGCAC	::::.: :::::::::::::	GUGCUCUCUCUCUUCUGUCA	Cleavage		1	KAD4385864.1	Squamosa promoter-binding-like protein
mmi-miR156d-5p	E3N88_37406	1.5	-1	1	20	3511	3530	UGACAGAAGAGAGUGGGCAC	::::.: :::::::::::::	GUGCUCUCUCUCUUCUGUCA	Cleavage		2	KAD2804029.1	SBP domain
mmi-miR156y-5p	E3N88_31095	1.5	-1	1	20	1580	1599	UGACAGAAGAGGGUGAGCAC	:::::: :.:::::::::::	GUGCUCUCUCUCUUCUGUCA	Cleavage		1	KAD3641871.1	Squamosa promoter-binding-like protein
mmi-miR156y-5p	E3N88_26033	1.5	-1	1	20	3414	3433	UGACAGAAGAGGGUGAGCAC	:::::: :.:::::::::::	GUGCUCUCUCUCUUCUGUCA	Cleavage		1	KAD4385864.1	Squamosa promoter-binding-like protein
mmi-miR156y-5p	E3N88_37406	1.5	-1	1	20	3511	3530	UGACAGAAGAGGGUGAGCAC	:::::: :.:::::::::::	GUGCUCUCUCUCUUCUGUCA	Cleavage		2	KAD2804029.1	SBP domain
mmi-miR157d-5p	E3N88_31095	1.5	-1	1	20	1580	1599	UGACAGAAGAUAGAGAGCAC	::::::::: ::::::::::	GUGCUCUCUCUCUUCUGUCA	Translation		1	KAD3641871.1	Squamosa promoter-binding-like protein
mmi-miR157d-5p	E3N88_26033	1.5	-1	1	20	3414	3433	UGACAGAAGAUAGAGAGCAC	::::::::: ::::::::::	GUGCUCUCUCUCUUCUGUCA	Translation		1	KAD4385864.1	Squamosa promoter-binding-like protein
mmi-miR157d-5p	E3N88_37406	1.5	-1	1	20	3511	3530	UGACAGAAGAUAGAGAGCAC	::::::::: ::::::::::	GUGCUCUCUCUCUUCUGUCA	Translation		1	KAD2804029.1	SBP domain
mmi-miR156s-5p	E3N88_31095	1.5	-1	1	20	1580	1599	UGACAGAGGAGAGUGAGCAC	:::::: :::::.:::::::	GUGCUCUCUCUCUUCUGUCA	Cleavage		1	KAD3641871.1	Squamosa promoter-binding-like protein
mmi-miR156s-5p	E3N88_26033	1.5	-1	1	20	3414	3433	UGACAGAGGAGAGUGAGCAC	:::::: :::::.:::::::	GUGCUCUCUCUCUUCUGUCA	Cleavage		1	KAD4385864.1	Squamosa promoter-binding-like protein
mmi-miR156s-5p	E3N88_37406	1.5	-1	1	20	3511	3530	UGACAGAGGAGAGUGAGCAC	:::::: :::::.:::::::	GUGCUCUCUCUCUUCUGUCA	Cleavage		2	KAD2804029.1	SBP domain
mmi-miR172d-3p	E3N88_39770	1.5	-1	1	23	2214	2236	UGAGAAUCUUGAUGAUGCUGCAU	:::::::::::::.:::::::	CUGCAGCAUCAUCAGGAUUCUCU	Cleavage		1	KAD2392793.1
mmi-miR156e-5p	E3N88_31095	1.5	-1	1	20	1580	1599	UGAUAGAAGAGAGUGAGCAC	:::::: :::::::::.:::	GUGCUCUCUCUCUUCUGUCA	Cleavage		1	KAD3641871.1	Squamosa promoter-binding-like protein
mmi-miR156e-5p	E3N88_26033	1.5	-1	1	20	3414	3433	UGAUAGAAGAGAGUGAGCAC	:::::: :::::::::.:::	GUGCUCUCUCUCUUCUGUCA	Cleavage		1	KAD4385864.1	Squamosa promoter-binding-like protein
mmi-miR156e-5p	E3N88_37406	1.5	-1	1	20	3511	3530	UGAUAGAAGAGAGUGAGCAC	:::::: :::::::::.:::	GUGCUCUCUCUCUUCUGUCA	Cleavage		2	KAD2804029.1	SBP domain
mmi-miR171g-3p	E3N88_27966	1.5	-1	1	21	9224	9244	UGAUUGAGUCGUGCCAAUAUC	::: :::::::.:::::::	UUUAUGGGCACGAUUCAAUCA	Cleavage		1	KAD4179375.1	WAT1-related protein
mmi-miR171e-3p	E3N88_24790	1.5	-1	1	21	936	956	UGAUUGAGUCGUGUCAAUAUC	:::::::.:.::.::::::::	GAUAUUGGCGCGGCUCAAUCA	Cleavage		1	KAD4384622.1	Scarecrow-like protein
mmi-miR160g-5p	E3N88_38232	1.5	-1	1	21	1302	1322	UGCCUGGUUCCCUGUAUGCCA	:::: ::::::.:::::::	AAGCAUUCAGGGAGCCAGGCA	Cleavage		1	KAD2804855.1	Auxin response factors (ARFs) are transcriptional factors that bind specifically to the DNA sequence 5'-TGTCTC-3' found in the auxin-responsive promoter elements (AuxREs)
mmi-miR164g-5p	E3N88_20988	1.5	-1	1	21	2785	2805	UGGAGAAGCAGGGCACGUGAA	: :.::: :::::::::::::	UCCGCGUACCCUGCUUCUCCA	Cleavage		1	KAD4888915.1	(NAC) domain-containing protein
mmi-miR164e-5p	E3N88_20988	1.5	-1	1	21	2785	2805	UGGAGAAGCAGGGCACGUGAG	:.::: :::::::::::::	UCCGCGUACCCUGCUUCUCCA	Cleavage		1	KAD4888915.1	(NAC) domain-containing protein
mmi-miR164a-5p	E3N88_20988	1.5	-1	1	21	2785	2805	UGGAGAAGCAGGGCACGUGCA	: :.::: :::::::::::::	UCCGCGUACCCUGCUUCUCCA	Cleavage		1	KAD4888915.1	(NAC) domain-containing protein
mmi-miR164c-5p	E3N88_20988	1.5	-1	1	21	2785	2805	UGGAGAAGCAGGGCACGUGCG	:.::: :::::::::::::	UCCGCGUACCCUGCUUCUCCA	Cleavage		1	KAD4888915.1	(NAC) domain-containing protein
mmi-miR164d-5p	E3N88_20988	1.5	-1	1	21	2785	2805	UGGAGAAGCAGGGCACGUGCU	:.::: :::::::::::::	UCCGCGUACCCUGCUUCUCCA	Cleavage		1	KAD4888915.1	(NAC) domain-containing protein
mmi-miR164b-5p	E3N88_20988	1.5	-1	1	20	2786	2805	UGGAGAAGCAGGGCACGUGC	:.::: :::::::::::::	CCGCGUACCCUGCUUCUCCA	Cleavage		1	KAD4888915.1	(NAC) domain-containing protein
mmi-miR164h-5p	E3N88_20988	1.5	-1	1	21	2785	2805	UGGAGAAGCAGGGCACGUGUG	:.::: :::::::::::::	UCCGCGUACCCUGCUUCUCCA	Cleavage		1	KAD4888915.1	(NAC) domain-containing protein
mmi-miR164f-5p	E3N88_26484	1.5	-1	1	21	8030	8050	UGGAGAAGCAGGGUACGUGCA	::: ::.:::::::::::::	GGCAAGUGCCCUGCUUCUCCA	Cleavage		1	KAD4386315.1	No apical meristem (NAM) protein
mmi-miR157a-5p	E3N88_31095	1.5	-1	1	21	1580	1600	UUGACAGAAGAUAGAGAGCAC	::::::::: :::::::::::	GUGCUCUCUCUCUUCUGUCAA	Cleavage		1	KAD3641871.1	Squamosa promoter-binding-like protein
mmi-miR157a-5p	E3N88_37406	1.5	-1	1	21	3511	3531	UUGACAGAAGAUAGAGAGCAC	::::::::: :::::::::::	GUGCUCUCUCUCUUCUGUCAA	Cleavage		1	KAD2804029.1	SBP domain
mmi-miR156i-5p	E3N88_31095	1.5	-1	1	19	1582	1600	UUGACAGAAGAUAGAGAGC	::::::: :::::::::::	GCUCUCUCUCUUCUGUCAA	Cleavage		1	KAD3641871.1	Squamosa promoter-binding-like protein
mmi-miR156i-5p	E3N88_37406	1.5	-1	1	19	3513	3531	UUGACAGAAGAUAGAGAGC	::::::: :::::::::::	GCUCUCUCUCUUCUGUCAA	Cleavage		1	KAD2804029.1	SBP domain
mmi-miR156h-5p	E3N88_22243	1.5	-1	1	21	3233	3253	UUGACAGGAGAUAGAGAGCAC	:::::::::::::::::.:	CUGCUCUCUAUCUCCUGUUAU	Cleavage		2	KAD4584642.1	Protein N-terminal glutamine amidohydrolase
mmi-miR171f-3p	E3N88_24790	1.5	-1	1	21	933	953	UUGAGCCGUGCCAAUAUCACA	: :::::::::.::::::::	AGGGAUAUUGGCGCGGCUCAA	Cleavage		1	KAD4384622.1	Scarecrow-like protein
mmi-miR171b-3p	E3N88_24790	1.5	-1	1	21	933	953	UUGAGCCGUGCCAAUAUCACG	: :::::::::.::::::::	AGGGAUAUUGGCGCGGCUCAA	Cleavage		1	KAD4384622.1	Scarecrow-like protein
mmi-miR171i-3p	E3N88_24790	1.5	-1	1	21	933	953	UUGAGCCGUGCCAAUAUCACU	:: :::::::::.::::::::	AGGGAUAUUGGCGCGGCUCAA	Cleavage		1	KAD4384622.1	Scarecrow-like protein
mmi-miR171k-3p	E3N88_24790	1.5	-1	1	20	934	953	UUGAGCCGUGCCAAUAUCAC	: :::::::::.::::::::	GGGAUAUUGGCGCGGCUCAA	Cleavage		1	KAD4384622.1	Scarecrow-like protein
mmi-miR397c	E3N88_36107	1.5	-1	1	21	1043	1063	UUGAGUGCAGCGUUGAUGAAA	:: :::::.:::::::::::	AUUGAUCAAUGCUGCACUCAA	Cleavage		1	KAD3068227.1	Lignin degradation and detoxification of lignin-derived products
mmi-miR858a	E3N88_22131	1.5	-1	1	21	5512	5532	UUUCGUUGUCUGUUCGACCUU	:: ::::::::.:::::::	CCGGACGAACAGAUAACGAAA	Cleavage		1	KAD4584530.1	transcription factor(MYB12)
mmi-miR858a	E3N88_27029	1.5	-1	1	21	1520	1540	UUUCGUUGUCUGUUCGACCUU	:: :::::::::::.::::	CUGGACGAACAGACAAUGAAA	Cleavage		1	KAD4178438.1	SANT SWI3, ADA2, N-CoR and TFIIIB'' DNA-binding domains
mmi-miR159s-3p	E3N88_35092	1.5	-1	1	21	1528	1548	UUUGGUUUGAAGGGAGCUCUA	:::::.::::::::::::	UCAAGCUCUCUUCAAACCAAA	Cleavage		1	KAD3067212.1	Protein of unknown function (DUF3537)
mmi-miR5139b	E3N88_26535	2	-1	1	19	7997	8015	AAACCUGGCUCUGAUACCA	::::::::::::. :::::	UGGUAUCAGAGCUUGGUUU	Cleavage		2	KAD4177944.1	Chloride channel protein
mmi-miR5139b	E3N88_21539	2	-1	1	19	20838	20856	AAACCUGGCUCUGAUACCA	::::::::::::. :::::	UGGUAUCAGAGCUUGGUUU	Cleavage		1	KAD4889466.1	Polyketide cyclase dehydrase and lipid transport superfamily protein
mmi-miR5139b	E3N88_34382	2	-1	1	19	2011	2029	AAACCUGGCUCUGAUACCA	:::::::::::::. ::::	UGGUAUCAGAGCCGAGUUU	Cleavage		2	KAD3066502.1	NADH dehydrogenase ubiquinone iron-sulfur protein 8
mmi-miR5139b	E3N88_34436	2	-1	1	19	5084	5102	AAACCUGGCUCUGAUACCA	:::::::::::::. ::::	UGGUAUCAGAGCCGAGUUU	Cleavage		1	KAD3066556.1	Centromere kinetochore protein zw10 homolog
mmi-miR5139b	E3N88_33188	2	-1	1	19	3586	3604	AAACCUGGCUCUGAUACCA	::::::::::::. :::::	UGGUAUCAGAGCUCGGUUU	Cleavage		1	KAD3337668.1	-
mmi-miR5139b	E3N88_36144	2	-1	1	19	5829	5847	AAACCUGGCUCUGAUACCA	:::::::::::::. ::::	UGGUAUCAGAGCCGAGUUU	Cleavage		1	KAD3068264.1	Mitochondrial protein
mmi-miR5139b	E3N88_23350	2	-1	1	19	4738	4756	AAACCUGGCUCUGAUACCA	:::::::::::::. ::::	UGGUAUCAGAGCCGAGUUU	Cleavage		2	KAD4585749.1	Mitochondrial protein
mmi-miR5139b	E3N88_39979	2	-1	1	19	3622	3640	AAACCUGGCUCUGAUACCA	::::::::::::. :::::	UGGUAUCAGAGCUUGGUUU	Cleavage		2	KAD2393002.1	Binds specifically and directly to substrates containing either a simple or bipartite NLS motif. Promotes docking of import substrates to the nuclear envelope
mmi-miR5139b	E3N88_39979	2	-1	1	19	4123	4141	AAACCUGGCUCUGAUACCA	::::::::::::. :::::	UGGUAUCAGAGCUUGGUUU	Cleavage		2	KAD2393002.1	Binds specifically and directly to substrates containing either a simple or bipartite NLS motif. Promotes docking of import substrates to the nuclear envelope
mmi-miR390a-5p	E3N88_29383	2	-1	1	21	163	183	AAGCUCAGGAGGGAUAGCGCC	: ::.:::.:.:::::::.::	GACGUUAUUCUUCCUGAGUUU	Cleavage		1	KAD3640160.1	Belongs to the glycosyl hydrolase 31 family
mmi-miR390a-5p	E3N88_29325	2	-1	1	21	340	360	AAGCUCAGGAGGGAUAGCGCC	: ::.:::.:.:::::::.::	GACGUUAUUCUUCCUGAGUUU	Cleavage		1	KAD3640102.1	Belongs to the glycosyl hydrolase 31 family
mmi-miR390d-5p	E3N88_29383	2	-1	1	21	163	183	AAGCUCAGGAGGGAUAGCGUC	::::.:::.:.:::::::.::	GACGUUAUUCUUCCUGAGUUU	Cleavage		1	KAD3640160.1	Belongs to the glycosyl hydrolase 31 family
mmi-miR390d-5p	E3N88_29325	2	-1	1	21	340	360	AAGCUCAGGAGGGAUAGCGUC	::::.:::.:.:::::::.::	GACGUUAUUCUUCCUGAGUUU	Cleavage		1	KAD3640102.1	Belongs to the glycosyl hydrolase 31 family
mmi-miR5538	E3N88_25633	2	-1	1	22	4637	4658	ACUGAACUCAAUCACUUGCUGC	::: :: :::::::::::::::	GCAUCACGUGAUUGAGUUCAGU	Cleavage		2	KAD4385465.1	Cytochrome p450
mmi-miR5538	E3N88_28916	2	-1	1	22	26953	26974	ACUGAACUCAAUCACUUGCUGC	: :::::::::::::..::	AAUGAAAGUGAUUGAGUUUGGU	Cleavage		1	KAD4180325.1	Glycosyl transferase family 21
mmi-miR171b-5p	E3N88_29700	2	-1	1	21	3327	3347	AGAUAUUAGUGCGGUUCAAUC	.:::::.::.:.::::.:::	AGUUGAAUCGUAUUAAUGUCU	Cleavage		1	KAD3640477.1	5'-3' exoribonuclease
mmi-miR4995	E3N88_31503	2	-1	1	21	1760	1780	AGGCAGUGGCUUGGUUAAGGG	.: ::::::::::::::::	AUCCUAACCAAGCCACUGCCA	Cleavage		1	KAD3642279.1	Mitochondrial protein
mmi-miR4995	E3N88_39969	2	-1	1	21	12443	12463	AGGCAGUGGCUUGGUUAAGGG	.::: :::::::::.::.::	AUCUUUACCAAGCCAUUGUCU	Cleavage		1	KAD2392992.1	5'-nucleotidase surE
mmi-miR845c	E3N88_21770	2	-1	1	21	67114	67134	AGGCUCUGAUACCAAUUGAUG	:::::::::::::::::	UUACAAUUGGUAUCAGAGCCA	Cleavage		3	KAD4584169.1	LRR receptor-like serine threonine-protein kinase
mmi-miR845c	E3N88_40295	2	-1	1	21	26347	26367	AGGCUCUGAUACCAAUUGAUG	.::::: :::::::::::::	UAUCAAGUGGUAUCAGAGCCG	Cleavage		3	KAD2393318.1	WD repeat-containing protein
mmi-miR845c	E3N88_41343	2	-1	1	21	14220	14240	AGGCUCUGAUACCAAUUGAUG	.: :::::::::::::::::	UAACAAUUGGUAUCAGAGCCA	Cleavage		3	KAD2394366.1	Guanine nucleotide-binding protein subunit
mmi-miR845c	E3N88_38044	2	-1	1	21	7057	7077	AGGCUCUGAUACCAAUUGAUG	:::::::::::::.:::::.	CAUCAAUUGGUAUUAGAGCUC	Cleavage		2	KAD2804667.1	Mitochondrial protein
mmi-miR845c	E3N88_36468	2	-1	1	21	14790	14810	AGGCUCUGAUACCAAUUGAUG	:::::::::::::.:::::.	CAUCAAUUGGUAUUAGAGCUG	Cleavage		1	KAD3068588.1	Belongs to the TRAFAC class myosin-kinesin ATPase superfamily. Myosin family
mmi-miR845c	E3N88_24731	2	-1	1	21	5337	5357	AGGCUCUGAUACCAAUUGAUG	:::::.:::::::::::::.	CAUCAGUUGGUAUCAGAGCUA	Cleavage		1	KAD4384563.1	Reverse transcriptase (RNA-dependent DNA polymerase)
mmi-miR845c	E3N88_25715	2	-1	1	21	874	894	AGGCUCUGAUACCAAUUGAUG	:::::.:::::::::::::.	CAUCAGUUGGUAUCAGAGCUC	Cleavage		1	KAD4385547.1
mmi-miR845c	E3N88_40948	2	-1	1	21	3472	3492	AGGCUCUGAUACCAAUUGAUG	:::::::::: ::::::::.:	CAUCAAUUGGCAUCAGAGCUU	Translation		1	KAD2393971.1	1,4-beta-D-glucanase-like
mmi-miR845c	E3N88_23009	2	-1	1	21	20858	20878	AGGCUCUGAUACCAAUUGAUG	:: :::::::::::::::::	CAACAAUUGGUAUCAGAGCCA	Cleavage		4	KAD4585408.1	Belongs to the protein kinase superfamily
mmi-miR845c	E3N88_23009	2	-1	1	21	22365	22385	AGGCUCUGAUACCAAUUGAUG	:: :::::::::::::::::	CAACAAUUGGUAUCAGAGCCA	Cleavage		4	KAD4585408.1	Belongs to the protein kinase superfamily
mmi-miR845c	E3N88_35067	2	-1	1	21	14907	14927	AGGCUCUGAUACCAAUUGAUG	::::: ::::::::::::::	CAUCACUUGGUAUCAGAGCCA	Cleavage		1	KAD3067187.1	Sodium hydrogen exchanger
mmi-miR845c	E3N88_32992	2	-1	1	21	7839	7859	AGGCUCUGAUACCAAUUGAUG	:: :::::::::::::::::	CAACAAUUGGUAUCAGAGCCG	Cleavage		1	KAD3337472.1	Domain in Tre-2, BUB2p, and Cdc16p. Probable Rab-GAPs.
mmi-miR845c	E3N88_23828	2	-1	1	21	8344	8364	AGGCUCUGAUACCAAUUGAUG	:: :::::::::::::::::	CAACAAUUGGUAUCAGAGCCC	Cleavage		1	KAD4586227.1	Chorismate synthase(CS1)
mmi-miR845c	E3N88_36436	2	-1	1	21	15196	15216	AGGCUCUGAUACCAAUUGAUG	::::: ::::::::::::::	CAUCAUUUGGUAUCAGAGCCA	Cleavage		1	KAD3068556.1	casein kinase
mmi-miR845c	E3N88_31362	2	-1	1	21	6741	6761	AGGCUCUGAUACCAAUUGAUG	:: :::::::::::::::::	CAACAAUUGGUAUCAGAGCCA	Cleavage		1	KAD3642138.1	Reversible hydration of carbon dioxide
mmi-miR845c	E3N88_34765	2	-1	1	21	4829	4849	AGGCUCUGAUACCAAUUGAUG	::::: ::::::::::::::	CAUCACUUGGUAUCAGAGCCG	Cleavage		1	KAD3066885.1
mmi-miR845c	E3N88_23723	2	-1	1	21	4587	4607	AGGCUCUGAUACCAAUUGAUG	:: :::::::::::::::::	CAACAAUUGGUAUCAGAGCCA	Cleavage		1	KAD4586122.1	Nitrilase-like protein 2
mmi-miR845c	E3N88_21932	2	-1	1	21	5745	5765	AGGCUCUGAUACCAAUUGAUG	:: :::::::::::::::::	CAACAAUUGGUAUCAGAGCCA	Cleavage		1	KAD4584331.1	transposition, RNA-mediated
mmi-miR845c	E3N88_32310	2	-1	1	21	5772	5792	AGGCUCUGAUACCAAUUGAUG	:: :::::::::::::::::	CAACAAUUGGUAUCAGAGCCA	Cleavage		1	KAD3336791.1	gag-polypeptide of LTR copia-type
mmi-miR845c	E3N88_24339	2	-1	1	21	5235	5255	AGGCUCUGAUACCAAUUGAUG	:: :::::::::::::::::	CAACAAUUGGUAUCAGAGCCG	Cleavage		1	KAD4384171.1	Phosphoenolpyruvate phosphomutase
mmi-miR845c	E3N88_32296	2	-1	1	21	2284	2304	AGGCUCUGAUACCAAUUGAUG	:: :::::::::::::::::	CAACAAUUGGUAUCAGAGCCA	Cleavage		1	KAD3336777.1
mmi-miR845c	E3N88_32288	2	-1	1	21	1031	1051	AGGCUCUGAUACCAAUUGAUG	:: :::::::::::::::::	CAACAAUUGGUAUCAGAGCCA	Cleavage		1	KAD3336769.1
mmi-miR845c	E3N88_28610	2	-1	1	21	3290	3310	AGGCUCUGAUACCAAUUGAUG	.::::::: ::::::::::.:	UAUCAAUUAGUAUCAGAGCUU	Cleavage		1	KAD4180019.1	Belongs to the oxygen-dependent FAD-linked oxidoreductase family
mmi-miR845c	E3N88_39081	2	-1	1	21	8155	8175	AGGCUCUGAUACCAAUUGAUG	.: :::::::::::::::::	UAACAAUUGGUAUCAGAGCCA	Cleavage		2	KAD2805704.1	serine threonine-protein kinase
mmi-miR845c	E3N88_32383	2	-1	1	21	1931	1951	AGGCUCUGAUACCAAUUGAUG	.: :::::::::::::::::	UAACAAUUGGUAUCAGAGCCA	Cleavage		2	KAD3336864.1	U2 snRNP auxiliary factor large subunit
mmi-miR845c	E3N88_26659	2	-1	1	21	12787	12807	AGGCUCUGAUACCAAUUGAUG	.:::: ::::::::::::::	UAUCAUUUGGUAUCAGAGCCA	Cleavage		2	KAD4178068.1	) efflux antiporter
mmi-miR845c	E3N88_32223	2	-1	1	21	3395	3415	AGGCUCUGAUACCAAUUGAUG	: ::::::::::::.::::.	CUUCAAUUGGUAUCGGAGCUA	Cleavage		2	KAD3336704.1	DNA-binding protein
mmi-miR845c	E3N88_24613	2	-1	1	21	8297	8317	AGGCUCUGAUACCAAUUGAUG	.: :::::::::::::::::	UAACAAUUGGUAUCAGAGCCA	Cleavage		1	KAD4384445.1	transcription factor-like protein
mmi-miR845c	E3N88_29714	2	-1	1	21	5264	5284	AGGCUCUGAUACCAAUUGAUG	.::::: :::::::::::::	UAUCAAGUGGUAUCAGAGCCA	Cleavage		1	KAD3640491.1	isoform X1
mmi-miR845c	E3N88_21663	2	-1	1	21	5829	5849	AGGCUCUGAUACCAAUUGAUG	.:::: ::::::::::::::	UAUCAUUUGGUAUCAGAGCCC	Cleavage		1	KAD4584062.1	Plastid division protein CDP1
mmi-miR845c	E3N88_24868	2	-1	1	21	5813	5833	AGGCUCUGAUACCAAUUGAUG	.: :::::::::::::::::	UAACAAUUGGUAUCAGAGCCA	Cleavage		1	KAD4384700.1	Copper-transporting ATPase(HMA5)
mmi-miR845c	E3N88_38080	2	-1	1	21	3301	3321	AGGCUCUGAUACCAAUUGAUG	.::::: :::::::::::::	UAUCAAGUGGUAUCAGAGCCG	Cleavage		1	KAD2804703.1	3-hydroxyisobutyryl-CoA hydrolase activity
mmi-miR845c	E3N88_23053	2	-1	1	21	11290	11310	AGGCUCUGAUACCAAUUGAUG	:: ::: ::::::::::::::	CAACAAGUGGUAUCAGAGCCU	Cleavage		1	KAD4585452.1	LRR receptor-like serine threonine-protein kinase
mmi-miR845c	E3N88_23783	2	-1	1	21	3394	3414	AGGCUCUGAUACCAAUUGAUG	.: :::::::::::::::::	UAACAAUUGGUAUCAGAGCCA	Cleavage		1	KAD4586182.1	Mitochondrial protein
mmi-miR845c	E3N88_34891	2	-1	1	21	2441	2461	AGGCUCUGAUACCAAUUGAUG	.::::: :::::::::::::	UAUCAAGUGGUAUCAGAGCCA	Cleavage		1	KAD3067011.1	L-threonine ammonia-lyase activity
mmi-miR7804-5p	E3N88_26330	2	-1	1	23	17789	17811	AGGGGUGUUCAUCGAAUCGAAUU	::::::::::: ::::::::.::	AAUUCGAUUCGUUGAACACCUCU	Cleavage		1	KAD4386161.1	Beach domain-containing protein
mmi-miR7804-5p	E3N88_32143	2	-1	1	23	11043	11065	AGGGGUGUUCAUCGAAUCGAAUU	::::.:::::::: :::::::::	AAUUUGAUUCGAUAAACACCCCU	Translation		1	KAD3336624.1	ZINC FINGER protein
mmi-miR7804-5p	E3N88_37698	2	-1	1	23	1474	1496	AGGGGUGUUCAUCGAAUCGAAUU	::::::::::::::::::::. :	AAUUCGAUUCGAUGAACACCUAU	Cleavage		1	KAD2804321.1	Belongs to the class-III pyridoxal-phosphate-dependent aminotransferase family
mmi-miR7804-5p	E3N88_33429	2	-1	1	23	6867	6889	AGGGGUGUUCAUCGAAUCGAAUU	::::.:::::: :::::::::::	AAUUUGAUUCGUUGAACACCCCU	Cleavage		1	KAD3337908.1	divergent subfamily of APPLE domains
mmi-miR7804-5p	E3N88_41455	2	-1	1	23	1148	1170	AGGGGUGUUCAUCGAAUCGAAUU	::::::::::: ::::::::.::	AAUUCGAUUCGUUGAACACCUCU	Cleavage		1	KAD2394478.1	Belongs to the ABC transporter superfamily. ABCG family. PDR (TC 3.A.1.205) subfamily
mmi-miR7804-5p	E3N88_32259	2	-1	1	23	5072	5094	AGGGGUGUUCAUCGAAUCGAAUU	::::::::::::::::::::. :	AAUUCGAUUCGAUGAACACCUAU	Cleavage		1	KAD3336740.1	Sodium/hydrogen exchanger family
mmi-miR7804-5p	E3N88_32257	2	-1	1	23	4949	4971	AGGGGUGUUCAUCGAAUCGAAUU	::::::::::::::::::::. :	AAUUCGAUUCGAUGAACACCUAU	Cleavage		1	KAD3336738.1	Sodium/hydrogen exchanger family
mmi-miR7804-5p	E3N88_30191	2	-1	1	23	4268	4290	AGGGGUGUUCAUCGAAUCGAAUU	::::::::::: ::::::::.::	AAUUCGAUUCGUUGAACACCUCU	Cleavage		2	KAD3640968.1	transmembrane ascorbate ferrireductase
mmi-miR7804-5p	E3N88_26729	2	-1	1	23	1142	1164	AGGGGUGUUCAUCGAAUCGAAUU	::::::::::: ::::::::.::	AAUUCGAUUCGUUGAACACCUCU	Cleavage		1	KAD4178138.1	3-dehydroquinate synthase, chloroplastic
mmi-miR7804-5p	E3N88_29601	2	-1	1	23	14034	14056	AGGGGUGUUCAUCGAAUCGAAUU	.:::.::::::::::::::::.	GAUUUGAUUCGAUGAACACCCUA	Cleavage		1	KAD3640378.1	-
mmi-miR7804-5p	E3N88_40914	2	-1	1	23	1691	1713	AGGGGUGUUCAUCGAAUCGAAUU	:::::::::: ::::.::::::	UAUUCGAUUCGUUGAAUACCCCU	Cleavage		1	KAD2393937.1	Belongs to the ABC transporter superfamily. ABCG family. PDR (TC 3.A.1.205) subfamily
mmi-miR7804-5p	E3N88_33500	2	-1	1	23	1066	1088	AGGGGUGUUCAUCGAAUCGAAUU	::: :::: :::::::::::..:	AAUCCGAUCCGAUGAACACCUUU	Cleavage		1	KAD3337979.1	Rrp15p
mmi-miR7804-5p	E3N88_28405	2	-1	1	23	316	338	AGGGGUGUUCAUCGAAUCGAAUU	::: ::: ::::::::::::::	AAUCCGACCCGAUGAACACCCCU	Cleavage		1	KAD4179814.1
mmi-miR7804-5p	E3N88_23301	2	-1	1	23	1566	1588	AGGGGUGUUCAUCGAAUCGAAUU	:: :::: :::::::::::::	UAUCCGAUCCGAUGAACACCCCA	Cleavage		1	KAD4585700.1	Belongs to the cytochrome P450 family
mmi-miR7804-5p	E3N88_28264	2	-1	1	23	2851	2873	AGGGGUGUUCAUCGAAUCGAAUU	:: .::: :::::.::::::::	UAUCUGAUCCGAUGGACACCCCU	Cleavage		1	KAD4179673.1	Ferric reductase like transmembrane component
mmi-miR7804-5p	E3N88_23325	2	-1	1	23	5277	5299	AGGGGUGUUCAUCGAAUCGAAUU	:: .:: :::::::::::.:::	UAUCUGAAUCGAUGAACACUCCU	Cleavage		1	KAD4585724.1	origin recognition complex subunit
mmi-miR7804-5p	E3N88_23621	2	-1	1	23	2425	2447	AGGGGUGUUCAUCGAAUCGAAUU	:: .:: :::::::::::.:::	UAUCUGAAUCGAUGAACACUCCU	Cleavage		1	KAD4586020.1	Transmembrane amino acid transporter protein
mmi-miR7804-5p	E3N88_23458	2	-1	1	23	15045	15067	AGGGGUGUUCAUCGAAUCGAAUU	:: ::: ::::::::::::::	UAUCCGACCCGAUGAACACCCCU	Cleavage		1	KAD4585857.1	Alpha/beta hydrolase family
mmi-miR7804-5p	E3N88_26535	2	-1	1	23	27111	27133	AGGGGUGUUCAUCGAAUCGAAUU	:: ::: ::::::::::::::	UAUCCGACCCGAUGAACACCCCU	Cleavage		2	KAD4177944.1	Chloride channel protein
mmi-miR7804-5p	E3N88_26505	2	-1	1	23	13039	13061	AGGGGUGUUCAUCGAAUCGAAUU	: :: : :::::::::::::::	UAGUCCAAUCGAUGAACACCCCU	Cleavage		1	KAD4386336.1	Belongs to the uridine kinase family
mmi-miR7804-5p	E3N88_32488	2	-1	1	23	12297	12319	AGGGGUGUUCAUCGAAUCGAAUU	:: ::: ::::::::::::::	UAUCCGACCCGAUGAACACCCCU	Cleavage		1	KAD3336968.1	splicing factor
mmi-miR7804-5p	E3N88_30108	2	-1	1	23	2331	2353	AGGGGUGUUCAUCGAAUCGAAUU	:: ::: ::::::::::::::	UAUCCGACCCGAUGAACACCCCU	Cleavage		1	KAD3640885.1	Molybdate-anion transporter-like
mmi-miR7804-5p	E3N88_40680	2	-1	1	23	9559	9581	AGGGGUGUUCAUCGAAUCGAAUU	:: ::: ::::::::::::::	UAUCCGACCCGAUGAACACCCCU	Cleavage		1	KAD2393703.1	Protein of unknown function (DUF1664)
mmi-miR7804-5p	E3N88_40855	2	-1	1	23	9335	9357	AGGGGUGUUCAUCGAAUCGAAUU	:: ::: ::::::::::::::	UAUCCGACCCGAUGAACACCCCU	Cleavage		1	KAD2393878.1	Belongs to the AAA ATPase family
mmi-miR7804-5p	E3N88_26521	2	-1	1	23	8297	8319	AGGGGUGUUCAUCGAAUCGAAUU	: :: : :::::::::::::::	UAGUCCAAUCGAUGAACACCCCU	Cleavage		1	KAD4386352.1	Belongs to the uridine kinase family
mmi-miR7804-5p	E3N88_39678	2	-1	1	23	368	390	AGGGGUGUUCAUCGAAUCGAAUU	:: ::: ::::::::::::::	UAUCCGACCCGAUGAACACCCCU	Cleavage		1	KAD2392701.1
mmi-miR7804-5p	E3N88_26534	2	-1	1	23	4058	4080	AGGGGUGUUCAUCGAAUCGAAUU	:: ::: ::::::::::::::	UAUCCGACCCGAUGAACACCCCU	Cleavage		1	KAD4177943.1	GEM-like protein
mmi-miR7804-5p	E3N88_40923	2	-1	1	23	2079	2101	AGGGGUGUUCAUCGAAUCGAAUU	:: ::: ::::::::::::::	UAUCCGACCCGAUGAACACCCCU	Cleavage		1	KAD2393946.1	Aux IAA proteins are short-lived transcriptional factors that function as repressors of early auxin response genes at low auxin concentrations(IAA19)
mmi-miR7804-5p	E3N88_21505	2	-1	1	23	1119	1141	AGGGGUGUUCAUCGAAUCGAAUU	:: ::: ::::::::::::::	UAUCCGACCCGAUGAACACCCCU	Cleavage		1	KAD4889432.1	The proteasome is a multicatalytic proteinase complex which is characterized by its ability to cleave peptides with Arg, Phe, Tyr, Leu, and Glu adjacent to the leaving group at neutral or slightly basic pH
mmi-miR7804-5p	E3N88_26545	2	-1	1	23	2270	2292	AGGGGUGUUCAUCGAAUCGAAUU	:: ::: ::::::::::::::	UAUCCGACCCGAUGAACACCCCU	Cleavage		1	KAD4177954.1	Chloride channel protein
mmi-miR7804-5p	E3N88_23099	2	-1	1	23	3711	3733	AGGGGUGUUCAUCGAAUCGAAUU	:: ::: ::::::::::::::	AAACCGAACCGAUGAACACCCCU	Cleavage		1	KAD4585498.1	ABC transporter B family member
mmi-miR7804-5p	E3N88_23162	2	-1	1	23	5056	5078	AGGGGUGUUCAUCGAAUCGAAUU	:: ::: ::::::::::::::	AAACCGAACCGAUGAACACCCCU	Cleavage		1	KAD4585561.1	ABC transporter B family member
mmi-miR7804-5p	E3N88_30307	2	-1	1	23	2821	2843	AGGGGUGUUCAUCGAAUCGAAUU	:: ::: ::::::::::::::	AAACCGAACCGAUGAACACCCCU	Cleavage		1	KAD3641083.1	Glycosylphosphatidylinositol anchor attachment 1
mmi-miR7804-5p	E3N88_24274	2	-1	1	23	3526	3548	AGGGGUGUUCAUCGAAUCGAAUU	::: ::::::::::::::	UAACCGAACCGAUGAACACCCCU	Cleavage		1	KAD4586673.1	Belongs to the histidine acid phosphatase family
mmi-miR403b-5p	E3N88_24751	2	-1	1	21	675	695	AGUUUGUGCGUGAAUCUAACC	::::.:::::::::: :::::	GGUUGGAUUCACGCAAAAACU	Cleavage		1	KAD4384583.1
mmi-miR862-3p	E3N88_33091	2	-1	1	21	29	49	AUAUGCUGGAUCUACUUGAAG	: :::.::.:.:::.::::::	CGUCAGGUGGGUCCGGCAUAU	Cleavage		1	KAD3337571.1	Myb/SANT-like DNA-binding domain
mmi-miR393f-5p	E3N88_35327	2	-1	1	22	2291	2311	AUCCAAAGGGAUCGCAUUGAUC	: ::: :::::::::::::::	AAACAA-GCGAUCCCUUUGGAU	Cleavage		5	KAD3067447.1
mmi-miR395c	E3N88_39985	2	-1	1	21	322	342	AUGAAGUGUUUGGGGGAACUC	:::::::.:::::: ::::::	GAGUUCCUCCAAACUCUUCAU	Cleavage		1	KAD2393008.1	atp sulfurylase
mmi-miR395c	E3N88_28196	2	-1	1	21	2731	2751	AUGAAGUGUUUGGGGGAACUC	::::::.::::::::::.:	CAGUUCCUCCAAACACUUUAA	Cleavage		1	KAD4179605.1	synthase
mmi-miR395c	E3N88_28175	2	-1	1	21	4173	4193	AUGAAGUGUUUGGGGGAACUC	::::::.::::::::::.:	CAGUUCCUCCAAACACUUUAA	Cleavage		1	KAD4179584.1	synthase
mmi-miR395c	E3N88_28181	2	-1	1	21	6454	6474	AUGAAGUGUUUGGGGGAACUC	::::::.::::::::::.:	CAGUUCCUCCAAACACUUUAA	Cleavage		2	KAD4179590.1	synthase
mmi-miR395c	E3N88_28200	2	-1	1	21	5785	5805	AUGAAGUGUUUGGGGGAACUC	::::::.::::::::::.:	CAGUUCCUCCAAACACUUUAA	Cleavage		1	KAD4179609.1	synthase
mmi-miR397b	E3N88_22186	2	-1	1	21	1171	1191	AUUGAGUGCAGCGUUGAUGAA	:: :::::.:::::.::::::	UUGAUCAAUGCUGCGCUCAAU	Cleavage		1	KAD4584585.1	Lignin degradation and detoxification of lignin-derived products
mmi-miR397b	E3N88_22175	2	-1	1	21	1171	1191	AUUGAGUGCAGCGUUGAUGAA	:: :::::.:::::.::::::	UUGAUCAAUGCUGCGCUCAAU	Cleavage		1	KAD4584574.1	Lignin degradation and detoxification of lignin-derived products
mmi-miR397b	E3N88_36088	2	-1	1	21	1078	1098	AUUGAGUGCAGCGUUGAUGAA	: .::::.::::::::::::	AUAGUCAAUGCUGCACUCAAU	Cleavage		1	KAD3068208.1	Belongs to the multicopper oxidase family
mmi-miR397d	E3N88_36088	2	-1	1	20	1079	1098	AUUGAGUGCAGCGUUGAUGA	: .::::.::::::::::::	UAGUCAAUGCUGCACUCAAU	Cleavage		1	KAD3068208.1	Belongs to the multicopper oxidase family
mmi-miR397d	E3N88_22186	2	-1	1	20	1172	1191	AUUGAGUGCAGCGUUGAUGA	: :::::.:::::.::::::	UGAUCAAUGCUGCGCUCAAU	Cleavage		1	KAD4584585.1	Lignin degradation and detoxification of lignin-derived products
mmi-miR397d	E3N88_22175	2	-1	1	20	1172	1191	AUUGAGUGCAGCGUUGAUGA	: :::::.:::::.::::::	UGAUCAAUGCUGCGCUCAAU	Cleavage		1	KAD4584574.1	Lignin degradation and detoxification of lignin-derived products
mmi-miR159o-3p	E3N88_27707	2	-1	1	21	593	613	AUUGGAUUGAAGGGAGCUCCA	:::.:.::::::::..:::	AUGAGUUUCCUUCAAUUUAAU	Cleavage		1	KAD4179116.1	isoflavone
mmi-miR159o-3p	E3N88_34677	2	-1	1	21	1142	1162	AUUGGAUUGAAGGGAGCUCCA	: :::: :::::::::::::	UAGAGCCCCCUUCAAUCCAAA	Cleavage		1	KAD3066797.1
mmi-miR159e-3p	E3N88_27707	2	-1	1	21	593	613	AUUGGAUUGAAGGGAGCUCCU	: :::.:.::::::::..:::	AUGAGUUUCCUUCAAUUUAAU	Cleavage		1	KAD4179116.1	isoflavone
mmi-miR159e-3p	E3N88_34677	2	-1	1	21	1142	1162	AUUGGAUUGAAGGGAGCUCCU	:::: :::::::::::::	UAGAGCCCCCUUCAAUCCAAA	Cleavage		1	KAD3066797.1
mmi-miR159n-3p	E3N88_34677	2	-1	1	21	1142	1162	AUUGGAUUGAAGGGAGCUCUC	::::: :::::::::::::	UAGAGCCCCCUUCAAUCCAAA	Cleavage		1	KAD3066797.1
mmi-miR159n-3p	E3N88_27707	2	-1	1	21	593	613	AUUGGAUUGAAGGGAGCUCUC	:::.:.::::::::..:::	AUGAGUUUCCUUCAAUUUAAU	Cleavage		1	KAD4179116.1	isoflavone
mmi-miR169a-5p	E3N88_22669	2	-1	1	21	264	284	CAGCCAAGGAUGACUUGCCGA	:::: :::::::::::::	AAGGCAUGUCAUCCUUGGCUC	Cleavage		1	KAD4585068.1
mmi-miR169b-5p	E3N88_22669	2	-1	1	21	264	284	CAGCCAAGGAUGACUUGCCGG	:::: :::::::::::::	AAGGCAUGUCAUCCUUGGCUC	Cleavage		1	KAD4585068.1
mmi-miR168c-3p	E3N88_34441	2	-1	1	21	2915	2935	CCCGCCUUGUAUCAAGUGAAU	:::: ::.:::.:::::::	UAUCACGUGGUACGAGGCGGG	Cleavage		1	KAD3066561.1	Potassium transporter
mmi-miR156u-5p	E3N88_31095	2	-1	1	20	1580	1599	CGACAGAAGAGAGUGAGCAC	:::::: ::::::::::::	GUGCUCUCUCUCUUCUGUCA	Cleavage		1	KAD3641871.1	Squamosa promoter-binding-like protein
mmi-miR156u-5p	E3N88_26033	2	-1	1	20	3414	3433	CGACAGAAGAGAGUGAGCAC	:::::: ::::::::::::	GUGCUCUCUCUCUUCUGUCA	Cleavage		1	KAD4385864.1	Squamosa promoter-binding-like protein
mmi-miR156u-5p	E3N88_37406	2	-1	1	20	3511	3530	CGACAGAAGAGAGUGAGCAC	:::::: ::::::::::::	GUGCUCUCUCUCUUCUGUCA	Cleavage		1	KAD2804029.1	SBP domain
mmi-miR156l-5p	E3N88_26033	2	-1	1	21	3413	3433	CGACAGAAGAGAGUGAGCAUA	:.::::: ::::::::::::	UGUGCUCUCUCUCUUCUGUCA	Cleavage		1	KAD4385864.1	Squamosa promoter-binding-like protein
mmi-miR156l-5p	E3N88_31095	2	-1	1	21	1579	1599	CGACAGAAGAGAGUGAGCAUA	.::::: ::::::::::::	CGUGCUCUCUCUCUUCUGUCA	Cleavage		1	KAD3641871.1	Squamosa promoter-binding-like protein
mmi-miR156l-5p	E3N88_37406	2	-1	1	21	3510	3530	CGACAGAAGAGAGUGAGCAUA	.::::: ::::::::::::	CGUGCUCUCUCUCUUCUGUCA	Cleavage		1	KAD2804029.1	SBP domain
mmi-miR160d-5p	E3N88_38232	2	-1	1	21	1302	1322	CGCCUGGCUCCCUGUAUGCCA	:::: :::::::::::::	AAGCAUUCAGGGAGCCAGGCA	Cleavage		1	KAD2804855.1	Auxin response factors (ARFs) are transcriptional factors that bind specifically to the DNA sequence 5'-TGTCTC-3' found in the auxin-responsive promoter elements (AuxREs)
mmi-miR845a	E3N88_21770	2	-1	1	21	67114	67134	CGGCUCUGAUACCAAUUGAUG	:::::::::::::::::	UUACAAUUGGUAUCAGAGCCA	Cleavage		2	KAD4584169.1	LRR receptor-like serine threonine-protein kinase
mmi-miR845a	E3N88_38044	2	-1	1	21	7057	7077	CGGCUCUGAUACCAAUUGAUG	:::::::::::::.:::::.	CAUCAAUUGGUAUUAGAGCUC	Cleavage		1	KAD2804667.1	Mitochondrial protein
mmi-miR845a	E3N88_35113	2	-1	1	21	10814	10834	CGGCUCUGAUACCAAUUGAUG	:::::.:::::::::::::.	CAUCAGUUGGUAUCAGAGCUU	Cleavage		1	KAD3067233.1
mmi-miR845a	E3N88_24731	2	-1	1	21	5337	5357	CGGCUCUGAUACCAAUUGAUG	:::::.:::::::::::::.	CAUCAGUUGGUAUCAGAGCUA	Cleavage		1	KAD4384563.1	Reverse transcriptase (RNA-dependent DNA polymerase)
mmi-miR845a	E3N88_21602	2	-1	1	21	27177	27197	CGGCUCUGAUACCAAUUGAUG	.:::: ::::::::::::::	UAUCAUUUGGUAUCAGAGCCU	Cleavage		3	KAD4584001.1	Belongs to the peptidase C19 family
mmi-miR845a	E3N88_21520	2	-1	1	21	886	906	CGGCUCUGAUACCAAUUGAUG	:::::.:::::::::::::.	CAUCAGUUGGUAUCAGAGCUU	Cleavage		2	KAD4889447.1	Kelch repeat-containing protein
mmi-miR845a	E3N88_40295	2	-1	1	21	26062	26082	CGGCUCUGAUACCAAUUGAUG	:: :::::::::::::::::	CAACAAUUGGUAUCAGAGCCU	Cleavage		3	KAD2393318.1	WD repeat-containing protein
mmi-miR845a	E3N88_32383	2	-1	1	21	1931	1951	CGGCUCUGAUACCAAUUGAUG	.: :::::::::::::::::	UAACAAUUGGUAUCAGAGCCA	Cleavage		2	KAD3336864.1	U2 snRNP auxiliary factor large subunit
mmi-miR845a	E3N88_36154	2	-1	1	21	3248	3268	CGGCUCUGAUACCAAUUGAUG	:::::.:::::::::::::.	CAUCAGUUGGUAUCAGAGCUU	Cleavage		1	KAD3068274.1	trans-2-enoyl-CoA reductase
mmi-miR845a	E3N88_25715	2	-1	1	21	874	894	CGGCUCUGAUACCAAUUGAUG	:::::.:::::::::::::.	CAUCAGUUGGUAUCAGAGCUC	Cleavage		1	KAD4385547.1
mmi-miR845a	E3N88_23009	2	-1	1	21	20858	20878	CGGCUCUGAUACCAAUUGAUG	:: :::::::::::::::::	CAACAAUUGGUAUCAGAGCCA	Cleavage		4	KAD4585408.1	Belongs to the protein kinase superfamily
mmi-miR845a	E3N88_23009	2	-1	1	21	22365	22385	CGGCUCUGAUACCAAUUGAUG	:: :::::::::::::::::	CAACAAUUGGUAUCAGAGCCA	Cleavage		4	KAD4585408.1	Belongs to the protein kinase superfamily
mmi-miR845a	E3N88_35067	2	-1	1	21	14907	14927	CGGCUCUGAUACCAAUUGAUG	::::: ::::::::::::::	CAUCACUUGGUAUCAGAGCCA	Cleavage		1	KAD3067187.1	Sodium hydrogen exchanger
mmi-miR845a	E3N88_23828	2	-1	1	21	8344	8364	CGGCUCUGAUACCAAUUGAUG	:: :::::::::::::::::	CAACAAUUGGUAUCAGAGCCC	Cleavage		1	KAD4586227.1	Chorismate synthase(CS1)
mmi-miR845a	E3N88_36436	2	-1	1	21	15196	15216	CGGCUCUGAUACCAAUUGAUG	::::: ::::::::::::::	CAUCAUUUGGUAUCAGAGCCA	Cleavage		1	KAD3068556.1	casein kinase
mmi-miR845a	E3N88_26264	2	-1	1	21	8489	8509	CGGCUCUGAUACCAAUUGAUG	:: :::::::::::::::::	CAACAAUUGGUAUCAGAGCCU	Cleavage		1	KAD4386095.1	isoform X1
mmi-miR845a	E3N88_31362	2	-1	1	21	6741	6761	CGGCUCUGAUACCAAUUGAUG	:: :::::::::::::::::	CAACAAUUGGUAUCAGAGCCA	Cleavage		1	KAD3642138.1	Reversible hydration of carbon dioxide
mmi-miR845a	E3N88_23723	2	-1	1	21	4587	4607	CGGCUCUGAUACCAAUUGAUG	:: :::::::::::::::::	CAACAAUUGGUAUCAGAGCCA	Cleavage		1	KAD4586122.1	Nitrilase-like protein 2
mmi-miR845a	E3N88_31598	2	-1	1	21	1499	1519	CGGCUCUGAUACCAAUUGAUG	:::::: :::::::::::::	CAUCAAGUGGUAUCAGAGCCU	Cleavage		1	KAD3336079.1	spliceosomal complex assembly
mmi-miR845a	E3N88_21932	2	-1	1	21	5745	5765	CGGCUCUGAUACCAAUUGAUG	:: :::::::::::::::::	CAACAAUUGGUAUCAGAGCCA	Cleavage		1	KAD4584331.1	transposition, RNA-mediated
mmi-miR845a	E3N88_32310	2	-1	1	21	5772	5792	CGGCUCUGAUACCAAUUGAUG	:: :::::::::::::::::	CAACAAUUGGUAUCAGAGCCA	Cleavage		1	KAD3336791.1	gag-polypeptide of LTR copia-type
mmi-miR845a	E3N88_21523	2	-1	1	21	4026	4046	CGGCUCUGAUACCAAUUGAUG	:: :::::::::::::::::	CAACAAUUGGUAUCAGAGCCU	Cleavage		1	KAD4889450.1	Glycosyl transferase family 8
mmi-miR845a	E3N88_32184	2	-1	1	21	626	646	CGGCUCUGAUACCAAUUGAUG	:::: :::::::::::::::	CAUCUAUUGGUAUCAGAGCCU	Cleavage		1	KAD3336665.1	Thioredoxin
mmi-miR845a	E3N88_41307	2	-1	1	21	739	759	CGGCUCUGAUACCAAUUGAUG	:: :::::::::::::::::	CAACAAUUGGUAUCAGAGCCU	Cleavage		1	KAD2394330.1
mmi-miR845a	E3N88_23042	2	-1	1	21	1126	1146	CGGCUCUGAUACCAAUUGAUG	:: :::::::::::::::::	CAACAAUUGGUAUCAGAGCCU	Cleavage		1	KAD4585441.1
mmi-miR845a	E3N88_41343	2	-1	1	21	14220	14240	CGGCUCUGAUACCAAUUGAUG	.: :::::::::::::::::	UAACAAUUGGUAUCAGAGCCA	Cleavage		3	KAD2394366.1	Guanine nucleotide-binding protein subunit
mmi-miR845a	E3N88_32296	2	-1	1	21	2284	2304	CGGCUCUGAUACCAAUUGAUG	:: :::::::::::::::::	CAACAAUUGGUAUCAGAGCCA	Cleavage		1	KAD3336777.1
mmi-miR845a	E3N88_32288	2	-1	1	21	1031	1051	CGGCUCUGAUACCAAUUGAUG	:: :::::::::::::::::	CAACAAUUGGUAUCAGAGCCA	Cleavage		1	KAD3336769.1
mmi-miR845a	E3N88_39081	2	-1	1	21	8155	8175	CGGCUCUGAUACCAAUUGAUG	.: :::::::::::::::::	UAACAAUUGGUAUCAGAGCCA	Cleavage		2	KAD2805704.1	serine threonine-protein kinase
mmi-miR845a	E3N88_26659	2	-1	1	21	12787	12807	CGGCUCUGAUACCAAUUGAUG	.:::: ::::::::::::::	UAUCAUUUGGUAUCAGAGCCA	Cleavage		2	KAD4178068.1	) efflux antiporter
mmi-miR845a	E3N88_32223	2	-1	1	21	3395	3415	CGGCUCUGAUACCAAUUGAUG	: ::::::::::::.::::.	CUUCAAUUGGUAUCGGAGCUA	Cleavage		2	KAD3336704.1	DNA-binding protein
mmi-miR845a	E3N88_24613	2	-1	1	21	8297	8317	CGGCUCUGAUACCAAUUGAUG	.: :::::::::::::::::	UAACAAUUGGUAUCAGAGCCA	Cleavage		2	KAD4384445.1	transcription factor-like protein
mmi-miR845a	E3N88_29714	2	-1	1	21	5264	5284	CGGCUCUGAUACCAAUUGAUG	.::::: :::::::::::::	UAUCAAGUGGUAUCAGAGCCA	Cleavage		1	KAD3640491.1	isoform X1
mmi-miR845a	E3N88_21663	2	-1	1	21	5829	5849	CGGCUCUGAUACCAAUUGAUG	.:::: ::::::::::::::	UAUCAUUUGGUAUCAGAGCCC	Cleavage		1	KAD4584062.1	Plastid division protein CDP1
mmi-miR845a	E3N88_24868	2	-1	1	21	5813	5833	CGGCUCUGAUACCAAUUGAUG	.: :::::::::::::::::	UAACAAUUGGUAUCAGAGCCA	Cleavage		1	KAD4384700.1	Copper-transporting ATPase(HMA5)
mmi-miR845a	E3N88_23783	2	-1	1	21	3394	3414	CGGCUCUGAUACCAAUUGAUG	.: :::::::::::::::::	UAACAAUUGGUAUCAGAGCCA	Cleavage		1	KAD4586182.1	Mitochondrial protein
mmi-miR845a	E3N88_35903	2	-1	1	21	4447	4467	CGGCUCUGAUACCAAUUGAUG	.: :::::::::::::::::	UAACAAUUGGUAUCAGAGCCU	Cleavage		1	KAD3068023.1	Integrase core domain
mmi-miR845a	E3N88_34891	2	-1	1	21	2441	2461	CGGCUCUGAUACCAAUUGAUG	.::::: :::::::::::::	UAUCAAGUGGUAUCAGAGCCA	Cleavage		1	KAD3067011.1	L-threonine ammonia-lyase activity
mmi-miR845a	E3N88_38958	2	-1	1	21	62025	62045	CGGCUCUGAUACCAAUUGAUG	:: .:::::::::.::::::	GAUAGAUUGGUAUCGGAGCCG	Cleavage		2	KAD2805581.1	ATP-dependent zinc metalloprotease FTSH 11 chloroplastic
mmi-miR845a	E3N88_38958	2	-1	1	21	101432	101452	CGGCUCUGAUACCAAUUGAUG	: ::::::::::::::::..	CUUCAAUUGGUAUCAGAGUUC	Cleavage		2	KAD2805581.1	ATP-dependent zinc metalloprotease FTSH 11 chloroplastic
mmi-miR845a	E3N88_35285	2	-1	1	21	1650	1670	CGGCUCUGAUACCAAUUGAUG	:: ::: ::::::::::::::	CAACAACUGGUAUCAGAGCCG	Cleavage		1	KAD3067405.1
mmi-miR845a	E3N88_28271	2	-1	1	21	34487	34507	CGGCUCUGAUACCAAUUGAUG	:::::::::::::::::	UUACAAUUGGUAUCAGAGCCA	Cleavage		1	KAD4179680.1	Leucine-rich repeat receptor-like protein kinase
mmi-miR845a	E3N88_29930	2	-1	1	21	919	939	CGGCUCUGAUACCAAUUGAUG	:: ::: ::::::::::::::	CAACAAGUGGUAUCAGAGCCG	Cleavage		1	KAD3640707.1	Reverse transcriptase (RNA-dependent DNA polymerase)
mmi-miR396d-5p	E3N88_24250	2	-1	1	21	14838	14858	CUCCACGGCUUUCUUGAACUU	::::: .::::::.:::::::	AAGUUGGAGAAAGUCGUGGAG	Cleavage		1	KAD4586649.1	serine threonine-protein kinase
mmi-miR396d-5p	E3N88_39423	2	-1	1	21	2161	2181	CUCCACGGCUUUCUUGAACUU	::::: .::::::.:::::::	AAGUUGGAGAAAGUCGUGGAG	Cleavage		1	KAD2806046.1	Protein MODIFIER OF SNC1
mmi-miR396d-5p	E3N88_33063	2	-1	1	21	304	324	CUCCACGGCUUUCUUGAACUU	: :.:::::.:::::::::	GCGGUUAAGAAGGCCGUGGAG	Cleavage		1	KAD3337543.1	3-ketodihydrosphingosine reductase-like
mmi-miR396d-5p	E3N88_33104	2	-1	1	21	304	324	CUCCACGGCUUUCUUGAACUU	: :.:::::.:::::::::	GCGGUUAAGAAGGCCGUGGAG	Cleavage		1	KAD3337584.1	KR domain
mmi-miR858d	E3N88_30635	2	-1	1	21	529	549	CUCGUUGUCUGUUCGACCUUG	: ::::::::: :::::.:::	CCAGGUCGAACCGACAAUGAG	Translation		1	KAD3641411.1	transcription factor(MYBPA1)
mmi-miR858d	E3N88_36141	2	-1	1	21	1264	1284	CUCGUUGUCUGUUCGACCUUG	: ::: ::.:::::.::::::	CCAGGACGGACAGAUAACGAG	Cleavage		1	KAD3068261.1	Transcription factor
mmi-miR858d	E3N88_39653	2	-1	1	21	614	634	CUCGUUGUCUGUUCGACCUUG	: ::: ::::::::::::::	CCAGGAAGAACAGACAACGAG	Cleavage		1	KAD2806276.1	Myb-related protein
mmi-miR477b	E3N88_39451	2	-1	1	20	887	906	CUCUCCCUCAAAGGCUUCUG	..:::::: :::::::::::	UGGAAGCCCUUGAGGGAGAG	Cleavage		1	KAD2806074.1	Belongs to the GRAS family
mmi-miR395l	E3N88_28196	2	-1	1	21	2731	2751	CUGAAGUGUUUGGGGGAACCC	:::::.::::::::::.:	CAGUUCCUCCAAACACUUUAA	Cleavage		1	KAD4179605.1	synthase
mmi-miR395l	E3N88_28175	2	-1	1	21	4173	4193	CUGAAGUGUUUGGGGGAACCC	:::::.::::::::::.:	CAGUUCCUCCAAACACUUUAA	Cleavage		1	KAD4179584.1	synthase
mmi-miR395l	E3N88_28181	2	-1	1	21	6454	6474	CUGAAGUGUUUGGGGGAACCC	:::::.::::::::::.:	CAGUUCCUCCAAACACUUUAA	Cleavage		3	KAD4179590.1	synthase
mmi-miR395l	E3N88_28200	2	-1	1	21	5785	5805	CUGAAGUGUUUGGGGGAACCC	:::::.::::::::::.:	CAGUUCCUCCAAACACUUUAA	Cleavage		2	KAD4179609.1	synthase
mmi-miR395f	E3N88_28196	2	-1	1	22	2730	2751	CUGAAGUGUUUGGGGGAACUCC	::::::.::::::::::.:	UCAGUUCCUCCAAACACUUUAA	Cleavage		1	KAD4179605.1	synthase
mmi-miR395f	E3N88_28175	2	-1	1	22	4172	4193	CUGAAGUGUUUGGGGGAACUCC	::::::.::::::::::.:	ACAGUUCCUCCAAACACUUUAA	Cleavage		1	KAD4179584.1	synthase
mmi-miR395f	E3N88_28181	2	-1	1	22	6453	6474	CUGAAGUGUUUGGGGGAACUCC	::::::.::::::::::.:	ACAGUUCCUCCAAACACUUUAA	Cleavage		3	KAD4179590.1	synthase
mmi-miR395f	E3N88_28200	2	-1	1	22	5784	5805	CUGAAGUGUUUGGGGGAACUCC	::::::.::::::::::.:	ACAGUUCCUCCAAACACUUUAA	Cleavage		1	KAD4179609.1	synthase
mmi-miR395a	E3N88_28196	2	-1	1	21	2731	2751	CUGAAGUGUUUGGGGGAACUC	::::::.::::::::::.:	CAGUUCCUCCAAACACUUUAA	Cleavage		1	KAD4179605.1	synthase
mmi-miR395a	E3N88_28175	2	-1	1	21	4173	4193	CUGAAGUGUUUGGGGGAACUC	::::::.::::::::::.:	CAGUUCCUCCAAACACUUUAA	Cleavage		1	KAD4179584.1	synthase
mmi-miR395a	E3N88_28181	2	-1	1	21	6454	6474	CUGAAGUGUUUGGGGGAACUC	::::::.::::::::::.:	CAGUUCCUCCAAACACUUUAA	Cleavage		3	KAD4179590.1	synthase
mmi-miR395a	E3N88_28200	2	-1	1	21	5785	5805	CUGAAGUGUUUGGGGGAACUC	::::::.::::::::::.:	CAGUUCCUCCAAACACUUUAA	Cleavage		2	KAD4179609.1	synthase
mmi-miR156j-5p	E3N88_31095	2	-1	1	21	1580	1600	CUGACAGAAGAGAGUGAGCAC	:::::: :::::::::::::	GUGCUCUCUCUCUUCUGUCAA	Cleavage		1	KAD3641871.1	Squamosa promoter-binding-like protein
mmi-miR156j-5p	E3N88_26033	2	-1	1	21	3414	3434	CUGACAGAAGAGAGUGAGCAC	:::::: :::::::::::::	GUGCUCUCUCUCUUCUGUCAU	Cleavage		1	KAD4385864.1	Squamosa promoter-binding-like protein
mmi-miR156j-5p	E3N88_37406	2	-1	1	21	3511	3531	CUGACAGAAGAGAGUGAGCAC	:::::: :::::::::::::	GUGCUCUCUCUCUUCUGUCAA	Cleavage		2	KAD2804029.1	SBP domain
mmi-miR156j-5p	E3N88_24261	2	-1	1	21	1988	2008	CUGACAGAAGAGAGUGAGCAC	:::::..::::::::::..:	CUGCUCGUUCUCUUCUGUUGG	Cleavage		1	KAD4586660.1	CLASP N terminal
mmi-miR156o-5p	E3N88_24261	2	-1	1	20	1989	2008	CUGACAGAAGAGAGUGAGCA	:::::..::::::::::..:	UGCUCGUUCUCUUCUGUUGG	Cleavage		1	KAD4586660.1	CLASP N terminal
mmi-miR156o-5p	E3N88_31095	2	-1	1	20	1581	1600	CUGACAGAAGAGAGUGAGCA	::::: :::::::::::::	UGCUCUCUCUCUUCUGUCAA	Cleavage		1	KAD3641871.1	Squamosa promoter-binding-like protein
mmi-miR156o-5p	E3N88_26033	2	-1	1	20	3415	3434	CUGACAGAAGAGAGUGAGCA	::::: :::::::::::::	UGCUCUCUCUCUUCUGUCAU	Cleavage		1	KAD4385864.1	Squamosa promoter-binding-like protein
mmi-miR156o-5p	E3N88_37406	2	-1	1	20	3512	3531	CUGACAGAAGAGAGUGAGCA	::::: :::::::::::::	UGCUCUCUCUCUUCUGUCAA	Cleavage		2	KAD2804029.1	SBP domain
mmi-miR394b	E3N88_37407	2	-1	1	20	4385	4404	CUGGCAUUCUGUCCACCUCC	:::::: ::::::::::::	GGAGGUUGACAGAAUGCCAA	Cleavage		1	KAD2804030.1	F-box only protein
mmi-miR394b	E3N88_31096	2	-1	1	20	2611	2630	CUGGCAUUCUGUCCACCUCC	:::::: ::::::::::::	GGAGGUUGACAGAAUGCCAA	Cleavage		1	KAD3641872.1	F-box only protein
mmi-miR394b	E3N88_40685	2	-1	1	20	1866	1885	CUGGCAUUCUGUCCACCUCC	:::::: ::::::::::::	GGAGGUUGACAGAAUGCCAA	Cleavage		2	KAD2393708.1	F-box only protein
mmi-miR159p-3p	E3N88_34677	2	-1	1	21	1142	1162	CUUGGAUUGAAGGGAGCUCCC	:::: :::::::::::::	UAGAGCCCCCUUCAAUCCAAA	Cleavage		1	KAD3066797.1
mmi-miR159q-3p	E3N88_34677	2	-1	1	21	1142	1162	CUUGGAUUGAAGGGAGCUCCU	:::: :::::::::::::	UAGAGCCCCCUUCAAUCCAAA	Cleavage		1	KAD3066797.1
mmi-miR159k-3p	E3N88_34677	2	-1	1	20	1143	1162	CUUGGAUUGAAGGGAGCUCC	:::: :::::::::::::	AGAGCCCCCUUCAAUCCAAA	Cleavage		1	KAD3066797.1
mmi-miR159f-3p	E3N88_34677	2	-1	1	21	1142	1162	CUUGGAUUGAAGGGAGCUCUA	:::::: :::::::::::::	UAGAGCCCCCUUCAAUCCAAA	Cleavage		1	KAD3066797.1
mmi-miR159g-3p	E3N88_34677	2	-1	1	20	1143	1162	CUUGGAUUGAAGGGAGCUCU	::::: :::::::::::::	AGAGCCCCCUUCAAUCCAAA	Cleavage		1	KAD3066797.1
mmi-miR158a-5p	E3N88_24872	2	-1	1	21	691	711	CUUUGUCUACAAUUUUGGAAA	:.:::.::::::::..:::	GGUUCAAGAUUGUAGAUGAAG	Cleavage		1	KAD4384704.1	LURP-one-related
mmi-miR158a-5p	E3N88_25192	2	-1	1	21	16991	17011	CUUUGUCUACAAUUUUGGAAA	:.:::::::::.::::::	ACUUCAAAAUUGUGGACAAAA	Cleavage		1	KAD4385024.1	Agenet domain
mmi-cand103a	E3N88_38712	2	-1	1	21	9666	9686	UCGGCCCAGGCUUCAUUCCUU	::::::::::::::: .:::	UAGGAAUGAAGCCUGGUUCGA	Cleavage		1	KAD2805335.1	DNA RNA polymerases superfamily protein
mmi-cand64	E3N88_38712	2	-1	1	21	9666	9686	UCGGACCAGACUUCAUUCCUC	:::::::::: :::::.:::	UAGGAAUGAAGCCUGGUUCGA	Translation		2	KAD2805335.1	DNA RNA polymerases superfamily protein
mmi-cand103b	E3N88_38712	2	-1	1	21	9666	9686	UCGGCCCAGGCUUCAUUCCUU	::::::::::::::: .:::	UAGGAAUGAAGCCUGGUUCGA	Cleavage		1	KAD2805335.1	DNA RNA polymerases superfamily protein
mmi-cand61	E3N88_38712	2	-1	1	21	9666	9686	UCGGAACAGGCUUCAUUCCUU	:::::::::::::: :.:::	UAGGAAUGAAGCCUGGUUCGA	Cleavage		2	KAD2805335.1	DNA RNA polymerases superfamily protein
mmi-cand122a	E3N88_41007	2	-1	1	20	1547	1566	UUGACAGAAGAUAGAGAGCA	:::.:.:.:.:::::::::	CGCUUUUUGUUUUCUGUCAA	Cleavage		1	KAD2394030.1
mmi-cand122a	E3N88_38858	2	-1	1	20	2280	2299	UUGACAGAAGAUAGAGAGCA	:.:.::::::::.:::::.	AGUUUUCUAUCUUUUGUCAG	Cleavage		1	KAD2805481.1	RNA polymerase III subunit RPC82
mmi-cand118	E3N88_25592	2	-1	1	21	3071	3091	UUCAAUAAAGCUGUGGGAAGA	.::::::: :::::.:::::	CUUUCCCACUGCUUUGUUGAA	Cleavage		1	KAD4385424.1	Protein CHAPERONE-LIKE PROTEIN OF POR1-like
mmi-cand47	E3N88_35711	2	-1	1	21	3887	3907	UAGUUCAAUAAAGCUGUGGGA	:.:::::::::::::.:::	GCUCACAGCUUUAUUGGACUC	Cleavage		1	KAD3067831.1	R3H domain
mmi-cand4	E3N88_21089	2	-1	1	21	13702	13722	AGAGCUGUCUUCAAUCCAUUC	::::::::.:::..:.:::	ACAUGGAUUGGAGAUGGUUCU	Cleavage		1	KAD4889016.1	Protein MODIFIER OF SNC1
mmi-cand44	E3N88_34406	2	-1	1	21	846	866	GUUGGACUGAAGGGAGCUCCC	:::::::::::: :::::.	CCGAGCUCCCUUCAAUCCAAU	Cleavage		2	KAD3066526.1	Transcription factor
mmi-cand117	E3N88_22670	2	-1	1	22	2041	2062	UUAAAGCUUAGAAAAACGUCGU	:.::.:: :::::::::::::.	AUGAUGUCUUUCUAAGCUUUAG	Cleavage		1	KAD4585069.1
mmi-cand117	E3N88_22719	2	-1	1	22	59	80	UUAAAGCUUAGAAAAACGUCGU	:.::.:: :::::::::::::.	AUGAUGUCUUUCUAAGCUUUAG	Cleavage		1	KAD4585118.1	TMV resistance protein N-like
mmi-cand117	E3N88_22687	2	-1	1	22	7657	7678	UUAAAGCUUAGAAAAACGUCGU	:.::.:: :::::::::::::.	AUGAUGUCUUUCUAAGCUUUAG	Cleavage		2	KAD4585086.1	TMV resistance protein N-like
mmi-cand117	E3N88_33524	2	-1	1	22	2338	2359	UUAAAGCUUAGAAAAACGUCGU	:. :: ::::::::::.::::.	AUAACAUUUUUCUAAGUUUUAG	Cleavage		1	KAD3338003.1	Sister chromatid cohesion protein PDS5 homolog
mmi-cand106a	E3N88_38712	2	-1	1	21	9666	9686	UCUGACCAGGCUUCAUUCCUC	::::::::::::::::. ::	UAGGAAUGAAGCCUGGUUCGA	Cleavage		1	KAD2805335.1	DNA RNA polymerases superfamily protein
mmi-cand106a	E3N88_32574	2	-1	1	21	129	149	UCUGACCAGGCUUCAUUCCUC	:::::::::.::::.:::	GUUGAAUGAAGCUUGGUUAGA	Cleavage		1	KAD3337054.1	Belongs to the protein kinase superfamily. Ser Thr protein kinase family
mmi-cand3a	E3N88_29128	2	-1	1	21	5686	5706	AAUGUUGUCUGGCUCGAGGCC	: .::.:.::::::.::::::	GCUCUUGGGCCAGAUAACAUU	Cleavage		1	KAD4180537.1
mmi-cand21	E3N88_38142	2	-1	1	21	1980	2000	CCACAGCUUUCUUGAACUUUU	:.::::: :::::::::::	GCAGGUUCAUGAAAGCUGUGG	Cleavage		1	KAD2804765.1	Glycogen recognition site of AMP-activated protein kinase
mmi-cand72	E3N88_38712	2	-1	1	20	9667	9686	UCGGACCAGGCUUCAUCCUU	:.: ::::::::::::.:::	AGGAAUGAAGCCUGGUUCGA	Cleavage		1	KAD2805335.1	DNA RNA polymerases superfamily protein
mmi-cand111	E3N88_27761	2	-1	1	21	274	294	UGCCAAAGGAGAGUUGUCCUG	:::.::::.::.::::::.	ACGGAUAACUUUCUUUUGGCG	Cleavage		1	KAD4179170.1	-
mmi-cand63	E3N88_38712	2	-1	1	21	9666	9686	UCGGACCAAGCUUCAUUCCUC	::::::::::: ::::.:::	UAGGAAUGAAGCCUGGUUCGA	Cleavage		1	KAD2805335.1	DNA RNA polymerases superfamily protein
mmi-cand107a	E3N88_38712	2	-1	1	21	9666	9686	UCUGACCAGGCUUCAUUCCUU	::::::::::::::::. ::	UAGGAAUGAAGCCUGGUUCGA	Cleavage		1	KAD2805335.1	DNA RNA polymerases superfamily protein
mmi-cand107a	E3N88_32574	2	-1	1	21	129	149	UCUGACCAGGCUUCAUUCCUU	:::::::::.::::.:::	GUUGAAUGAAGCUUGGUUAGA	Cleavage		1	KAD3337054.1	Belongs to the protein kinase superfamily. Ser Thr protein kinase family
mmi-cand102	E3N88_38712	2	-1	1	20	9667	9686	UCGGCCCAGGCUUCAUUCCU	::::::::::::::: .:::	AGGAAUGAAGCCUGGUUCGA	Cleavage		1	KAD2805335.1	DNA RNA polymerases superfamily protein
mmi-cand46	E3N88_38712	2	-1	1	21	9666	9686	UAGGACCAGGCUUCAUUCCUU	::::::::::::::::.: :	UAGGAAUGAAGCCUGGUUCGA	Cleavage		1	KAD2805335.1	DNA RNA polymerases superfamily protein
mmi-cand14a	E3N88_21132	2	-1	1	22	864	885	AUCUCCCUCAAGGGCUUCUGGC	...::::.::::::::::::	AUUGGAAGUCCUUGAGGGAGAG	Cleavage		1	KAD4889059.1	Belongs to the GRAS family
mmi-cand14b	E3N88_21132	2	-1	1	22	864	885	AUCUCCCUCAAGGGCUUCUGGC	...::::.::::::::::::	AUUGGAAGUCCUUGAGGGAGAG	Cleavage		1	KAD4889059.1	Belongs to the GRAS family
mmi-cand3b	E3N88_29128	2	-1	1	21	5686	5706	AAUGUUGUCUGGCUCGAGGCC	: .::.:.::::::.::::::	GCUCUUGGGCCAGAUAACAUU	Cleavage		1	KAD4180537.1
mmi-cand107b	E3N88_38712	2	-1	1	21	9666	9686	UCUGACCAGGCUUCAUUCCUU	::::::::::::::::. ::	UAGGAAUGAAGCCUGGUUCGA	Cleavage		1	KAD2805335.1	DNA RNA polymerases superfamily protein
mmi-cand107b	E3N88_32574	2	-1	1	21	129	149	UCUGACCAGGCUUCAUUCCUU	:::::::::.::::.:::	GUUGAAUGAAGCUUGGUUAGA	Cleavage		1	KAD3337054.1	Belongs to the protein kinase superfamily. Ser Thr protein kinase family
mmi-cand122b	E3N88_41007	2	-1	1	20	1547	1566	UUGACAGAAGAUAGAGAGCA	:::.:.:.:.:::::::::	CGCUUUUUGUUUUCUGUCAA	Cleavage		1	KAD2394030.1
mmi-cand122b	E3N88_38858	2	-1	1	20	2280	2299	UUGACAGAAGAUAGAGAGCA	:.:.::::::::.:::::.	AGUUUUCUAUCUUUUGUCAG	Cleavage		1	KAD2805481.1	RNA polymerase III subunit RPC82
mmi-cand10	E3N88_36750	2	-1	1	21	3149	3169	AGGUGUAGGUGUAUUUGCAGA	::::::::.:..:.:::::	GAUGCAAAUAUAUUUGCACCU	Cleavage		1	KAD3068870.1	Ribulose-1,5 bisphosphate carboxylase oxygenase large subunit N-methyltransferase
mmi-cand10	E3N88_26670	2	-1	1	21	587	607	AGGUGUAGGUGUAUUUGCAGA	:::::.:.::.::::::.:	GAUGCAAGUGCAUCUACACUU	Cleavage		1	KAD4178079.1	disease resistance
mmi-cand19	E3N88_27382	2	-1	1	21	1056	1076	CAGCAUCUUCAAGAUUCACAU	:: :::::::::::::::::	AUCUGAAUCUUGAAGAUGCUU	Cleavage		1	KAD4178791.1	glycerophosphoryl diester phosphodiesterase
mmi-cand15	E3N88_39770	2	-1	1	21	2217	2237	AUGAGAAUCUUGAUGAUGCUG	:::::::::::.::::::: :	CAGCAUCAUCAGGAUUCUCUU	Cleavage		1	KAD2392793.1
mmi-cand15	E3N88_35081	2	-1	1	21	6129	6149	AUGAGAAUCUUGAUGAUGCUG	..:::: ::::::.::.::::	UGGCAUGAUCAAGGUUUUCAU	Cleavage		1	KAD3067201.1	PAX3- and PAX7-binding protein
mmi-cand108a	E3N88_30130	2	-1	1	21	4108	4128	UGAGAAUCUUGAUGAUGCUGC	::::::::::::.::::: ::	GCAGCAUCAUCAGGAUUCCCA	Cleavage		1	KAD3640907.1	Floral homeotic protein APETALA(AP2)
mmi-cand108a	E3N88_28789	2	-1	1	21	4382	4402	UGAGAAUCUUGAUGAUGCUGC	.::::::::.::: ::::::	UUAGCAUCAUUAAGUUUCUCA	Cleavage		2	KAD4180198.1	retrograde protein transport, ER to cytosol(OS9)
mmi-cand108a	E3N88_28789	2	-1	1	21	9158	9178	UGAGAAUCUUGAUGAUGCUGC	.::::::::.::: ::::::	UUAGCAUCAUUAAGUUUCUCA	Cleavage		2	KAD4180198.1	retrograde protein transport, ER to cytosol(OS9)
mmi-cand108a	E3N88_35077	2	-1	1	21	9864	9884	UGAGAAUCUUGAUGAUGCUGC	..:::: ::::::.::::::	CUGGCAUGAUCAAGGUUCUCA	Cleavage		1	KAD3067197.1	PAX3- and PAX7-binding protein
mmi-cand108a	E3N88_35076	2	-1	1	21	4137	4157	UGAGAAUCUUGAUGAUGCUGC	..:::: ::::::.::::::	CUGGCAUGAUCAAGGUUCUCA	Cleavage		1	KAD3067196.1	PAX3- and PAX7-binding protein
mmi-cand31a	E3N88_30130	2	-1	1	21	4107	4127	GAGAAUCUUGAUGAUGCUGCA	::::::::::::.::::: :	GGCAGCAUCAUCAGGAUUCCC	Cleavage		1	KAD3640907.1	Floral homeotic protein APETALA(AP2)
mmi-cand31a	E3N88_37166	2	-1	1	21	4006	4026	GAGAAUCUUGAUGAUGCUGCA	.::..:::::::::::::.	CUUAGUGUCAUCAAGAUUCUU	Cleavage		1	KAD3069286.1	Wings apart-like protein regulation of heterochromatin
mmi-cand13a	E3N88_38670	2	-1	1	21	6961	6981	AUCAUGCUAUCCUUUUGGAUU	.:.::::: :::::::::::	UGUUCAAAAUGAUAGCAUGAU	Cleavage		2	KAD2805293.1	ABC transporter I family member 6
mmi-cand13a	E3N88_23528	2	-1	1	21	1372	1392	AUCAUGCUAUCCUUUUGGAUU	:::::::::: ::.:::::	GUUCCAAAAGGAAAGUAUGAU	Cleavage		1	KAD4585927.1	Belongs to the spermidine spermine synthase family
mmi-cand13a	E3N88_23522	2	-1	1	21	3463	3483	AUCAUGCUAUCCUUUUGGAUU	:::::::::: ::.:::::	GUUCCAAAAGGAAAGUAUGAU	Cleavage		1	KAD4585921.1	Belongs to the spermidine spermine synthase family
mmi-cand31b	E3N88_30130	2	-1	1	21	4107	4127	GAGAAUCUUGAUGAUGCUGCA	::::::::::::.::::: :	GGCAGCAUCAUCAGGAUUCCC	Cleavage		1	KAD3640907.1	Floral homeotic protein APETALA(AP2)
mmi-cand31b	E3N88_37166	2	-1	1	21	4006	4026	GAGAAUCUUGAUGAUGCUGCA	.::..:::::::::::::.	CUUAGUGUCAUCAAGAUUCUU	Cleavage		1	KAD3069286.1	Wings apart-like protein regulation of heterochromatin
mmi-cand108b	E3N88_30130	2	-1	1	21	4108	4128	UGAGAAUCUUGAUGAUGCUGC	::::::::::::.::::: ::	GCAGCAUCAUCAGGAUUCCCA	Cleavage		1	KAD3640907.1	Floral homeotic protein APETALA(AP2)
mmi-cand108b	E3N88_28789	2	-1	1	21	4382	4402	UGAGAAUCUUGAUGAUGCUGC	.::::::::.::: ::::::	UUAGCAUCAUUAAGUUUCUCA	Cleavage		2	KAD4180198.1	retrograde protein transport, ER to cytosol(OS9)
mmi-cand108b	E3N88_28789	2	-1	1	21	9158	9178	UGAGAAUCUUGAUGAUGCUGC	.::::::::.::: ::::::	UUAGCAUCAUUAAGUUUCUCA	Cleavage		2	KAD4180198.1	retrograde protein transport, ER to cytosol(OS9)
mmi-cand108b	E3N88_35077	2	-1	1	21	9864	9884	UGAGAAUCUUGAUGAUGCUGC	..:::: ::::::.::::::	CUGGCAUGAUCAAGGUUCUCA	Cleavage		1	KAD3067197.1	PAX3- and PAX7-binding protein
mmi-cand108b	E3N88_35076	2	-1	1	21	4137	4157	UGAGAAUCUUGAUGAUGCUGC	..:::: ::::::.::::::	CUGGCAUGAUCAAGGUUCUCA	Cleavage		1	KAD3067196.1	PAX3- and PAX7-binding protein
mmi-cand13b	E3N88_38670	2	-1	1	21	6961	6981	AUCAUGCUAUCCUUUUGGAUU	.:.::::: :::::::::::	UGUUCAAAAUGAUAGCAUGAU	Cleavage		2	KAD2805293.1	ABC transporter I family member 6
mmi-cand13b	E3N88_23528	2	-1	1	21	1372	1392	AUCAUGCUAUCCUUUUGGAUU	:::::::::: ::.:::::	GUUCCAAAAGGAAAGUAUGAU	Cleavage		1	KAD4585927.1	Belongs to the spermidine spermine synthase family
mmi-cand13b	E3N88_23522	2	-1	1	21	3463	3483	AUCAUGCUAUCCUUUUGGAUU	:::::::::: ::.:::::	GUUCCAAAAGGAAAGUAUGAU	Cleavage		1	KAD4585921.1	Belongs to the spermidine spermine synthase family
mmi-cand17	E3N88_37355	2	-1	1	21	1072	1092	AUUUGGAUCAUGCGAUCUCCU	::::::.:::::.:::::	UUAAGAUCGUAUGAUUCAAAU	Cleavage		1	KAD2803978.1
mmi-cand65	E3N88_38712	2	-1	1	21	9666	9686	UCGGACCAGGAUUCAUUCCUC	::::::::: ::::::.:::	UAGGAAUGAAGCCUGGUUCGA	Translation		1	KAD2805335.1	DNA RNA polymerases superfamily protein
mmi-cand66	E3N88_38712	2	-1	1	21	9666	9686	UCGGACCAGGCAUCAUUCCUC	:::::::: :::::::.:::	UAGGAAUGAAGCCUGGUUCGA	Cleavage		1	KAD2805335.1	DNA RNA polymerases superfamily protein
mmi-cand113	E3N88_32537	2	-1	1	22	29981	30002	UGGAUAACAUAGAAAUAGCGGA	:. :.:::::.::::::::..:	UUAGUUAUUUUUAUGUUAUUUA	Cleavage		1	KAD3337017.1	Belongs to the TRAFAC class myosin-kinesin ATPase superfamily. Myosin family
mmi-cand113	E3N88_35303	2	-1	1	22	3640	3661	UGGAUAACAUAGAAAUAGCGGA	:.: ::::::::::::.::	AUAGUUUUUUCUAUGUUAUUCA	Cleavage		2	KAD3067423.1	Belongs to the TRAFAC class myosin-kinesin ATPase superfamily. Kinesin family
mmi-cand62	E3N88_38712	2	-1	1	20	9667	9686	UCGGACCAAGCUUCAUUCCU	::::::::::: ::::.:::	AGGAAUGAAGCCUGGUUCGA	Cleavage		1	KAD2805335.1	DNA RNA polymerases superfamily protein
mmi-cand109	E3N88_27326	2	-1	1	20	1987	2006	UGAGAGAUUGAAGCUGCCAG	.:: :: :::::::::::::	UUGACAUCUUCAAUCUCUCA	Cleavage		1	KAD4178735.1	Protein of unknown function (DUF1639)
mmi-cand121	E3N88_37398	2	-1	1	20	7263	7282	UUCUCGGUGAUGAUUUCAUA	::::::::::::: .:::::	UAUGAAAUCAUCAAUGAGAA	Cleavage		1	KAD2804021.1
mmi-cand121	E3N88_24160	2	-1	1	19	1	19	UUCUCGGUGAUGAUUUCAU	::::::::.::::.:.:.:	AUGAAAUCGUCACUGGGGA	Cleavage		1	KAD4586559.1	protein At2g33490-like isoform
mmi-cand1	E3N88_22009	2	-1	1	21	3520	3540	AAGAAUCAAGGCUACGAAUCA	:::: :.:.::::::::::	AAAUUCUUGGUCUUGAUUCUU	Cleavage		1	KAD4584408.1	Protein PHR1-LIKE 1-like isoform
mmi-cand1	E3N88_21929	2	-1	1	21	1758	1778	AAGAAUCAAGGCUACGAAUCA	:::: :.:.::::::::::	AAAUUCUUGGUCUUGAUUCUU	Cleavage		1	KAD4584328.1	Protein PHR1-LIKE 1-like isoform
mmi-cand50	E3N88_21986	2	-1	1	22	2103	2124	UCAAGGCUACGAAUCAAGGAAC	:..::::::.:::::.::::	CAUUUUUGAUUUGUAGCUUUGA	Cleavage		1	KAD4584385.1	Membrane protein of ER
mmi-cand18	E3N88_21986	2	-1	1	22	2102	2123	CAAGGCUACGAAUCAAGGAACC	:..::::::.:::::.:::	CCAUUUUUGAUUUGUAGCUUUG	Cleavage		1	KAD4584385.1	Membrane protein of ER
mmi-cand38	E3N88_27860	2	-1	1	20	519	538	GGGGAUGUAGCUCAGAUGGU	::: :::::::::::.:.:	UCCAACUGAGCUACAUUCUC	Cleavage		1	KAD4179269.1	Transcriptional regulator of RNA polII, SAGA, subunit
mmi-cand107c	E3N88_38712	2	-1	1	21	9666	9686	UCUGACCAGGCUUCAUUCCUU	::::::::::::::::. ::	UAGGAAUGAAGCCUGGUUCGA	Cleavage		1	KAD2805335.1	DNA RNA polymerases superfamily protein
mmi-cand107c	E3N88_32574	2	-1	1	21	129	149	UCUGACCAGGCUUCAUUCCUU	:::::::::.::::.:::	GUUGAAUGAAGCUUGGUUAGA	Cleavage		1	KAD3337054.1	Belongs to the protein kinase superfamily. Ser Thr protein kinase family
mmi-cand51	E3N88_38712	2	-1	1	21	9666	9686	UCAGACCAGGCUUCAUUCCUC	::::::::::::::::. ::	UAGGAAUGAAGCCUGGUUCGA	Cleavage		1	KAD2805335.1	DNA RNA polymerases superfamily protein
mmi-cand114	E3N88_24483	2	-1	1	21	27	47	UGGCAAGUUGUCUUUGGCUAC	: ::::::.::..:::::::.	GCAGCCAAGGAUGACUUGCCG	Cleavage		1	KAD4384315.1
mmi-cand67	E3N88_38712	2	-1	1	21	9666	9686	UCGGACCAGGCGUCAUUCCUC	:::::::: :::::::.:::	UAGGAAUGAAGCCUGGUUCGA	Cleavage		1	KAD2805335.1	DNA RNA polymerases superfamily protein
mmi-cand33a	E3N88_35337	2	-1	1	21	470	490	GCGGGGAUAGCUCAGUUGGGA	:::::::::::::.:: ::	AACCAACUGAGCUAUUCCAGC	Cleavage		1	KAD3067457.1	Polcalcin
mmi-cand69	E3N88_38712	2	-1	1	21	9666	9686	UCGGACCAGGCUACAUUCCUC	::::::: ::::::::.:::	UAGGAAUGAAGCCUGGUUCGA	Cleavage		1	KAD2805335.1	DNA RNA polymerases superfamily protein
mmi-cand122c	E3N88_41007	2	-1	1	20	1547	1566	UUGACAGAAGAUAGAGAGCA	:::.:.:.:.:::::::::	CGCUUUUUGUUUUCUGUCAA	Cleavage		1	KAD2394030.1
mmi-cand122c	E3N88_38858	2	-1	1	20	2280	2299	UUGACAGAAGAUAGAGAGCA	:.:.::::::::.:::::.	AGUUUUCUAUCUUUUGUCAG	Cleavage		1	KAD2805481.1	RNA polymerase III subunit RPC82
mmi-cand120a	E3N88_27447	2	-1	1	22	759	780	UUCCGAGACCACCAAUUCCAAC	:: .:::::::::.::::::	CGUGAGAUUGGUGGUUUCGGAA	Cleavage		1	KAD4178856.1	Belongs to the glycosyl hydrolase 17 family
mmi-cand120a	E3N88_29181	2	-1	1	22	775	796	UUCCGAGACCACCAAUUCCAAC	:: :::::::::::::::	AGAAGACUUGGUGGUCUCGGAA	Cleavage		1	KAD3639958.1
mmi-cand120b	E3N88_27447	2	-1	1	22	759	780	UUCCGAGACCACCAAUUCCAAC	:: .:::::::::.::::::	CGUGAGAUUGGUGGUUUCGGAA	Cleavage		1	KAD4178856.1	Belongs to the glycosyl hydrolase 17 family
mmi-cand120b	E3N88_29181	2	-1	1	22	775	796	UUCCGAGACCACCAAUUCCAAC	:: :::::::::::::::	AGAAGACUUGGUGGUCUCGGAA	Cleavage		1	KAD3639958.1
mmi-cand22a	E3N88_23629	2	-1	1	21	1696	1716	CCCCAUAUCAACUUUGACAAC	::::.:.::::::::::::	CUUGUUAGAGUUGAUAUGGGA	Cleavage		1	KAD4586028.1	Mitochondrial glycoprotein
mmi-cand22b	E3N88_23629	2	-1	1	21	1696	1716	CCCCAUAUCAACUUUGACAAC	::::.:.::::::::::::	CUUGUUAGAGUUGAUAUGGGA	Cleavage		1	KAD4586028.1	Mitochondrial glycoprotein
mmi-cand48a	E3N88_41202	2	-1	1	20	558	577	UAUUCAAAUGAGAACUUUGA	::::: ::::::::::..::	UCAAAAUUCUCAUUUGGGUA	Cleavage		1	KAD2394225.1	Zein-binding
mmi-cand48a	E3N88_40754	2	-1	1	20	2474	2493	UAUUCAAAUGAGAACUUUGA	::.:: :.:::::::::::	CCAGAGCUUUCAUUUGAAUA	Cleavage		1	KAD2393777.1	Alpha,alpha-trehalose-phosphate synthase (UDP-forming)
mmi-cand48a	E3N88_30934	2	-1	1	20	2509	2528	UAUUCAAAUGAGAACUUUGA	:::: ::.:.:::::::::	ACAAAAUUUUUAUUUGAAUA	Cleavage		1	KAD3641710.1
mmi-cand48a	E3N88_31418	2	-1	1	20	1759	1778	UAUUCAAAUGAGAACUUUGA	:::: ::.:.:::::::::	ACAAAUUUUUUAUUUGAAUA	Cleavage		1	KAD3642194.1	Aminotransferase class I and II
mmi-cand48b	E3N88_41202	2	-1	1	20	558	577	UAUUCAAAUGAGAACUUUGA	::::: ::::::::::..::	UCAAAAUUCUCAUUUGGGUA	Cleavage		1	KAD2394225.1	Zein-binding
mmi-cand48b	E3N88_40754	2	-1	1	20	2474	2493	UAUUCAAAUGAGAACUUUGA	::.:: :.:::::::::::	CCAGAGCUUUCAUUUGAAUA	Cleavage		1	KAD2393777.1	Alpha,alpha-trehalose-phosphate synthase (UDP-forming)
mmi-cand48b	E3N88_30934	2	-1	1	20	2509	2528	UAUUCAAAUGAGAACUUUGA	:::: ::.:.:::::::::	ACAAAAUUUUUAUUUGAAUA	Cleavage		1	KAD3641710.1
mmi-cand48b	E3N88_31418	2	-1	1	20	1759	1778	UAUUCAAAUGAGAACUUUGA	:::: ::.:.:::::::::	ACAAAUUUUUUAUUUGAAUA	Cleavage		1	KAD3642194.1	Aminotransferase class I and II
mmi-cand127	E3N88_29376	2	-1	1	21	6775	6795	UUUGGAUUGAAGGGGGCUCUA	:.: ::::::::.::::::	AUGGGACCCCUUCAGUCCAAA	Cleavage		1	KAD3640153.1	Acylamino-acid-releasing
mmi-cand59	E3N88_22144	2	-1	1	21	111	131	UCGCACCAGGCUUCAUUCCUC	.::.:::::: :::::::::	AGGGGAUGAAGGCUGGUGCGA	Translation		1	KAD4584543.1	Belongs to the glycosyltransferase 8 family
mmi-cand119	E3N88_35436	2	-1	1	21	19171	19191	UUCCACGGCUUUCUUGAACUA	:::: .:::::::::::::.	AAGUUGGAGAAAGCCGUGGAG	Cleavage		1	KAD3067556.1	E3 ubiquitin-protein ligase
mmi-cand119	E3N88_35404	2	-1	1	21	18908	18928	UUCCACGGCUUUCUUGAACUA	:::: .:::::::::::::.	AAGUUGGAGAAAGCCGUGGAG	Cleavage		1	KAD3067524.1	E3 ubiquitin-protein ligase
mmi-cand119	E3N88_39685	2	-1	1	21	2206	2226	UUCCACGGCUUUCUUGAACUA	:::: .:::::::::::::.	AAGUUGGAGAAAGCCGUGGAG	Cleavage		2	KAD2392708.1	tRNA-dihydrouridine20 synthase activity
mmi-cand33b	E3N88_35337	2	-1	1	21	470	490	GCGGGGAUAGCUCAGUUGGGA	:::::::::::::.:: ::	AACCAACUGAGCUAUUCCAGC	Cleavage		1	KAD3067457.1	Polcalcin
mmi-cand68	E3N88_38712	2	-1	1	20	9667	9686	UCGGACCAGGCUACAUUCCC	:::::: ::::::::.:::	AGGAAUGAAGCCUGGUUCGA	Cleavage		1	KAD2805335.1	DNA RNA polymerases superfamily protein
mmi-cand106b	E3N88_38712	2	-1	1	21	9666	9686	UCUGACCAGGCUUCAUUCCUC	::::::::::::::::. ::	UAGGAAUGAAGCCUGGUUCGA	Cleavage		1	KAD2805335.1	DNA RNA polymerases superfamily protein
mmi-cand106b	E3N88_32574	2	-1	1	21	129	149	UCUGACCAGGCUUCAUUCCUC	:::::::::.::::.:::	GUUGAAUGAAGCUUGGUUAGA	Cleavage		1	KAD3337054.1	Belongs to the protein kinase superfamily. Ser Thr protein kinase family
mmi-cand95	E3N88_38712	2	-1	1	21	9666	9686	UCGGACCAUGCUUCAUUCCUU	::::::::::: ::::.:::	UAGGAAUGAAGCCUGGUUCGA	Cleavage		1	KAD2805335.1	DNA RNA polymerases superfamily protein
mmi-miR5139a	E3N88_26535	2	-1	1	20	7997	8016	GAAACCUGGCUCUGAUACCA	::::::::::::. ::::::	UGGUAUCAGAGCUUGGUUUC	Cleavage		2	KAD4177944.1	Chloride channel protein
mmi-miR5139a	E3N88_26207	2	-1	1	20	1470	1489	GAAACCUGGCUCUGAUACCA	:::::::::::::::::	UAAUAUCAGAGCCAGGUUUC	Cleavage		1	KAD4386038.1	Protein LHCP TRANSLOCATION
mmi-miR5139a	E3N88_26190	2	-1	1	20	1465	1484	GAAACCUGGCUCUGAUACCA	:::::::::::::::::	UAAUAUCAGAGCCAGGUUUC	Cleavage		1	KAD4386021.1	Protein LHCP TRANSLOCATION
mmi-miR169d-5p	E3N88_22669	2	-1	1	21	264	284	GAGCCAAGGAUGAAUUGCCGG	:::: :::::::::::::	AAGGCAUGUCAUCCUUGGCUC	Cleavage		1	KAD4585068.1
mmi-miR167a-3p	E3N88_33502	2	-1	1	21	1491	1511	GAUCAUGUUCGCAGUUUCACC	::::.:::.:::::::.:.	AUUGAAGCUGUGAACAUGGUU	Cleavage		1	KAD3337981.1	Ras-related protein
mmi-miR172b-5p	E3N88_23832	2	-1	1	21	10849	10869	GCGGCAUCAUCAAGAUUCACA	:::: :::::::::::.:.	GAUGAAGCUUGAUGAUGCUGU	Cleavage		1	KAD4586231.1	DNA-dependent RNA polymerase catalyzes the transcription of DNA into RNA using the four ribonucleoside triphosphates as substrates
mmi-miR166e-5p	E3N88_27988	2	-1	1	21	10131	10151	GGAAUGUUGUCUGGCACGAGG	::::::.::.::::.::.:	AAUCGUGCUAGGCAACGUUUC	Cleavage		1	KAD4179397.1	Plant transposase (Ptta/En/Spm family)
mmi-miR166f-5p	E3N88_28199	2	-1	1	21	1170	1190	GGAAUGUUGUCUGGUUCAAGG	: :.:::::::::.:::::	GGUGGGACCAGACAAUAUUCC	Cleavage		1	KAD4179608.1	Reverse transcriptase (RNA-dependent DNA polymerase)
mmi-miR166f-5p	E3N88_35219	2	-1	1	21	4319	4339	GGAAUGUUGUCUGGUUCAAGG	: :.:::.:::::::::::	GGUGGGACCGGACAACAUUCC	Cleavage		1	KAD3067339.1	Proteinaceous RNase P 1, chloroplastic
mmi-miR166f-5p	E3N88_29314	2	-1	1	21	21691	21711	GGAAUGUUGUCUGGUUCAAGG	: :.:::::::::.:::::	UGUGGGACCAGACAAUAUUCC	Cleavage		1	KAD3640091.1	DNA polymerase
mmi-miR166f-5p	E3N88_28048	2	-1	1	21	3468	3488	GGAAUGUUGUCUGGUUCAAGG	: :.:::::::::.:::::	AGUGGGACCAGACAAUAUUCC	Cleavage		1	KAD4179457.1	ATP-dependent RNA helicase
mmi-miR172a-5p	E3N88_27382	2	-1	1	21	1057	1077	GGAGCAUCAUCAAGAUUCACA	: :::::::::: ::::::.:	UCUGAAUCUUGAAGAUGCUUC	Cleavage		1	KAD4178791.1	glycerophosphoryl diester phosphodiesterase
mmi-miR8155a	E3N88_21773	2	-1	1	20	30	49	GUAACCUGGCUCUGAUACCA	::: :.::::::::::::.	AGGUUUUAGAGCCAGGUUAU	Cleavage		2	KAD4584172.1
mmi-miR8155a	E3N88_22847	2	-1	1	20	1505	1524	GUAACCUGGCUCUGAUACCA	:::::::::: ::::::::.	UGGUAUCAGAUCCAGGUUAU	Translation		1	KAD4585246.1
mmi-miR8155a	E3N88_34474	2	-1	1	20	82	101	GUAACCUGGCUCUGAUACCA	::::::::::: :::::::.	UGGUAUCAGAGACAGGUUAU	Cleavage		1	KAD3066594.1
mmi-miR396b-3p	E3N88_35711	2	-1	1	21	3885	3905	GUUCAAUAAAGCUGUGGGAAA	:.:::::::::::::.::	AAGCUCACAGCUUUAUUGGAC	Cleavage		1	KAD3067831.1	R3H domain
mmi-miR396b-3p	E3N88_32122	2	-1	1	21	21250	21270	GUUCAAUAAAGCUGUGGGAAA	: .:::::::::.::::::	GAUAUCACAGCUUUGUUGAAC	Cleavage		2	KAD3336603.1	Mitochondrial Rho GTPase
mmi-miR396a-3p	E3N88_35711	2	-1	1	21	3885	3905	GUUCAAUAAAGCUGUGGGAAG	:.:::::::::::::.::	AAGCUCACAGCUUUAUUGGAC	Cleavage		1	KAD3067831.1	R3H domain
mmi-miR396a-3p	E3N88_32122	2	-1	1	21	21250	21270	GUUCAAUAAAGCUGUGGGAAG	: .:::::::::.::::::	GAUAUCACAGCUUUGUUGAAC	Cleavage		2	KAD3336603.1	Mitochondrial Rho GTPase
mmi-miR396c-3p	E3N88_35711	2	-1	1	20	3886	3905	GUUCAAUAAAGCUGUGGGAA	:.:::::::::::::.::	AGCUCACAGCUUUAUUGGAC	Cleavage		1	KAD3067831.1	R3H domain
mmi-miR396c-3p	E3N88_32122	2	-1	1	20	21251	21270	GUUCAAUAAAGCUGUGGGAA	: .:::::::::.::::::	AUAUCACAGCUUUGUUGAAC	Cleavage		2	KAD3336603.1	Mitochondrial Rho GTPase
mmi-miR8155b	E3N88_23053	2	-1	1	19	11297	11315	UAACCUGGCUCUGAUACCA	::::::::::::: ::::.	UGGUAUCAGAGCCUGGUUG	Cleavage		2	KAD4585452.1	LRR receptor-like serine threonine-protein kinase
mmi-miR8155b	E3N88_26286	2	-1	1	19	10447	10465	UAACCUGGCUCUGAUACCA	:::::::: :::.::::::	UGGUAUCACAGCUAGGUUA	Translation		3	KAD4386117.1	Suppressor of mec-8 and unc-52 protein homolog
mmi-miR8155b	E3N88_32139	2	-1	1	19	30106	30124	UAACCUGGCUCUGAUACCA	:::::::: :::.::::::	UGGUAUCACAGCUAGGUUA	Translation		1	KAD3336620.1	serine threonine-protein phosphatase(BSL1)
mmi-miR8155b	E3N88_29729	2	-1	1	19	2860	2878	UAACCUGGCUCUGAUACCA	:::::::: :::.::::::	UGGUAUCACAGCUAGGUUA	Translation		1	KAD3640506.1	THO complex subunit
mmi-miR8155b	E3N88_36528	2	-1	1	19	9333	9351	UAACCUGGCUCUGAUACCA	::::::::::::. :::::	UGGUAUCAGAGCUUGGUUA	Cleavage		1	KAD3068648.1	Type I 3-dehydroquinase
mmi-miR8155b	E3N88_23930	2	-1	1	19	8953	8971	UAACCUGGCUCUGAUACCA	:::::::: :::.::::::	UGGUAUCACAGCUAGGUUA	Translation		2	KAD4586329.1	Protein kinase domain
mmi-miR8155b	E3N88_28113	2	-1	1	19	12631	12649	UAACCUGGCUCUGAUACCA	:::::::: :::.::::::	UGGUAUCACAGCUAGGUUA	Translation		1	KAD4179522.1	cysteine-rich RLK (RECEPTOR-like protein kinase) 8
mmi-miR8155b	E3N88_21649	2	-1	1	19	5953	5971	UAACCUGGCUCUGAUACCA	:::::::: :::.::::::	UGGUAUCACAGCUAGGUUA	Translation		1	KAD4584048.1	RNA-binding protein Luc7-like
mmi-miR8155b	E3N88_24259	2	-1	1	19	5476	5494	UAACCUGGCUCUGAUACCA	:::::::: :::.::::::	UGGUAUCACAGCUAGGUUA	Translation		1	KAD4586658.1	methyl-CpG-binding domain-containing protein
mmi-miR8155b	E3N88_41343	2	-1	1	19	5582	5600	UAACCUGGCUCUGAUACCA	::::::::::::. :::::	UGGUAUCAGAGCUUGGUUA	Cleavage		1	KAD2394366.1	Guanine nucleotide-binding protein subunit
mmi-miR8155b	E3N88_27815	2	-1	1	19	2063	2081	UAACCUGGCUCUGAUACCA	:::::::: :::.::::::	UGGUAUCACAGCUAGGUUA	Translation		1	KAD4179224.1	DNA polymerase
mmi-miR8155b	E3N88_22123	2	-1	1	19	3564	3582	UAACCUGGCUCUGAUACCA	:::::::::::::::: :.	UGGUAUCAGAGCCAGGCUG	Cleavage		1	KAD4584522.1	Pre-mRNA-splicing factor ATP-dependent RNA
mmi-miR8155b	E3N88_26300	2	-1	1	19	5013	5031	UAACCUGGCUCUGAUACCA	::::::::::::.:::: :	UGGUAUCAGAGCUAGGUGA	Cleavage		1	KAD4386131.1	Phospholipid diacylglycerol acyltransferase
mmi-miR8155b	E3N88_27801	2	-1	1	19	3681	3699	UAACCUGGCUCUGAUACCA	::::::::::::. :::::	UGGUAUCAGAGCUCGGUUA	Cleavage		1	KAD4179210.1	Tetratricopeptide repeat
mmi-miR8155b	E3N88_25262	2	-1	1	19	1174	1192	UAACCUGGCUCUGAUACCA	::::::::::::. :::::	UGGUAUCAGAGCUUGGUUA	Cleavage		1	KAD4385094.1	peptidyl-tRNA hydrolase
mmi-miR8155b	E3N88_25563	2	-1	1	19	1815	1833	UAACCUGGCUCUGAUACCA	::::::::::::.:::: :	UGGUAUCAGAGCUAGGUCA	Cleavage		1	KAD4385395.1	BSD domain-containing protein
mmi-miR8155b	E3N88_21696	2	-1	1	19	576	594	UAACCUGGCUCUGAUACCA	:::::::::::::.: :::	UGGUAUCAGAGCCGGUUUA	Cleavage		2	KAD4584095.1	Belongs to the heat shock protein 70 family
mmi-miR171p-3p	E3N88_24790	2	-1	1	21	936	956	UAAUUGAGCCGUGCCAAUAUC	:::::::::.::::::::: :	GAUAUUGGCGCGGCUCAAUCA	Cleavage		1	KAD4384622.1	Scarecrow-like protein
mmi-miR171p-3p	E3N88_28070	2	-1	1	21	3193	3213	UAAUUGAGCCGUGCCAAUAUC	::::: .::::.:::::::	CUUAUUGUUACGGUUCAAUUA	Cleavage		1	KAD4179479.1	regulator of nonsense transcripts
mmi-miR169e-5p	E3N88_22669	2	-1	1	21	264	284	UAGCCAAGGAUGACUUGCCGG	:::: :::::::::::::	AAGGCAUGUCAUCCUUGGCUC	Cleavage		1	KAD4585068.1
mmi-miR169i-5p	E3N88_22669	2	-1	1	20	265	284	UAGCCAAGGAUGACUUGCCG	:::: :::::::::::::	AGGCAUGUCAUCCUUGGCUC	Cleavage		1	KAD4585068.1
mmi-miR169f-5p	E3N88_22669	2	-1	1	21	264	284	UAGCCAAGGAUGACUUGCCUA	::::: :::::::::::::	AAGGCAUGUCAUCCUUGGCUC	Cleavage		1	KAD4585068.1
mmi-miR169g-5p	E3N88_22669	2	-1	1	22	263	284	UAGCCAAGGAUGACUUGCCUGC	::::: :::::::::::::	UAAGGCAUGUCAUCCUUGGCUC	Cleavage		1	KAD4585068.1
mmi-miR169h-5p	E3N88_22669	2	-1	1	21	264	284	UAGCCAAGGAUGACUUGCCUG	::::: :::::::::::::	AAGGCAUGUCAUCCUUGGCUC	Cleavage		1	KAD4585068.1
mmi-miR169c-5p	E3N88_22669	2	-1	1	20	265	284	UAGCCAAGGAUGACUUGCCU	::::: :::::::::::::	AGGCAUGUCAUCCUUGGCUC	Cleavage		1	KAD4585068.1
mmi-miR169j-5p	E3N88_34794	2	-1	1	21	2451	2471	UAGCCAAGGAUGAUUUGCCUG	..:::::: :::.::::::::	UGGGCAAACCAUUCUUGGCUA	Cleavage		1	KAD3066914.1
mmi-miR169j-5p	E3N88_24483	2	-1	1	21	111	131	UAGCCAAGGAUGAUUUGCCUG	:::::.:..::.:::::::	UUGGCAAGUUGUCUUUGGCUA	Cleavage		1	KAD4384315.1
mmi-miR170-5p	E3N88_34852	2	-1	1	21	2751	2771	UAUUGGCCUGGUUCACUCAGA	:.:::::::::::::.::.:	UUUGAGUGAACCAGGUCAGUU	Cleavage		2	KAD3066972.1	N-terminal region of Chorein or VPS13
mmi-miR167l-5p	E3N88_29838	2	-1	1	21	5548	5568	UCAAGCUGCCAGCAUGAUCUA	:::::: ::::::::::::	AAGAUCAGGCUGGCAGCUUGU	Cleavage		1	KAD3640615.1	Auxin response factors (ARFs) are transcriptional factors that bind specifically to the DNA sequence 5'-TGTCTC-3' found in the auxin-responsive promoter elements (AuxREs)(ARF8-1)
mmi-miR167l-5p	E3N88_36744	2	-1	1	21	4456	4476	UCAAGCUGCCAGCAUGAUCUA	:::::: ::::::::::::	GAGAUCAGGCUGGCAGCUUGU	Cleavage		1	KAD3068864.1	Auxin response factors (ARFs) are transcriptional factors that bind specifically to the DNA sequence 5'-TGTCTC-3' found in the auxin-responsive promoter elements (AuxREs)
mmi-miR397a	E3N88_30253	2	-1	1	21	1502	1522	UCAUUGAGUGCAGCGUUGAUG	:::::::::::::::.:: ::	CAUCAACGCUGCACUUAACGA	Cleavage		1	KAD3641030.1	Belongs to the multicopper oxidase family
mmi-miR397a	E3N88_36107	2	-1	1	21	1046	1066	UCAUUGAGUGCAGCGUUGAUG	:::::.::::::::::: ::	GAUCAAUGCUGCACUCAACGA	Cleavage		1	KAD3068227.1	Lignin degradation and detoxification of lignin-derived products
mmi-miR393a-5p	E3N88_22106	2	-1	1	22	2932	2953	UCCAAAGGGAUCGCAUUGAUCC	:::::::::::::::::	GAGAGAAUGCGAUCCCUUUGGA	Cleavage		1	KAD4584505.1	Protein TRANSPORT INHIBITOR RESPONSE(TIR1)
mmi-miR393b-5p	E3N88_33725	2	-1	1	22	3016	3036	UCCAAAGGGAUCGCAUUGAUCU	::: ::::::::::::::::::	AGA-CAAUGCGAUCCCUUUGGA	Cleavage		1	KAD3338204.1	Protein TRANSPORT INHIBITOR RESPONSE(TIR1)
mmi-miR393b-5p	E3N88_22106	2	-1	1	22	2932	2953	UCCAAAGGGAUCGCAUUGAUCU	:::::::::::::::::	GAGAGAAUGCGAUCCCUUUGGA	Cleavage		1	KAD4584505.1	Protein TRANSPORT INHIBITOR RESPONSE(TIR1)
mmi-miR393c-5p	E3N88_22106	2	-1	1	21	2933	2953	UCCAAAGGGAUCGCAUUGAUC	:::::::::::::::::	AGAGAAUGCGAUCCCUUUGGA	Cleavage		1	KAD4584505.1	Protein TRANSPORT INHIBITOR RESPONSE(TIR1)
mmi-miR393e-5p	E3N88_22106	2	-1	1	22	2932	2953	UCCAAAGGGAUCGCAUUGAUUC	::. :::::::::::::::::	GAGAGAAUGCGAUCCCUUUGGA	Cleavage		1	KAD4584505.1	Protein TRANSPORT INHIBITOR RESPONSE(TIR1)
mmi-miR845b	E3N88_31060	2	-1	1	22	377	398	UCGCUCUGAUACCAAAUUGAUG	:::::::::::::::::	UUAACAUUUGGUAUCAGAGCGA	Cleavage		1	KAD3641836.1	Mitochondrial protein
mmi-miR845b	E3N88_23913	2	-1	1	22	262	283	UCGCUCUGAUACCAAAUUGAUG	:::::::::::::::::	CUAACAUUUGGUAUCAGAGCGA	Cleavage		1	KAD4586312.1	Mitochondrial protein
mmi-miR845b	E3N88_32446	2	-1	1	22	861	882	UCGCUCUGAUACCAAAUUGAUG	.: ::: ::::::::::::::	UAACAAAUUGGUAUCAGAGCGU	Cleavage		1	KAD3336926.1	May antagonize Nodal signaling and subsequent organization of axial structures during mesodermal patterning
mmi-miR845b	E3N88_22100	2	-1	1	22	14849	14870	UCGCUCUGAUACCAAAUUGAUG	: .:::::::::::::::: :	AACUAAUUUGGUAUCAGAGCCA	Cleavage		2	KAD4584499.1	serine threonine-protein phosphatase(BSL1)
mmi-miR845b	E3N88_25467	2	-1	1	22	20456	20477	UCGCUCUGAUACCAAAUUGAUG	:.:::::::.:..::::::	ACACGAUUUGGUGUUGGAGCGA	Cleavage		1	KAD4385299.1	Small glutamine-rich tetratricopeptide repeat-containing protein
mmi-miR845b	E3N88_29603	2	-1	1	22	13274	13295	UCGCUCUGAUACCAAAUUGAUG	:.:::::::.:..::::::	CCGCGAUUUGGUGUUGGAGCGA	Cleavage		1	KAD3640380.1	tRNA pseudouridine synthase D (TruD)
mmi-miR845b	E3N88_29621	2	-1	1	22	13994	14015	UCGCUCUGAUACCAAAUUGAUG	:.:::::::.:..::::::	CCGCGAUUUGGUGUUGGAGCGA	Cleavage		1	KAD3640398.1	tRNA pseudouridine synthase D (TruD)
mmi-miR845b	E3N88_22428	2	-1	1	22	20596	20617	UCGCUCUGAUACCAAAUUGAUG	:.:::::::.:..::::::	ACACGAUUUGGUGUUGGAGCGA	Cleavage		2	KAD4584827.1	serine threonine-protein kinase
mmi-miR845b	E3N88_31416	2	-1	1	22	618	638	UCGCUCUGAUACCAAAUUGAUG	:: ::::: :::::::::::::	CAACAAUU-GGUAUCAGAGCGA	Cleavage		1	KAD3642192.1	flavin-containing monooxygenase
mmi-miR845b	E3N88_23653	2	-1	1	22	79	99	UCGCUCUGAUACCAAAUUGAUG	:: ::::: :::::::::::::	CAACAAUU-GGUAUCAGAGCGA	Cleavage		1	KAD4586052.1	Domain of unknown function (DUF4219)
mmi-miR845b	E3N88_21173	2	-1	1	22	4051	4071	UCGCUCUGAUACCAAAUUGAUG	: :::::: :::::::::::::	CUUCAAUU-GGUAUCAGAGCGA	Cleavage		1	KAD4889100.1
mmi-miR845b	E3N88_34565	2	-1	1	22	645	665	UCGCUCUGAUACCAAAUUGAUG	:: ::::: :::::::::::::	CAACAAUU-GGUAUCAGAGCGA	Cleavage		1	KAD3066685.1	receptor-like protein 12
mmi-miR845b	E3N88_22224	2	-1	1	22	5560	5580	UCGCUCUGAUACCAAAUUGAUG	: :::::: :::::::::::::	CUUCAAUU-GGUAUCAGAGCGA	Cleavage		2	KAD4584623.1	Chaperone protein DNAj
mmi-miR845b	E3N88_29303	2	-1	1	22	22715	22735	UCGCUCUGAUACCAAAUUGAUG	:: ::::: :::::::::::::	CAACAAUU-GGUAUCAGAGCGA	Cleavage		2	KAD3640080.1	Belongs to the D-isomer specific 2-hydroxyacid dehydrogenase family
mmi-miR166ag-3p	E3N88_38712	2	-1	1	21	9666	9686	UCGGACCAGGCAUCAUUCCUU	:::::::: :::::::.:::	UAGGAAUGAAGCCUGGUUCGA	Cleavage		1	KAD2805335.1	DNA RNA polymerases superfamily protein
mmi-miR166p-3p	E3N88_38712	2	-1	1	21	9666	9686	UCGGACCAGGCUCCAUUCCUU	::::::: ::::::::.:::	UAGGAAUGAAGCCUGGUUCGA	Cleavage		1	KAD2805335.1	DNA RNA polymerases superfamily protein
mmi-miR166k-3p	E3N88_40296	2	-1	1	21	6156	6176	UCGGACCAGGCUUCAAUCCCU	::::::::::.::: ::::	UAGGAUUGAAGCUUGGGCCGA	Cleavage		1	KAD2393319.1	Calcium-dependent protein kinase
mmi-miR166v-3p	E3N88_28267	2	-1	1	21	14480	14500	UCGGGCCAGGCUUCAUCCCCC	::::::::::..::::..::	AGGGGAUGAAGUUUGGCUUGA	Cleavage		1	KAD4179676.1	Glutathione S-transferase zeta(GSTZ1)
mmi-miR166v-3p	E3N88_38712	2	-1	1	21	9666	9686	UCGGGCCAGGCUUCAUCCCCC	:: :::::::::::..:::	UAGGAAUGAAGCCUGGUUCGA	Cleavage		1	KAD2805335.1	DNA RNA polymerases superfamily protein
mmi-miR858f	E3N88_30635	2	-1	1	21	530	550	UCUCGUUGUCUGUUCGACCUU	::::::::: :::::.::::	CAGGUCGAACCGACAAUGAGA	Translation		1	KAD3641411.1	transcription factor(MYBPA1)
mmi-miR858f	E3N88_36141	2	-1	1	21	1265	1285	UCUCGUUGUCUGUUCGACCUU	::: ::.:::::.:::::::	CAGGACGGACAGAUAACGAGA	Cleavage		1	KAD3068261.1	Transcription factor
mmi-miR166ab-3p	E3N88_28400	2	-1	1	21	3715	3735	UCUUGGACCAGGCUUCAUUCC	::::.::.:::::.::::.	AAAAUGGAGUCUGGUUCAAGG	Cleavage		1	KAD4179809.1	Polygalacturonase
mmi-miR166ab-3p	E3N88_26587	2	-1	1	21	127	147	UCUUGGACCAGGCUUCAUUCC	::::.::.:::::.::::.	AAAAUGGAGUCUGGUUCAAGG	Cleavage		1	KAD4177996.1	Polygalacturonase
mmi-miR395e	E3N88_39985	2	-1	1	21	321	341	UGAAGUGUUUGGGGGAACUCU	:::::::.:::::: :::::	CGAGUUCCUCCAAACUCUUCA	Cleavage		1	KAD2393008.1	atp sulfurylase
mmi-miR395e	E3N88_22558	2	-1	1	21	8506	8526	UGAAGUGUUUGGGGGAACUCU	:: :::::::::::::::	GAAGGUCCCCCAAACACUUCC	Cleavage		2	KAD4584957.1	GAG-pre-integrase domain
mmi-miR395e	E3N88_29492	2	-1	1	21	8498	8518	UGAAGUGUUUGGGGGAACUCU	:: :: :::::::::::::	GAAGGUCACCCAAACACUUCA	Cleavage		1	KAD3640269.1	GAG-pre-integrase domain
mmi-miR395e	E3N88_29288	2	-1	1	21	8573	8593	UGAAGUGUUUGGGGGAACUCU	:: :: :::::::::::::	GAAGGUCACCCAAACACUUCA	Cleavage		1	KAD3640065.1	GAG-pre-integrase domain
mmi-miR395h	E3N88_39985	2	-1	1	20	322	341	UGAAGUGUUUGGGGGAACUC	:::::::.:::::: :::::	GAGUUCCUCCAAACUCUUCA	Cleavage		1	KAD2393008.1	atp sulfurylase
mmi-miR395h	E3N88_22558	2	-1	1	20	8507	8526	UGAAGUGUUUGGGGGAACUC	:: :::::::::::::::	AAGGUCCCCCAAACACUUCC	Cleavage		2	KAD4584957.1	GAG-pre-integrase domain
mmi-miR395h	E3N88_29492	2	-1	1	20	8499	8518	UGAAGUGUUUGGGGGAACUC	:: :: :::::::::::::	AAGGUCACCCAAACACUUCA	Cleavage		1	KAD3640269.1	GAG-pre-integrase domain
mmi-miR395h	E3N88_29288	2	-1	1	20	8574	8593	UGAAGUGUUUGGGGGAACUC	:: :: :::::::::::::	AAGGUCACCCAAACACUUCA	Cleavage		1	KAD3640065.1	GAG-pre-integrase domain
mmi-miR172k-3p	E3N88_33969	2	-1	1	21	4562	4582	UGAAUCUUGAUGAUGCUGCAU	:: :::::::::::::::	GAACAUCAUCAUCAAGAUUCA	Cleavage		1	KAD3338448.1	Glutamate-gated receptor that probably acts as non- selective cation channel
mmi-miR156k-5p	E3N88_37417	2	-1	1	20	244	263	UGACAGAAGAAAGUGAGCAC	::.:.::::::::.:::.:	AUGUUUACUUUCUUUUGUUA	Cleavage		1	KAD2804040.1	GYF domain
mmi-miR156z-5p	E3N88_24173	2	-1	1	21	930	950	UGACAGAAGAGAGAGAGCACA	::.::::: ::::::::::	GCUGUUCUCUAUCUUCUGUCA	Translation		1	KAD4586572.1	Squamosa promoter-binding-like protein
mmi-miR156z-5p	E3N88_32752	2	-1	1	21	789	809	UGACAGAAGAGAGAGAGCACA	::::.:::.:.::.:::::	AAUGCUUUCUUUUUUUUGUCA	Cleavage		1	KAD3337232.1	Protein TRANSPARENT TESTA
mmi-miR156f-5p	E3N88_24173	2	-1	1	20	931	950	UGACAGAAGAGAGAGAGCAC	::.::::: ::::::::::	CUGUUCUCUAUCUUCUGUCA	Translation		1	KAD4586572.1	Squamosa promoter-binding-like protein
mmi-miR156f-5p	E3N88_32752	2	-1	1	20	790	809	UGACAGAAGAGAGAGAGCAC	::::.:::.:.::.:::::	AUGCUUUCUUUUUUUUGUCA	Cleavage		1	KAD3337232.1	Protein TRANSPARENT TESTA
mmi-miR156x-5p	E3N88_32752	2	-1	1	20	790	809	UGACAGAAGAGAGAGAGCAU	:::::.:::.:.::.:::::	AUGCUUUCUUUUUUUUGUCA	Cleavage		1	KAD3337232.1	Protein TRANSPARENT TESTA
mmi-miR156x-5p	E3N88_24173	2	-1	1	20	931	950	UGACAGAAGAGAGAGAGCAU	::.::::: ::::::::::	CUGUUCUCUAUCUUCUGUCA	Translation		1	KAD4586572.1	Squamosa promoter-binding-like protein
mmi-miR156b-5p	E3N88_24261	2	-1	1	21	1987	2007	UGACAGAAGAGAGUGAGCACA	:::::..::::::::::..	GCUGCUCGUUCUCUUCUGUUG	Cleavage		1	KAD4586660.1	CLASP N terminal
mmi-miR156q-5p	E3N88_24261	2	-1	1	21	1987	2007	UGACAGAAGAGAGUGAGCACU	:::::..::::::::::..	GCUGCUCGUUCUCUUCUGUUG	Cleavage		1	KAD4586660.1	CLASP N terminal
mmi-miR156a-5p	E3N88_24261	2	-1	1	20	1988	2007	UGACAGAAGAGAGUGAGCAC	:::::..::::::::::..	CUGCUCGUUCUCUUCUGUUG	Cleavage		1	KAD4586660.1	CLASP N terminal
mmi-miR156c-5p	E3N88_24261	2	-1	1	21	1987	2007	UGACAGAAGAGAGUGAGCAUA	:::::..::::::::::..	GCUGCUCGUUCUCUUCUGUUG	Cleavage		1	KAD4586660.1	CLASP N terminal
mmi-miR156w-5p	E3N88_23750	2	-1	1	20	1426	1445	UGACAGAAGAGAGUGAGCUC	::: :.:::::.::::::::	GAGGUUACUCUUUUCUGUCA	Cleavage		1	KAD4586149.1	Ubiquitin carboxyl-terminal hydrolase(UBP16)
mmi-miR156w-5p	E3N88_31095	2	-1	1	20	1580	1599	UGACAGAAGAGAGUGAGCUC	: :::: :::::::::::::	GUGCUCUCUCUCUUCUGUCA	Cleavage		1	KAD3641871.1	Squamosa promoter-binding-like protein
mmi-miR156w-5p	E3N88_26033	2	-1	1	20	3414	3433	UGACAGAAGAGAGUGAGCUC	: :::: :::::::::::::	GUGCUCUCUCUCUUCUGUCA	Cleavage		1	KAD4385864.1	Squamosa promoter-binding-like protein
mmi-miR156w-5p	E3N88_37406	2	-1	1	20	3511	3530	UGACAGAAGAGAGUGAGCUC	: :::: :::::::::::::	GUGCUCUCUCUCUUCUGUCA	Cleavage		2	KAD2804029.1	SBP domain
mmi-miR156g-5p	E3N88_27548	2	-1	1	20	7353	7372	UGACAGAAGAGAGUGAGUAC	::.:.:::.:.::::::::	UUAUUUACUUUUUUCUGUCA	Cleavage		1	KAD4178957.1	DNA mismatch repair protein
mmi-miR156d-5p	E3N88_32729	2	-1	1	20	1839	1858	UGACAGAAGAGAGUGGGCAC	::::::::::.::.:::..	CUGCCCACUCUUUUUUGUUG	Cleavage		1	KAD3337209.1	PRLI-interacting factor
mmi-miR156d-5p	E3N88_22153	2	-1	1	20	3100	3119	UGACAGAAGAGAGUGGGCAC	:::: :::.:.::::::::	UUGCCAACUUUUUUCUGUCA	Cleavage		1	KAD4584552.1	Belongs to the protein kinase superfamily. Ser Thr protein kinase family
mmi-miR156y-5p	E3N88_36938	2	-1	1	20	4550	4569	UGACAGAAGAGGGUGAGCAC	::.:.:::.::::.:::::	UUGUUUACCUUCUUUUGUCA	Cleavage		1	KAD3069058.1	TMV resistance protein N-like
mmi-miR157d-5p	E3N88_30713	2	-1	1	20	1201	1220	UGACAGAAGAUAGAGAGCAC	::.:.:.::::::.:::::	CUGUUUUUUAUCUUUUGUCA	Cleavage		1	KAD3641489.1	Encoded by
mmi-miR157d-5p	E3N88_22243	2	-1	1	20	3233	3252	UGACAGAAGAUAGAGAGCAC	:::::::::::: ::::.:	CUGCUCUCUAUCUCCUGUUA	Cleavage		2	KAD4584642.1	Protein N-terminal glutamine amidohydrolase
mmi-miR157d-5p	E3N88_29217	2	-1	1	20	4693	4712	UGACAGAAGAUAGAGAGCAC	::::::.::::: ::::::	CUGCUCUUUAUCUGCUGUCA	Cleavage		1	KAD3639994.1	chromodomain-helicase-DNA-binding protein
mmi-miR171c-3p	E3N88_24790	2	-1	1	21	936	956	UGACUGAGCCGUGCCAAUAUC	:::::::::.::::::: :::	GAUAUUGGCGCGGCUCAAUCA	Cleavage		1	KAD4384622.1	Scarecrow-like protein
mmi-miR172d-3p	E3N88_30130	2	-1	1	23	4106	4128	UGAGAAUCUUGAUGAUGCUGCAU	::::::::::::.::::: ::	CGGCAGCAUCAUCAGGAUUCCCA	Cleavage		1	KAD3640907.1	Floral homeotic protein APETALA(AP2)
mmi-miR172d-3p	E3N88_28789	2	-1	1	23	4380	4402	UGAGAAUCUUGAUGAUGCUGCAU	.: .::::::::.::: ::::::	GUUUAGCAUCAUUAAGUUUCUCA	Cleavage		2	KAD4180198.1	retrograde protein transport, ER to cytosol(OS9)
mmi-miR172d-3p	E3N88_28789	2	-1	1	23	9156	9178	UGAGAAUCUUGAUGAUGCUGCAU	.: .::::::::.::: ::::::	GUUUAGCAUCAUUAAGUUUCUCA	Cleavage		2	KAD4180198.1	retrograde protein transport, ER to cytosol(OS9)
mmi-miR172d-3p	E3N88_35077	2	-1	1	23	9862	9884	UGAGAAUCUUGAUGAUGCUGCAU	..:::: ::::::.::::::	UGCUGGCAUGAUCAAGGUUCUCA	Cleavage		1	KAD3067197.1	PAX3- and PAX7-binding protein
mmi-miR172d-3p	E3N88_35076	2	-1	1	23	4135	4157	UGAGAAUCUUGAUGAUGCUGCAU	..:::: ::::::.::::::	UGCUGGCAUGAUCAAGGUUCUCA	Cleavage		1	KAD3067196.1	PAX3- and PAX7-binding protein
mmi-miR5523	E3N88_35874	2	-1	1	22	3163	3184	UGAGGAGGAACAUAUUUACUAG	:.::::::::::::::.::.	AUGGUAAAUAUGUUCCUUCUUC	Cleavage		1	KAD3067994.1	Calcineurin-like metallo-phosphoesterase superfamily protein
mmi-miR5523	E3N88_35860	2	-1	1	22	3096	3117	UGAGGAGGAACAUAUUUACUAG	:.::::::::::::::.::.	AUGGUAAAUAUGUUCCUUCUUC	Cleavage		1	KAD3067980.1	Calcineurin-like metallo-phosphoesterase superfamily protein
mmi-miR171a-3p	E3N88_39138	2	-1	1	21	600	620	UGAUUGAGCCGCGCCAAUAUC	::: ::::::::::::::::	GAUUCUGGCGCGGCUCAAUCA	Cleavage		1	KAD2805761.1	Belongs to the GRAS family
mmi-miR171d-3p	E3N88_23458	2	-1	1	21	31475	31495	UGAUUGAGCCGUGCCAAUAUC	:::::::::.::.:.::::.	UAUAUUGGCAUGGUUUAAUCG	Cleavage		1	KAD4585857.1	Alpha/beta hydrolase family
mmi-miR171l-3p	E3N88_23458	2	-1	1	21	31475	31495	UGAUUGAGCCGUGCCAAUAUU	:::::::::.::.:.::::.	UAUAUUGGCAUGGUUUAAUCG	Cleavage		1	KAD4585857.1	Alpha/beta hydrolase family
mmi-miR171h-3p	E3N88_23458	2	-1	1	20	31476	31495	UGAUUGAGCCGUGCCAAUAU	:::::::::.::.:.::::.	AUAUUGGCAUGGUUUAAUCG	Cleavage		1	KAD4585857.1	Alpha/beta hydrolase family
mmi-miR171e-3p	E3N88_27966	2	-1	1	21	9224	9244	UGAUUGAGUCGUGUCAAUAUC	::: :.:::::.:::::::	UUUAUGGGCACGAUUCAAUCA	Cleavage		1	KAD4179375.1	WAT1-related protein
mmi-miR779.2	E3N88_27409	2	-1	1	21	113	133	UGAUUGGAAAUUUCGUUGACU	::::: ::::::::::::	CCUCAACAAAAUUUCCAAUCU	Cleavage		1	KAD4178818.1	SufE-like protein
mmi-miR779.2	E3N88_38316	2	-1	1	21	20	40	UGAUUGGAAAUUUCGUUGACU	:.::: ::::::.::::::	CCUUAACAAAAUUUUCAAUCA	Cleavage		1	KAD2804939.1
mmi-miR779.2	E3N88_38365	2	-1	1	21	20	40	UGAUUGGAAAUUUCGUUGACU	:.::: ::::::.::::::	CCUUAACAAAAUUUUCAAUCA	Cleavage		1	KAD2804988.1
mmi-miR3630-3p	E3N88_24477	2	-1	1	22	766	787	UGUGGGAAUCUCUCUGAUGCUU	: : ::..::::::::::::::	AUGGAUUGGAGAGAUUCCCACA	Cleavage		1	KAD4384309.1	Capsanthin capsorubin synthase
mmi-miR403c-3p	E3N88_32252	2	-1	1	22	1752	1773	UUAGAUUCACGCACAAACUCGU	:: ::::::::::::::..	CAAAGGUUGUGCGUGAAUCUGG	Cleavage		1	KAD3336733.1	-
mmi-miR403a-3p	E3N88_32252	2	-1	1	21	1753	1773	UUAGAUUCACGCACAAACUCG	:: ::::::::::::::..	AAAGGUUGUGCGUGAAUCUGG	Cleavage		1	KAD3336733.1	-
mmi-miR403b-3p	E3N88_32252	2	-1	1	21	1753	1773	UUAGAUUCACGCACAAACUUG	::: ::::::::::::::..	AAAGGUUGUGCGUGAAUCUGG	Cleavage		2	KAD3336733.1	-
mmi-miR396d-3p	E3N88_25592	2	-1	1	20	3072	3091	UUCAAUAAAGCUGUGGGAAG	.::::::: :::::.:::::	UUUCCCACUGCUUUGUUGAA	Cleavage		1	KAD4385424.1	Protein CHAPERONE-LIKE PROTEIN OF POR1-like
mmi-miR393d-5p	E3N88_22106	2	-1	1	22	2933	2954	UUCCAAAGGGAUCGCAUUGAUC	:::::::::::::::::	AGAGAAUGCGAUCCCUUUGGAU	Cleavage		1	KAD4584505.1	Protein TRANSPORT INHIBITOR RESPONSE(TIR1)
mmi-miR396k-5p	E3N88_35436	2	-1	1	20	19172	19191	UUCCACGGCUUUCUUGAACC	::: .:::::::::::::.	AGUUGGAGAAAGCCGUGGAG	Cleavage		2	KAD3067556.1	E3 ubiquitin-protein ligase
mmi-miR396k-5p	E3N88_35404	2	-1	1	20	18909	18928	UUCCACGGCUUUCUUGAACC	::: .:::::::::::::.	AGUUGGAGAAAGCCGUGGAG	Cleavage		2	KAD3067524.1	E3 ubiquitin-protein ligase
mmi-miR396k-5p	E3N88_39685	2	-1	1	20	2207	2226	UUCCACGGCUUUCUUGAACC	::: .:::::::::::::.	AGUUGGAGAAAGCCGUGGAG	Cleavage		2	KAD2392708.1	tRNA-dihydrouridine20 synthase activity
mmi-miR396f-5p	E3N88_35436	2	-1	1	21	19171	19191	UUCCACGGCUUUCUUGAACUG	:::: .:::::::::::::.	AAGUUGGAGAAAGCCGUGGAG	Cleavage		1	KAD3067556.1	E3 ubiquitin-protein ligase
mmi-miR396f-5p	E3N88_35404	2	-1	1	21	18908	18928	UUCCACGGCUUUCUUGAACUG	:::: .:::::::::::::.	AAGUUGGAGAAAGCCGUGGAG	Cleavage		1	KAD3067524.1	E3 ubiquitin-protein ligase
mmi-miR396f-5p	E3N88_39685	2	-1	1	21	2206	2226	UUCCACGGCUUUCUUGAACUG	:::: .:::::::::::::.	AAGUUGGAGAAAGCCGUGGAG	Cleavage		2	KAD2392708.1	tRNA-dihydrouridine20 synthase activity
mmi-miR396g-5p	E3N88_35436	2	-1	1	21	19171	19191	UUCCACGGCUUUCUUGAACUU	::::: .:::::::::::::.	AAGUUGGAGAAAGCCGUGGAG	Cleavage		1	KAD3067556.1	E3 ubiquitin-protein ligase
mmi-miR396g-5p	E3N88_35404	2	-1	1	21	18908	18928	UUCCACGGCUUUCUUGAACUU	::::: .:::::::::::::.	AAGUUGGAGAAAGCCGUGGAG	Cleavage		1	KAD3067524.1	E3 ubiquitin-protein ligase
mmi-miR396g-5p	E3N88_39685	2	-1	1	21	2206	2226	UUCCACGGCUUUCUUGAACUU	::::: .:::::::::::::.	AAGUUGGAGAAAGCCGUGGAG	Cleavage		2	KAD2392708.1	tRNA-dihydrouridine20 synthase activity
mmi-miR396c-5p	E3N88_35436	2	-1	1	20	19172	19191	UUCCACGGCUUUCUUGAACU	:::: .:::::::::::::.	AGUUGGAGAAAGCCGUGGAG	Cleavage		1	KAD3067556.1	E3 ubiquitin-protein ligase
mmi-miR396c-5p	E3N88_35404	2	-1	1	20	18909	18928	UUCCACGGCUUUCUUGAACU	:::: .:::::::::::::.	AGUUGGAGAAAGCCGUGGAG	Cleavage		1	KAD3067524.1	E3 ubiquitin-protein ligase
mmi-miR396c-5p	E3N88_39685	2	-1	1	20	2207	2226	UUCCACGGCUUUCUUGAACU	:::: .:::::::::::::.	AGUUGGAGAAAGCCGUGGAG	Cleavage		2	KAD2392708.1	tRNA-dihydrouridine20 synthase activity
mmi-miR858c	E3N88_33677	2	-1	1	21	1847	1867	UUCGUUGUCUGUUCGACCCUG	::: ::::::::::::::	UCGGGAAGAACAGACAACGAA	Cleavage		1	KAD3338156.1	SANT SWI3, ADA2, N-CoR and TFIIIB'' DNA-binding domains(MYB12)
mmi-miR858e	E3N88_24741	2	-1	1	21	5588	5608	UUCGUUGUCUGUUCGACCUGA	:::: ::::::::.::.:::	CCAGGGCGAACAGAUAAUGAA	Cleavage		1	KAD4384573.1	Myb-like DNA-binding domain
mmi-miR858b	E3N88_24741	2	-1	1	21	5588	5608	UUCGUUGUCUGUUCGACCUUG	: ::: ::::::::.::.:::	CCAGGGCGAACAGAUAAUGAA	Cleavage		1	KAD4384573.1	Myb-like DNA-binding domain
mmi-miR319p	E3N88_33181	2	-1	1	20	512	531	UUGAACUGAAGGGAGCUCCC	::::::.::: ::::::::	AGGAGCUUCCUCCAGUUCAA	Cleavage		1	KAD3337661.1	Glycosyltransferase
mmi-miR395g	E3N88_29492	2	-1	1	21	8499	8519	UUGAAGUGUUUGGGGGAACUC	:: :: ::::::::::::::	AAGGUCACCCAAACACUUCAA	Cleavage		1	KAD3640269.1	GAG-pre-integrase domain
mmi-miR395g	E3N88_29288	2	-1	1	21	8574	8594	UUGAAGUGUUUGGGGGAACUC	:: :: ::::::::::::::	AAGGUCACCCAAACACUUCAA	Cleavage		1	KAD3640065.1	GAG-pre-integrase domain
mmi-miR395g	E3N88_37010	2	-1	1	21	15494	15514	UUGAAGUGUUUGGGGGAACUC	: ::: ::.:::::::::.::	GUGUUACCUCAAACACUUUAA	Cleavage		1	KAD3069130.1	Acyl-CoA thioesterase
mmi-miR156ab-5p	E3N88_26033	2	-1	1	21	3414	3434	UUGACAGAAGAGAGUGAGCAC	:::::: :::::::::::::	GUGCUCUCUCUCUUCUGUCAU	Cleavage		1	KAD4385864.1	Squamosa promoter-binding-like protein
mmi-miR157a-5p	E3N88_41007	2	-1	1	21	1546	1566	UUGACAGAAGAUAGAGAGCAC	:::.:.:.:.:::::::::	UCGCUUUUUGUUUUCUGUCAA	Cleavage		1	KAD2394030.1
mmi-miR157a-5p	E3N88_38858	2	-1	1	21	2279	2299	UUGACAGAAGAUAGAGAGCAC	:.:.::::::::.:::::.	UAGUUUUCUAUCUUUUGUCAG	Cleavage		1	KAD2805481.1	RNA polymerase III subunit RPC82
mmi-miR156i-5p	E3N88_41007	2	-1	1	19	1548	1566	UUGACAGAAGAUAGAGAGC	:::.:.:.:.:::::::::	GCUUUUUGUUUUCUGUCAA	Cleavage		1	KAD2394030.1
mmi-miR156i-5p	E3N88_38858	2	-1	1	19	2281	2299	UUGACAGAAGAUAGAGAGC	:.:.::::::::.:::::.	GUUUUCUAUCUUUUGUCAG	Cleavage		1	KAD2805481.1	RNA polymerase III subunit RPC82
mmi-miR156h-5p	E3N88_31095	2	-1	1	21	1580	1600	UUGACAGGAGAUAGAGAGCAC	::::::::: :::.:::::::	GUGCUCUCUCUCUUCUGUCAA	Cleavage		1	KAD3641871.1	Squamosa promoter-binding-like protein
mmi-miR156h-5p	E3N88_37406	2	-1	1	21	3511	3531	UUGACAGGAGAUAGAGAGCAC	::::::::: :::.:::::::	GUGCUCUCUCUCUUCUGUCAA	Cleavage		1	KAD2804029.1	SBP domain
mmi-miR156h-5p	E3N88_22243	2	-1	1	21	6098	6118	UUGACAGGAGAUAGAGAGCAC	: :::::.:::.::::::::	GAGCUCUUUAUUUCCUGUCAU	Cleavage		2	KAD4584642.1	Protein N-terminal glutamine amidohydrolase
mmi-miR156h-5p	E3N88_26506	2	-1	1	21	9572	9592	UUGACAGGAGAUAGAGAGCAC	::.:::::.::::::::.:.	AUGUUCUCUGUCUCCUGUUAG	Cleavage		1	KAD4386337.1	Belongs to the TRAFAC class myosin-kinesin ATPase superfamily. Kinesin family
mmi-miR156h-5p	E3N88_40957	2	-1	1	21	8901	8921	UUGACAGGAGAUAGAGAGCAC	::::: ::.::::::::::.	UUGCUCACUGUCUCCUGUCAG	Cleavage		1	KAD2393980.1	Carbohydrate-binding protein of the ER
mmi-miR171j-3p	E3N88_39138	2	-1	1	21	597	617	UUGAGCCGCGCCAAUAUCACA	::::: :::::::::::::	GGUGAUUCUGGCGCGGCUCAA	Cleavage		1	KAD2805761.1	Belongs to the GRAS family
mmi-miR171o-3p	E3N88_39138	2	-1	1	21	597	617	UUGAGCCGCGCCAAUAUCACU	.::::: :::::::::::::	GGUGAUUCUGGCGCGGCUCAA	Cleavage		1	KAD2805761.1	Belongs to the GRAS family
mmi-miR171n-3p	E3N88_39138	2	-1	1	20	598	617	UUGAGCCGCGCCAAUAUCAC	::::: :::::::::::::	GUGAUUCUGGCGCGGCUCAA	Cleavage		1	KAD2805761.1	Belongs to the GRAS family
mmi-miR171f-3p	E3N88_37576	2	-1	1	21	2139	2159	UUGAGCCGUGCCAAUAUCACA	:::: ::::::.:::::.:	GCUGAUUUUGGCAUGGCUCGA	Cleavage		1	KAD2804199.1	receptor-like protein kinase
mmi-miR171b-3p	E3N88_37576	2	-1	1	21	2139	2159	UUGAGCCGUGCCAAUAUCACG	:::: ::::::.:::::.:	GCUGAUUUUGGCAUGGCUCGA	Cleavage		1	KAD2804199.1	receptor-like protein kinase
mmi-miR171i-3p	E3N88_37576	2	-1	1	21	2139	2159	UUGAGCCGUGCCAAUAUCACU	:::: ::::::.:::::.:	GCUGAUUUUGGCAUGGCUCGA	Cleavage		1	KAD2804199.1	receptor-like protein kinase
mmi-miR171k-3p	E3N88_37576	2	-1	1	20	2140	2159	UUGAGCCGUGCCAAUAUCAC	:::: ::::::.:::::.:	CUGAUUUUGGCAUGGCUCGA	Cleavage		1	KAD2804199.1	receptor-like protein kinase
mmi-miR397c	E3N88_22175	2	-1	1	21	1170	1190	UUGAGUGCAGCGUUGAUGAAA	::: :::::.:::::.:::::	UUUGAUCAAUGCUGCGCUCAA	Cleavage		1	KAD4584574.1	Lignin degradation and detoxification of lignin-derived products
mmi-miR397c	E3N88_22186	2	-1	1	21	1170	1190	UUGAGUGCAGCGUUGAUGAAA	::: :::::.:::::.:::::	UUUGAUCAAUGCUGCGCUCAA	Cleavage		1	KAD4584585.1	Lignin degradation and detoxification of lignin-derived products
mmi-miR397c	E3N88_39304	2	-1	1	21	57	77	UUGAGUGCAGCGUUGAUGAAA	::.:::::::::::::: ::	AUUUAUCAACGCUGCACUAAA	Cleavage		1	KAD2805927.1	Mis12 protein
mmi-miR397c	E3N88_39315	2	-1	1	21	57	77	UUGAGUGCAGCGUUGAUGAAA	::.:::::::::::::: ::	AUUUAUCAACGCUGCACUAAA	Cleavage		1	KAD2805938.1	Mis12 protein
mmi-miR397c	E3N88_36088	2	-1	1	21	1077	1097	UUGAGUGCAGCGUUGAUGAAA	: .::::.:::::::::::	AAUAGUCAAUGCUGCACUCAA	Cleavage		1	KAD3068208.1	Belongs to the multicopper oxidase family
mmi-miR319n	E3N88_35218	2	-1	1	21	16649	16669	UUGGACUGAAGGGUGCUCCCU	:::::::::.: ::::::::	UGGGAGCACCUUACAGUCCAA	Cleavage		1	KAD3067338.1	Belongs to the mitochondrial carrier (TC 2.A.29) family
mmi-miR319d	E3N88_35218	2	-1	1	20	16650	16669	UUGGACUGAAGGGUGCUCCC	:::::::::.: ::::::::	GGGAGCACCUUACAGUCCAA	Cleavage		1	KAD3067338.1	Belongs to the mitochondrial carrier (TC 2.A.29) family
mmi-miR159j-3p	E3N88_34677	2	-1	1	20	1142	1161	UUGGAUUGAAGGGAGCUCCA	: :::: :::::::::::::	UAGAGCCCCCUUCAAUCCAA	Cleavage		1	KAD3066797.1
mmi-miR394c	E3N88_23726	2	-1	1	22	2465	2486	UUGGCAUUCUGUCCACCUCCAU	:: :::::::::::::::	CCUGAUAUGGACAGAAUGCCAA	Cleavage		1	KAD4586125.1
mmi-miR394a	E3N88_23726	2	-1	1	20	2467	2486	UUGGCAUUCUGUCCACCUCC	:: :::::::::::::::	UGAUAUGGACAGAAUGCCAA	Cleavage		1	KAD4586125.1
mmi-miR9471a-3p	E3N88_33016	2	-1	1	21	237	257	UUGGCUGAGUGAGCAUCACGG	::::::::::.:..:.:::	AGGUGAUGCUCAUUUGGUCAA	Cleavage		1	KAD3337496.1	L-type lectin-domain containing receptor kinase VIII.1-like
mmi-miR319i	E3N88_41331	2	-1	1	20	3856	3875	UUGGGCUGAAGGGAGCUCCC	::. ::.::::::::::::	AGGGACUUCCUUCAGCCCAA	Cleavage		1	KAD2394354.1
mmi-miR840-3p	E3N88_32449	2	-1	1	22	6051	6072	UUGUUUAGGUCCCUUAGUUUCU	: .::::::::::.: ::::::	AAGAACUAAGGGAUCAAAACAA	Cleavage		1	KAD3336929.1	Belongs to the protein kinase superfamily(SNRK2.1)
mmi-miR840-3p	E3N88_30720	2	-1	1	22	58040	58061	UUGUUUAGGUCCCUUAGUUUCU	::::::::..::::::::	UCCCACUAAGGGGUCUAAACAA	Cleavage		1	KAD3641496.1	Vacuolar protein sorting-associated protein
mmi-miR858a	E3N88_24741	2	-1	1	21	5589	5609	UUUCGUUGUCUGUUCGACCUU	::: ::::::::.::.::::	CAGGGCGAACAGAUAAUGAAA	Cleavage		1	KAD4384573.1	Myb-like DNA-binding domain
mmi-miR858a	E3N88_36449	2	-1	1	21	573	593	UUUCGUUGUCUGUUCGACCUU	:: ::::::::.:::::.:	CCGGACGAACAGAUAACGAGA	Cleavage		1	KAD3068569.1	Myb-related protein Myb4-like
mmi-miR858a	E3N88_33677	2	-1	1	21	1848	1868	UUUCGUUGUCUGUUCGACCUU	.:: :::::::::::::::	CGGGAAGAACAGACAACGAAA	Cleavage		1	KAD3338156.1	SANT SWI3, ADA2, N-CoR and TFIIIB'' DNA-binding domains(MYB12)
mmi-miR159i-3p	E3N88_30754	2	-1	1	21	378	398	UUUGGAGUGAAGGGAGCUCUG	:: :.::::::::::::::.	GAGCGUUCCCUUCACUCCAAG	Cleavage		1	KAD3641530.1	epoxide hydrolase
mmi-miR159i-3p	E3N88_22062	2	-1	1	21	2343	2363	UUUGGAGUGAAGGGAGCUCUG	:::: :::::::::::::	UUAAGCUACCUUCACUCCAAA	Cleavage		1	KAD4584461.1	Contains the following InterPro domains Protein kinase, catalytic domain (InterPro IPR000719), Serine-threonine tyrosine-protein kinase (InterPro IPR001245), Serine threonine protein kinase-like, ATMRK (InterPro IPR015783), Protein kinase-like domain (InterPro IPR011009), Serine threonine-protein kinase, active site (InterPro IPR008271)(ATMRK1)
mmi-miR159s-3p	E3N88_30504	2	-1	1	21	5445	5465	UUUGGUUUGAAGGGAGCUCUA	:::::::.:::.:.::::.	CCGAGCUCCUUUCGAGCCAAG	Cleavage		1	KAD3641280.1	This enzyme condenses acetyl-CoA with acetoacetyl-CoA to form HMG-CoA, which is the substrate for HMG-CoA reductase(HMGS)
mmi-miR5139b	E3N88_40547	2.5	-1	1	19	15449	15467	AAACCUGGCUCUGAUACCA	:::::::::::::::::	UGGUAUCAGAGCCAGGUCA	Cleavage		1	KAD2393570.1	Armadillo/beta-catenin-like repeat
mmi-miR5139b	E3N88_21770	2.5	-1	1	19	67121	67139	AAACCUGGCUCUGAUACCA	:::::::::::::: :::	UGGUAUCAGAGCCAAGUUC	Cleavage		2	KAD4584169.1	LRR receptor-like serine threonine-protein kinase
mmi-miR5139b	E3N88_28271	2.5	-1	1	19	34494	34512	AAACCUGGCUCUGAUACCA	:::::::::::::: :::	UGGUAUCAGAGCCAAGUUC	Cleavage		2	KAD4179680.1	Leucine-rich repeat receptor-like protein kinase
mmi-miR5139b	E3N88_33213	2.5	-1	1	19	42157	42175	AAACCUGGCUCUGAUACCA	:::::::::::::: :::	UGGUAUCAGAGCCACGUUC	Cleavage		1	KAD3337693.1
mmi-miR5139b	E3N88_28374	2.5	-1	1	19	22428	22446	AAACCUGGCUCUGAUACCA	:::::::::::::: :::	UGGUAUCAGAGCCAAGUUC	Cleavage		1	KAD4179783.1	isoform X1
mmi-miR5139b	E3N88_39088	2.5	-1	1	19	28450	28468	AAACCUGGCUCUGAUACCA	:::::::::::: :::::	UGGUAUCAGAGCAAGGUUC	Cleavage		1	KAD2805711.1	Protein kinase domain
mmi-miR5139b	E3N88_23053	2.5	-1	1	19	11297	11315	AAACCUGGCUCUGAUACCA	::::::::::::: ::::	UGGUAUCAGAGCCUGGUUG	Cleavage		2	KAD4585452.1	LRR receptor-like serine threonine-protein kinase
mmi-miR5139b	E3N88_26566	2.5	-1	1	19	21091	21109	AAACCUGGCUCUGAUACCA	:::::::::::::: :::	UGGUAUCAGAGCCAAGUUC	Cleavage		1	KAD4177975.1	isoform X1
mmi-miR5139b	E3N88_27998	2.5	-1	1	19	17509	17527	AAACCUGGCUCUGAUACCA	:::::::::::: :::::	UGGUAUCAGAGCAAGGUUC	Cleavage		1	KAD4179407.1	ATP-dependent RNA helicase
mmi-miR5139b	E3N88_31051	2.5	-1	1	19	9259	9277	AAACCUGGCUCUGAUACCA	::::::::::::::: ::	UGGUAUCAGAGCCAGAUUC	Cleavage		1	KAD3641827.1	Belongs to the protein kinase superfamily. Ser Thr protein kinase family
mmi-miR5139b	E3N88_39969	2.5	-1	1	19	8481	8499	AAACCUGGCUCUGAUACCA	:::::::::::: :::::	UGGUAUCAGAGCGAGGUUC	Cleavage		1	KAD2392992.1	5'-nucleotidase surE
mmi-miR5139b	E3N88_35218	2.5	-1	1	19	6529	6547	AAACCUGGCUCUGAUACCA	::::::::::::::: ::	UGGUAUCAGAGCCAGUUUC	Cleavage		1	KAD3067338.1	Belongs to the mitochondrial carrier (TC 2.A.29) family
mmi-miR5139b	E3N88_22123	2.5	-1	1	19	3564	3582	AAACCUGGCUCUGAUACCA	:::::::::::::::: :	UGGUAUCAGAGCCAGGCUG	Cleavage		2	KAD4584522.1	Pre-mRNA-splicing factor ATP-dependent RNA
mmi-miR5139b	E3N88_31519	2.5	-1	1	19	8095	8113	AAACCUGGCUCUGAUACCA	:::::::::::::: :::	UGGUAUCAGAGCCACGUUC	Cleavage		1	KAD3642295.1	Mitochondrial protein
mmi-miR5139b	E3N88_35055	2.5	-1	1	19	6840	6858	AAACCUGGCUCUGAUACCA	:::::::::::::::: :	UGGUAUCAGAGCCAGGCUC	Cleavage		1	KAD3067175.1	Belongs to the RecA family
mmi-miR5139b	E3N88_29577	2.5	-1	1	19	408	426	AAACCUGGCUCUGAUACCA	::::::::::: ::::::	UGGUAUCAGAGACAGGUUA	Cleavage		1	KAD3640354.1	gag-polypeptide of LTR copia-type
mmi-miR5139b	E3N88_27168	2.5	-1	1	19	848	866	AAACCUGGCUCUGAUACCA	:::::::::::: :::::	UGGUAUCAGAGCGAGGUUC	Cleavage		1	KAD4178577.1	zinc finger
mmi-miR5139b	E3N88_21540	2.5	-1	1	19	799	817	AAACCUGGCUCUGAUACCA	::::::::::::::: ::	UGGUAUCAGAGCCAGUUUC	Cleavage		1	KAD4889467.1	Mitochondrial protein
mmi-miR5139b	E3N88_41238	2.5	-1	1	19	4792	4810	AAACCUGGCUCUGAUACCA	:::::::::::::: :::	UGGUAUCAGAGCCAAGUUC	Cleavage		1	KAD2394261.1
mmi-miR5139b	E3N88_24028	2.5	-1	1	19	3879	3897	AAACCUGGCUCUGAUACCA	:::::::::::::: :::	UGGUAUCAGAGCCAUGUUC	Cleavage		1	KAD4586427.1	DNA RNA polymerases superfamily protein
mmi-miR5139b	E3N88_22847	2.5	-1	1	19	1505	1523	AAACCUGGCUCUGAUACCA	:::::::::: :::::::	UGGUAUCAGAUCCAGGUUA	Cleavage		1	KAD4585246.1
mmi-miR5139b	E3N88_22786	2.5	-1	1	19	839	857	AAACCUGGCUCUGAUACCA	:::::::::::: :::::	UGGUAUCAGAGCAAGGUUA	Cleavage		1	KAD4585185.1
mmi-miR5139b	E3N88_34474	2.5	-1	1	19	82	100	AAACCUGGCUCUGAUACCA	::::::::::: ::::::	UGGUAUCAGAGACAGGUUA	Cleavage		1	KAD3066594.1
mmi-miR5139b	E3N88_38521	2.5	-1	1	19	8819	8837	AAACCUGGCUCUGAUACCA	::: :::::::::: ::::	UGGCAUCAGAGCCAAGUUU	Cleavage		1	KAD2805144.1	Catalyzes conversion of folates to polyglutamate derivatives allowing concentration of folate compounds in the cell and the intracellular retention of these cofactors, which are important substrates for most of the folate-dependent enzymes that are involved in one-carbon transfer reactions involved in purine, pyrimidine and amino acid synthesis
mmi-miR5139b	E3N88_40400	2.5	-1	1	19	4719	4737	AAACCUGGCUCUGAUACCA	::: :::::::::: ::::	UGGCAUCAGAGCCAUGUUU	Cleavage		1	KAD2393423.1	Non-functional NADPH-dependent codeinone reductase 2-like
mmi-miR5139b	E3N88_40404	2.5	-1	1	19	4144	4162	AAACCUGGCUCUGAUACCA	::: :::::::::: ::::	UGGCAUCAGAGCCACGUUU	Cleavage		1	KAD2393427.1	Non-functional NADPH-dependent codeinone reductase 2-like
mmi-miR5139b	E3N88_40359	2.5	-1	1	19	1813	1831	AAACCUGGCUCUGAUACCA	::: :::: ::::::::::	UGGCAUCAAAGCCAGGUUU	Translation		1	KAD2393382.1	DNA RNA polymerases superfamily protein
mmi-miR390b-5p	E3N88_25350	2.5	-1	1	21	2734	2754	AAGCUCAGGAGGGAUAGCACC	::::.:.:.:.::.:::::::	GGUGUUGUUCUUCUUGAGCUU	Cleavage		1	KAD4385182.1	receptor-like serine threonine-protein kinase At5g57670
mmi-miR390b-5p	E3N88_40187	2.5	-1	1	21	6638	6658	AAGCUCAGGAGGGAUAGCACC	: :. :::::::::::::::	UGAGUAAUCCCUCCUGAGCUU	Cleavage		1	KAD2393210.1	Prostaglandin E synthase
mmi-miR390a-5p	E3N88_40187	2.5	-1	1	21	6638	6658	AAGCUCAGGAGGGAUAGCGCC	: :. :::::::::::::::	UGAGUAAUCCCUCCUGAGCUU	Cleavage		1	KAD2393210.1	Prostaglandin E synthase
mmi-miR390a-5p	E3N88_25369	2.5	-1	1	21	3148	3168	AAGCUCAGGAGGGAUAGCGCC	: ::.: ::.::.::::::::	GACGUUUUCUCUUCUGAGCUU	Cleavage		1	KAD4385201.1	Histone-lysine n-methyltransferase
mmi-miR390d-5p	E3N88_25369	2.5	-1	1	21	3148	3168	AAGCUCAGGAGGGAUAGCGUC	::::.: ::.::.::::::::	GACGUUUUCUCUUCUGAGCUU	Cleavage		1	KAD4385201.1	Histone-lysine n-methyltransferase
mmi-miR390d-5p	E3N88_40187	2.5	-1	1	21	6638	6658	AAGCUCAGGAGGGAUAGCGUC	:. :::::::::::::::	UGAGUAAUCCCUCCUGAGCUU	Cleavage		2	KAD2393210.1	Prostaglandin E synthase
mmi-miR866-3p	E3N88_36823	2.5	-1	1	20	588	607	ACAAAAUCCGUCUUUGAAGA	:::::: :::::::::::	ACUUCAACGACGGAUUUUGC	Cleavage		1	KAD3068943.1	magnesium transporter
mmi-miR866-3p	E3N88_40124	2.5	-1	1	20	387	406	ACAAAAUCCGUCUUUGAAGA	:::::: :::::::::::	ACUUCAACGACGGAUUUUGC	Cleavage		1	KAD2393147.1	magnesium transporter
mmi-miR866-3p	E3N88_40126	2.5	-1	1	20	387	406	ACAAAAUCCGUCUUUGAAGA	:::::: :::::::::::	ACUUCAACGACGGAUUUUGC	Cleavage		1	KAD2393149.1	magnesium transporter
mmi-miR477f	E3N88_39451	2.5	-1	1	21	887	907	ACUCUCCCUCAAAGGCUUCUG	..:::::: :::::::::::	UGGAAGCCCUUGAGGGAGAGA	Cleavage		1	KAD2806074.1	Belongs to the GRAS family
mmi-miR477f	E3N88_36955	2.5	-1	1	21	3609	3629	ACUCUCCCUCAAAGGCUUCUG	:::: ::::::::: :::::	AAGAACCCUUUGAGGAAGAGU	Cleavage		1	KAD3069075.1	-
mmi-miR477c	E3N88_37129	2.5	-1	1	21	520	540	ACUCUCCCUCAAGGGCUUCUC	::.::.:::::.:::::::	CAGGAGUCCUUGGGGGAGAGA	Cleavage		1	KAD3069249.1	Replication factor C subunit
mmi-miR477h	E3N88_37129	2.5	-1	1	22	519	540	ACUCUCCCUCAAGGGCUUCUGA	::::.::.:::::.:::::::	UCAGGAGUCCUUGGGGGAGAGA	Cleavage		1	KAD3069249.1	Replication factor C subunit
mmi-miR477g	E3N88_37129	2.5	-1	1	22	519	540	ACUCUCCCUCAAGGGCUUCUGG	.:::.::.:::::.:::::::	UCAGGAGUCCUUGGGGGAGAGA	Cleavage		1	KAD3069249.1	Replication factor C subunit
mmi-miR477i	E3N88_37129	2.5	-1	1	21	520	540	ACUCUCCCUCAAGGGCUUCUG	:::.::.:::::.:::::::	CAGGAGUCCUUGGGGGAGAGA	Cleavage		1	KAD3069249.1	Replication factor C subunit
mmi-miR5538	E3N88_32325	2.5	-1	1	22	7659	7681	ACUGAACUCAAUCA-CUUGCUGC	::::::: ::::::.:::::::	ACAGCAAGCUGAUUGGGUUCAGU	Cleavage		1	KAD3336806.1	Chloroplastic group IIA intron splicing facilitator CRS1
mmi-miR5538	E3N88_23753	2.5	-1	1	22	7656	7678	ACUGAACUCAAUCA-CUUGCUGC	::::::: ::::::.:::::::	ACAGCAAGCUGAUUGGGUUCAGU	Cleavage		1	KAD4586152.1	rho GTPase-activating protein
mmi-miR172m-3p	E3N88_26681	2.5	-1	1	21	2836	2856	AGAAUCAUGAUGAUGCUGCAU	::::::::.:::::: ::.:	UUGCAGCAUUAUCAUGUUUUU	Cleavage		1	KAD4178090.1	Belongs to the STXBP unc-18 SEC1 family
mmi-miR172m-3p	E3N88_39170	2.5	-1	1	21	2433	2453	AGAAUCAUGAUGAUGCUGCAU	::.:: :::::.::::::.:	UUGUAGAAUCAUUAUGAUUUU	Cleavage		1	KAD2805793.1	Deoxynucleoside kinase
mmi-miR172m-3p	E3N88_30130	2.5	-1	1	21	4106	4126	AGAAUCAUGAUGAUGCUGCAU	:::::::::::: :::::	CGGCAGCAUCAUCAGGAUUCC	Cleavage		1	KAD3640907.1	Floral homeotic protein APETALA(AP2)
mmi-miR172m-3p	E3N88_32821	2.5	-1	1	21	933	953	AGAAUCAUGAUGAUGCUGCAU	::.: : :::::::::::::	CUGUAUCUUCAUCAUGAUUCU	Cleavage		1	KAD3337301.1	G-type lectin S-receptor-like serine threonine-protein kinase
mmi-miR172m-3p	E3N88_32657	2.5	-1	1	21	1584	1604	AGAAUCAUGAUGAUGCUGCAU	::.: : :::::::::::::	UUGUAUCUUCAUCAUGAUUCU	Cleavage		1	KAD3337137.1	G-type lectin S-receptor-like serine threonine-protein kinase
mmi-miR172m-3p	E3N88_32819	2.5	-1	1	21	1588	1608	AGAAUCAUGAUGAUGCUGCAU	::.: : :::::::::::::	UUGUAUCUUCAUCAUGAUUCU	Cleavage		1	KAD3337299.1	G-type lectin S-receptor-like serine threonine-protein kinase
mmi-miR172m-3p	E3N88_32655	2.5	-1	1	21	4453	4473	AGAAUCAUGAUGAUGCUGCAU	::.: : :::::::::::::	CUGUAUCUUCAUCAUGAUUCU	Cleavage		1	KAD3337135.1	G-type lectin S-receptor-like serine threonine-protein kinase
mmi-miR172m-3p	E3N88_32823	2.5	-1	1	21	4819	4839	AGAAUCAUGAUGAUGCUGCAU	::.: : :::::::::::::	CUGUAUCUUCAUCAUGAUUCU	Cleavage		1	KAD3337303.1	Protein kinase domain
mmi-miR172m-3p	E3N88_32837	2.5	-1	1	21	5023	5043	AGAAUCAUGAUGAUGCUGCAU	::.: : :::::::::::::	CUGUAUCUUCAUCAUGAUUCU	Cleavage		1	KAD3337317.1	G-type lectin S-receptor-like serine threonine-protein kinase
mmi-miR172m-3p	E3N88_32828	2.5	-1	1	21	5114	5134	AGAAUCAUGAUGAUGCUGCAU	::.: : :::::::::::::	CUGUAUCUUCAUCAUGAUUCU	Cleavage		1	KAD3337308.1	G-type lectin S-receptor-like serine threonine-protein kinase
mmi-miR172m-3p	E3N88_32833	2.5	-1	1	21	9223	9243	AGAAUCAUGAUGAUGCUGCAU	::.: : :::::::::::::	CUGUAUCUUCAUCAUGAUUCU	Cleavage		1	KAD3337313.1	G-type lectin S-receptor-like serine threonine-protein kinase
mmi-miR172m-3p	E3N88_32839	2.5	-1	1	21	4233	4253	AGAAUCAUGAUGAUGCUGCAU	::.: : :::::::::::::	CUGUAUCUUCAUCAUGAUUCU	Cleavage		2	KAD3337319.1	G-type lectin S-receptor-like serine threonine-protein kinase
mmi-miR172m-3p	E3N88_32839	2.5	-1	1	21	50113	50133	AGAAUCAUGAUGAUGCUGCAU	::.: : :::::::::::::	CUGUAUCUUCAUCAUGAUUCU	Cleavage		2	KAD3337319.1	G-type lectin S-receptor-like serine threonine-protein kinase
mmi-miR172m-3p	E3N88_26091	2.5	-1	1	21	219	239	AGAAUCAUGAUGAUGCUGCAU	: :.. :.:::::::::::::	AGGUGACGUCAUCAUGAUUCU	Cleavage		1	KAD4385922.1	4-coumarate--CoA ligase(4CL1)
mmi-miR172i-3p	E3N88_22134	2.5	-1	1	21	444	464	AGAAUCCUGAUGAUGCUGCAA	::::: ::::::: :::::::	UUGCAUCAUCAUCUGGAUUCU	Cleavage		1	KAD4584533.1	Belongs to the eukaryotic ribosomal protein eL19 family
mmi-miR172j-3p	E3N88_22134	2.5	-1	1	21	444	464	AGAAUCCUGAUGAUGCUGCAG	.:::: ::::::: :::::::	UUGCAUCAUCAUCUGGAUUCU	Cleavage		1	KAD4584533.1	Belongs to the eukaryotic ribosomal protein eL19 family
mmi-miR172o-3p	E3N88_22134	2.5	-1	1	21	444	464	AGAAUCCUGAUGAUGCUGCAU	:::: ::::::: :::::::	UUGCAUCAUCAUCUGGAUUCU	Cleavage		1	KAD4584533.1	Belongs to the eukaryotic ribosomal protein eL19 family
mmi-miR172c-3p	E3N88_37166	2.5	-1	1	21	4005	4025	AGAAUCUUGAUGAUGCUGCAG	.::..:::::::::::::	UCUUAGUGUCAUCAAGAUUCU	Cleavage		1	KAD3069286.1	Wings apart-like protein regulation of heterochromatin
mmi-miR172a-3p	E3N88_37166	2.5	-1	1	21	4005	4025	AGAAUCUUGAUGAUGCUGCAU	.::..:::::::::::::	UCUUAGUGUCAUCAAGAUUCU	Cleavage		1	KAD3069286.1	Wings apart-like protein regulation of heterochromatin
mmi-miR172f-3p	E3N88_37166	2.5	-1	1	20	4006	4025	AGAAUCUUGAUGAUGCUGCA	.::..:::::::::::::	CUUAGUGUCAUCAAGAUUCU	Cleavage		1	KAD3069286.1	Wings apart-like protein regulation of heterochromatin
mmi-miR172l-3p	E3N88_37166	2.5	-1	1	21	4005	4025	AGAAUCUUGAUGAUGCUGCGU	: .::..:::::::::::::	UCUUAGUGUCAUCAAGAUUCU	Cleavage		1	KAD3069286.1	Wings apart-like protein regulation of heterochromatin
mmi-miR172n-3p	E3N88_37166	2.5	-1	1	19	4007	4025	AGAAUCUUGAUGAUGCUGC	.::..:::::::::::::	UUAGUGUCAUCAAGAUUCU	Cleavage		1	KAD3069286.1	Wings apart-like protein regulation of heterochromatin
mmi-miR171b-5p	E3N88_28382	2.5	-1	1	21	1792	1812	AGAUAUUAGUGCGGUUCAAUC	:::::::::::::..:::.	AAUUGAACCGCACUGGUAUUA	Cleavage		1	KAD4179791.1	Vacuole membrane protein
mmi-miR171b-5p	E3N88_24149	2.5	-1	1	21	945	965	AGAUAUUAGUGCGGUUCAAUC	.:::.: .:::::.::::::	UGUUGGAAUGCACUGAUAUCU	Cleavage		1	KAD4586548.1	Pentatricopeptide repeat-containing protein
mmi-miR171b-5p	E3N88_32614	2.5	-1	1	21	23490	23510	AGAUAUUAGUGCGGUUCAAUC	::::::::::.::.:::.	UUUUGAACCGCAUUAGUAUUA	Cleavage		1	KAD3337094.1	E3 ubiquitin-protein ligase
mmi-miR171b-5p	E3N88_28381	2.5	-1	1	21	26322	26342	AGAUAUUAGUGCGGUUCAAUC	::::::::::.::.:::.	UUUUGAACCGCAUUAGUAUUA	Cleavage		1	KAD4179790.1	isoform X1
mmi-miR390c-5p	E3N88_31003	2.5	-1	1	20	2556	2575	AGCUCAGGAGGGAUAGCGCC	: .:::::::::.:::.:::	GAUGCUAUCCCUUCUGGGCU	Cleavage		1	KAD3641779.1	The glycine cleavage system catalyzes the degradation of glycine
mmi-miR390c-5p	E3N88_40187	2.5	-1	1	20	6638	6657	AGCUCAGGAGGGAUAGCGCC	: :. ::::::::::::::	UGAGUAAUCCCUCCUGAGCU	Cleavage		1	KAD2393210.1	Prostaglandin E synthase
mmi-miR159a-5p	E3N88_40354	2.5	-1	1	21	32851	32871	AGCUGCCGACUCAUUCAUUCA	: :::::::::: :::.::.:	UAAAUGAAUGAGCCGGUAGUU	Cleavage		1	KAD2393377.1	Belongs to the cytochrome P450 family
mmi-miR4995	E3N88_23458	2.5	-1	1	21	26594	26614	AGGCAGUGGCUUGGUUAAGGG	.::: :: ::::::::::::	GUCUUCACAAAGCCACUGCCU	Cleavage		1	KAD4585857.1	Alpha/beta hydrolase family
mmi-miR845c	E3N88_21770	2.5	-1	1	21	89946	89966	AGGCUCUGAUACCAAUUGAUG	::: ::::::::::::.:	CUACAAGUGGUAUCAGAGCUU	Cleavage		3	KAD4584169.1	LRR receptor-like serine threonine-protein kinase
mmi-miR845c	E3N88_22224	2.5	-1	1	21	5560	5580	AGGCUCUGAUACCAAUUGAUG	: :::::::::::::::::	CUUCAAUUGGUAUCAGAGCGA	Cleavage		2	KAD4584623.1	Chaperone protein DNAj
mmi-miR845c	E3N88_36873	2.5	-1	1	21	68434	68454	AGGCUCUGAUACCAAUUGAUG	:::::::::::::::::::	CAUCAAUUGGUAUCAGAGCGC	Cleavage		4	KAD3068993.1	TMV resistance protein N-like
mmi-miR845c	E3N88_36873	2.5	-1	1	21	49906	49926	AGGCUCUGAUACCAAUUGAUG	.::::::::::::::::	UACAGAUUGGUAUCAGAGCCU	Cleavage		4	KAD3068993.1	TMV resistance protein N-like
mmi-miR845c	E3N88_36873	2.5	-1	1	21	59981	60001	AGGCUCUGAUACCAAUUGAUG	.::::::::::::::::	UACAGAUUGGUAUCAGAGCCU	Cleavage		4	KAD3068993.1	TMV resistance protein N-like
mmi-miR845c	E3N88_33589	2.5	-1	1	21	5117	5137	AGGCUCUGAUACCAAUUGAUG	:::::::::::::::::::	CAUCAAUUGGUAUCAGAGCAA	Cleavage		1	KAD3338068.1	heat shock protein 70(HSP70)
mmi-miR845c	E3N88_29210	2.5	-1	1	21	26390	26410	AGGCUCUGAUACCAAUUGAUG	::::: :::::.:.:::::.:	CAUCAUUUGGUGUUAGAGCUU	Cleavage		2	KAD3639987.1	Belongs to the glycosyl hydrolase 47 family
mmi-miR845c	E3N88_28668	2.5	-1	1	21	2981	3001	AGGCUCUGAUACCAAUUGAUG	.::::::::::::::::::	UAUCAAUUGGUAUCAGAGCAA	Cleavage		2	KAD4180077.1	Belongs to the formin-like family
mmi-miR845c	E3N88_26259	2.5	-1	1	21	13390	13410	AGGCUCUGAUACCAAUUGAUG	:::::::::::::::: :	CCACAAUUGGUAUCAGAGCAU	Cleavage		4	KAD4386090.1	metal ion binding
mmi-miR845c	E3N88_34382	2.5	-1	1	21	15494	15514	AGGCUCUGAUACCAAUUGAUG	: :.:::::::: ::::::.:	CUUUAAUUGGUACCAGAGCUU	Cleavage		2	KAD3066502.1	NADH dehydrogenase ubiquinone iron-sulfur protein 8
mmi-miR845c	E3N88_34156	2.5	-1	1	21	2302	2322	AGGCUCUGAUACCAAUUGAUG	:::::::::::::::::: :	CAUCAAUUGGUAUCAGAGACG	Cleavage		1	KAD3338635.1	Microtubule-associated protein
mmi-miR845c	E3N88_38194	2.5	-1	1	21	324	344	AGGCUCUGAUACCAAUUGAUG	.::::::::::::::::::	UAUCAAUUGGUAUCAGAGCAC	Cleavage		1	KAD2804817.1	Mitochondrial protein
mmi-miR845c	E3N88_33031	2.5	-1	1	21	1014	1034	AGGCUCUGAUACCAAUUGAUG	:::.::::::::::::: :.:	CAUUAAUUGGUAUCAGAUCUU	Cleavage		1	KAD3337511.1	-
mmi-miR845c	E3N88_37276	2.5	-1	1	21	7305	7325	AGGCUCUGAUACCAAUUGAUG	:: .::::::::::::::::	CAAUAAUUGGUAUCAGAGCCA	Cleavage		1	KAD2803899.1	Belongs to the cation transport ATPase (P-type) (TC 3.A.3) family. Type IV subfamily
mmi-miR845c	E3N88_32803	2.5	-1	1	21	6267	6287	AGGCUCUGAUACCAAUUGAUG	:: ::::::::::::::::.	CAACAAUUGGUAUCAGAGCUG	Cleavage		1	KAD3337283.1	embryonic placenta development
mmi-miR845c	E3N88_32671	2.5	-1	1	21	5432	5452	AGGCUCUGAUACCAAUUGAUG	:: ::::::::::::::::.	CAACAAUUGGUAUCAGAGCUA	Cleavage		2	KAD3337151.1	embryonic placenta development
mmi-miR845c	E3N88_38026	2.5	-1	1	21	7637	7657	AGGCUCUGAUACCAAUUGAUG	::::: :::::::::::::.	CAUCAUUUGGUAUCAGAGCUA	Cleavage		1	KAD2804649.1	AarF domain-containing protein kinase
mmi-miR845c	E3N88_33188	2.5	-1	1	21	3579	3599	AGGCUCUGAUACCAAUUGAUG	:: ::::::::::::::::.	CAACAAUUGGUAUCAGAGCUC	Cleavage		1	KAD3337668.1	-
mmi-miR845c	E3N88_36569	2.5	-1	1	21	2203	2223	AGGCUCUGAUACCAAUUGAUG	:: ::::::::::::::::.	CAACAAUUGGUAUCAGAGCUA	Cleavage		1	KAD3068689.1	Zinc finger (MYND type) family protein programmed cell death 2 C-terminal domain-containing protein
mmi-miR845c	E3N88_22876	2.5	-1	1	21	20194	20214	AGGCUCUGAUACCAAUUGAUG	::::: ::::::::::::: :	CAUCACUUGGUAUCAGAGCAU	Cleavage		3	KAD4585275.1	Rop guanine nucleotide exchange factor 12-like
mmi-miR845c	E3N88_30961	2.5	-1	1	21	526	546	AGGCUCUGAUACCAAUUGAUG	::::: :::::::::::::.	CAUCAUUUGGUAUCAGAGCUA	Cleavage		1	KAD3641737.1
mmi-miR845c	E3N88_38255	2.5	-1	1	21	3588	3608	AGGCUCUGAUACCAAUUGAUG	::::: :::::::::::::.	CAUCAUUUGGUAUCAGAGCUA	Cleavage		2	KAD2804878.1
mmi-miR845c	E3N88_22820	2.5	-1	1	21	19563	19583	AGGCUCUGAUACCAAUUGAUG	::::: ::::::::::::: :	CAUCACUUGGUAUCAGAGCAU	Cleavage		2	KAD4585219.1	guanine nucleotide exchange factor
mmi-miR7804-5p	E3N88_30191	2.5	-1	1	23	2400	2422	AGGGGUGUUCAUCGAAUCGAAUU	:: : :::.::::::::::::	UAUCCAAUUUGAUGAACACCCCA	Cleavage		2	KAD3640968.1	transmembrane ascorbate ferrireductase
mmi-miR7804-5p	E3N88_24930	2.5	-1	1	23	6044	6066	AGGGGUGUUCAUCGAAUCGAAUU	:::::::::::.::: :::.:::	AAUUCGAUUCGGUGACCACUCCU	Cleavage		1	KAD4384762.1	GABA transporter
mmi-miR7804-5p	E3N88_25295	2.5	-1	1	23	6483	6505	AGGGGUGUUCAUCGAAUCGAAUU	:::::: :::: :::::::::::	AAUUCGUUUCGUUGAACACCCCU	Cleavage		1	KAD4385127.1	trafficking protein particle complex(TRS120)
mmi-miR7804-5p	E3N88_39970	2.5	-1	1	23	495	517	AGGGGUGUUCAUCGAAUCGAAUU	.:::::::: :::::::::..:	UGUUCGAUUCAAUGAACACCUUU	Cleavage		1	KAD2392993.1	Cysteine-rich RLK (RECEPTOR-like protein kinase) 8
mmi-miR7804-5p	E3N88_36063	2.5	-1	1	23	638	660	AGGGGUGUUCAUCGAAUCGAAUU	.:::::::: :::::::::..:	UGUUCGAUUCAAUGAACACCUUU	Cleavage		1	KAD3068183.1	Flavin containing amine oxidoreductase
mmi-miR7804-5p	E3N88_38510	2.5	-1	1	23	4678	4700	AGGGGUGUUCAUCGAAUCGAAUU	: ::.:::::: :::.:::::::	AUUUUGAUUCGUUGAGCACCCCU	Cleavage		1	KAD2805133.1	pumilio homolog
mmi-miR7804-5p	E3N88_30645	2.5	-1	1	23	3147	3169	AGGGGUGUUCAUCGAAUCGAAUU	:::::: :::::::::::.::	UAUUCGACCCGAUGAACACCUCU	Cleavage		1	KAD3641421.1	oligopeptide transporter
mmi-miR7804-5p	E3N88_24762	2.5	-1	1	23	4361	4383	AGGGGUGUUCAUCGAAUCGAAUU	:::::: .:::::::::::::	UAUUCGACCUGAUGAACACCCCU	Cleavage		1	KAD4384594.1	Flowering time control protein(FCA)
mmi-miR7804-5p	E3N88_39929	2.5	-1	1	23	1390	1412	AGGGGUGUUCAUCGAAUCGAAUU	:: .:: ::::::::::::::	UAUCUGACCCGAUGAACACCCCU	Cleavage		1	KAD2392952.1	Belongs to the glutamine synthetase family
mmi-miR7804-5p	E3N88_34394	2.5	-1	1	23	2700	2722	AGGGGUGUUCAUCGAAUCGAAUU	:: ::: ::::::::::::.:	UAUCCGACCCGAUGAACACCCUU	Cleavage		1	KAD3066514.1	deSI-like protein
mmi-miR7804-5p	E3N88_30936	2.5	-1	1	23	2605	2627	AGGGGUGUUCAUCGAAUCGAAUU	:: ::. ::::::::::::::	UAUCCGGCCCGAUGAACACCCCU	Cleavage		1	KAD3641712.1
mmi-miR7804-5p	E3N88_30830	2.5	-1	1	23	2354	2376	AGGGGUGUUCAUCGAAUCGAAUU	:: ::: :::::::.::::::	UAUCCGACCCGAUGAAUACCCCU	Cleavage		1	KAD3641606.1	Isoflavone reductase homolog
mmi-miR7804-5p	E3N88_22853	2.5	-1	1	23	913	935	AGGGGUGUUCAUCGAAUCGAAUU	:: ::: .:::::::::::::	UAUCCGACAUGAUGAACACCCCU	Cleavage		1	KAD4585252.1
mmi-miR7804-5p	E3N88_29232	2.5	-1	1	23	393	415	AGGGGUGUUCAUCGAAUCGAAUU	.: .::: ::.:::::.:::::	CGUGUGAUACGGUGAACGCCCCU	Cleavage		1	KAD3640009.1
mmi-miR403b-5p	E3N88_23623	2.5	-1	1	21	13756	13776	AGUUUGUGCGUGAAUCUAACC	::: :::::::...:::::	CAUUAAAUUCACGUGUAAACU	Cleavage		1	KAD4586022.1	sodium-coupled neutral amino acid transporter
mmi-miR862-3p	E3N88_22415	2.5	-1	1	21	17451	17471	AUAUGCUGGAUCUACUUGAAG	.:::: :::::: ::::::::	UUUCAUGUAGAUGCAGCAUAU	Cleavage		1	KAD4584814.1	Pyridoxal-dependent decarboxylase conserved domain
mmi-miR862-3p	E3N88_24081	2.5	-1	1	21	8302	8322	AUAUGCUGGAUCUACUUGAAG	:::::::::::::.:::	UGACAAGUAGAUCCAGUAUAG	Cleavage		1	KAD4586480.1	Protein ZINC INDUCED
mmi-miR862-3p	E3N88_22644	2.5	-1	1	21	2146	2166	AUAUGCUGGAUCUACUUGAAG	:::::::: :.:::.::::	UAUCAAGUAGUUUCAGUAUAU	Translation		1	KAD4585043.1
mmi-miR862-3p	E3N88_22490	2.5	-1	1	21	2433	2453	AUAUGCUGGAUCUACUUGAAG	:::::::: :.:::.::::	UAUCAAGUAGUUUCAGUAUAU	Translation		1	KAD4584889.1	chromatin binding
mmi-miR393a-3p	E3N88_39270	2.5	-1	1	21	2325	2345	AUCAUGCGAUCUCUUUGGAUU	::: ::::::::: ::::::	UAUCAAAAGAGAUCACAUGAU	Cleavage		1	KAD2805893.1	DnaJ molecular chaperone homology domain
mmi-miR393a-3p	E3N88_33494	2.5	-1	1	21	1254	1274	AUCAUGCGAUCUCUUUGGAUU	:.:::::::::.:.::::	UUUUCAAAGAGAUUGUAUGAA	Cleavage		1	KAD3337973.1	-
mmi-miR393a-3p	E3N88_28551	2.5	-1	1	21	1089	1109	AUCAUGCGAUCUCUUUGGAUU	: :.::: ::::::::::::	ACUUCAACGAGAUCGCAUGAC	Cleavage		1	KAD4179960.1
mmi-miR393f-5p	E3N88_38492	2.5	-1	1	22	450	471	AUCCAAAGGGAUCGCAUUGAUC	:: ..:::.:::..::::::::	GAGUGAUGUGAUUUCUUUGGAU	Cleavage		1	KAD2805115.1	-
mmi-miR393f-5p	E3N88_35327	2.5	-1	1	22	2007	2027	AUCCAAAGGGAUCGCAUUGAUC	:: :::: ::.:::::::::::	GAACAAU-CGGUCCCUUUGGAU	Cleavage		5	KAD3067447.1
mmi-miR395c	E3N88_39342	2.5	-1	1	21	1634	1654	AUGAAGUGUUUGGGGGAACUC	::: ::::: :::::::::::	GAGGUCCCCAAAACACUUCAU	Cleavage		1	KAD2805965.1
mmi-miR395c	E3N88_32423	2.5	-1	1	21	7068	7088	AUGAAGUGUUUGGGGGAACUC	::: ::::: :::::::::::	GAGGUCCCCAAAACACUUCAU	Cleavage		1	KAD3336904.1
mmi-miR395c	E3N88_26557	2.5	-1	1	21	8553	8573	AUGAAGUGUUUGGGGGAACUC	::: ::::: :::::::::::	GAGGUCCCCAAAACACUUCAU	Cleavage		1	KAD4177966.1	GAG-pre-integrase domain
mmi-miR395c	E3N88_32599	2.5	-1	1	21	7316	7336	AUGAAGUGUUUGGGGGAACUC	:: ::::: :::::::::::	AAGGUCCCCAAAACACUUCAU	Cleavage		1	KAD3337079.1	GAG-pre-integrase domain
mmi-miR395c	E3N88_28287	2.5	-1	1	21	12629	12649	AUGAAGUGUUUGGGGGAACUC	.:::.:.::::: :::::::	UGGUUUCUCCAAAAACUUCAU	Cleavage		2	KAD4179696.1	Belongs to the helicase family. RecQ subfamily
mmi-miR395c	E3N88_35773	2.5	-1	1	21	7108	7128	AUGAAGUGUUUGGGGGAACUC	:: ::::: :::::::::::	AAGGUCCCCAAAACACUUCAU	Cleavage		1	KAD3067893.1	GAG-pre-integrase domain
mmi-miR395c	E3N88_31721	2.5	-1	1	21	13352	13372	AUGAAGUGUUUGGGGGAACUC	::.:::.:::.:::::::	AUCUUUCCCUAAAUACUUCAU	Cleavage		1	KAD3336202.1	Belongs to the FPP GGPP synthase family(GPPS)
mmi-miR395c	E3N88_39246	2.5	-1	1	21	1170	1190	AUGAAGUGUUUGGGGGAACUC	:::.::..:::::.::.::	AUGUUUCCUUAAACAUUUUAU	Cleavage		1	KAD2805869.1	cytochrome P450
mmi-miR395c	E3N88_23799	2.5	-1	1	21	6317	6337	AUGAAGUGUUUGGGGGAACUC	:::::::.:::.: :::::	AUGUUCCCCUAAAUAGUUCAU	Cleavage		2	KAD4586198.1	Phosphoglucan phosphatase DSP4(SEX4)
mmi-miR395c	E3N88_32627	2.5	-1	1	21	4112	4132	AUGAAGUGUUUGGGGGAACUC	:::.:...:::::.:::::	UUGUUUCUUUAAACAUUUCAU	Cleavage		2	KAD3337107.1	2-isopropylmalate synthase
mmi-miR395c	E3N88_31812	2.5	-1	1	21	2086	2106	AUGAAGUGUUUGGGGGAACUC	.:::: ::::::.:.::.::	UGGUUCACCCAAAUAUUUUAU	Cleavage		2	KAD3336293.1	Serine threonine-protein kinase
mmi-miR395c	E3N88_26328	2.5	-1	1	21	11484	11504	AUGAAGUGUUUGGGGGAACUC	.::: :::::::::::.::	UGGUUGACCCAAACACUUUAU	Cleavage		1	KAD4386159.1	E3 ubiquitin-protein ligase(UPL1)
mmi-miR171m-3p	E3N88_24790	2.5	-1	1	21	933	953	AUGAGCCGUGCCAAUAUCACG	: :::::::::.:::::::	AGGGAUAUUGGCGCGGCUCAA	Cleavage		1	KAD4384622.1	Scarecrow-like protein
mmi-miR397b	E3N88_36107	2.5	-1	1	21	1044	1064	AUUGAGUGCAGCGUUGAUGAA	:: :::::.:::::::::::	UUGAUCAAUGCUGCACUCAAC	Cleavage		1	KAD3068227.1	Lignin degradation and detoxification of lignin-derived products
mmi-miR397b	E3N88_34257	2.5	-1	1	21	1082	1102	AUUGAGUGCAGCGUUGAUGAA	: ::::::::::: ::::::	AUAAUCAACGCUGCUCUCAAU	Cleavage		1	KAD3066377.1	Lignin degradation and detoxification of lignin-derived products
mmi-miR397d	E3N88_36107	2.5	-1	1	20	1045	1064	AUUGAGUGCAGCGUUGAUGA	: :::::.:::::::::::	UGAUCAAUGCUGCACUCAAC	Cleavage		1	KAD3068227.1	Lignin degradation and detoxification of lignin-derived products
mmi-miR397d	E3N88_34257	2.5	-1	1	20	1083	1102	AUUGAGUGCAGCGUUGAUGA	: ::::::::::: ::::::	UAAUCAACGCUGCUCUCAAU	Cleavage		1	KAD3066377.1	Lignin degradation and detoxification of lignin-derived products
mmi-miR319k	E3N88_30504	2.5	-1	1	20	1417	1436	AUUGGACUGAAGGGAGCUCC	:: ::.:::::::::..::	AGACCUUCCUUCAGUCUGAU	Cleavage		2	KAD3641280.1	This enzyme condenses acetyl-CoA with acetoacetyl-CoA to form HMG-CoA, which is the substrate for HMG-CoA reductase(HMGS)
mmi-miR159r-3p	E3N88_30754	2.5	-1	1	21	378	398	AUUGGAGUGAAGGGAGCUCUG	:: :.::::::::::::::	GAGCGUUCCCUUCACUCCAAG	Cleavage		1	KAD3641530.1	epoxide hydrolase
mmi-miR159r-3p	E3N88_32517	2.5	-1	1	21	4075	4095	AUUGGAGUGAAGGGAGCUCUG	:: ::.:.::::.::::::	GUGAUCUUCUUUCAUUCCAAU	Cleavage		1	KAD3336997.1	transferase activity, transferring nitrogenous groups
mmi-miR159o-3p	E3N88_34406	2.5	-1	1	21	937	957	AUUGGAUUGAAGGGAGCUCCA	:: : ::::::.:::::::	AAGAUCACCCUUCGAUCCAAU	Cleavage		2	KAD3066526.1	Transcription factor
mmi-miR159o-3p	E3N88_32631	2.5	-1	1	21	731	751	AUUGGAUUGAAGGGAGCUCCA	:.:::.:.::.:::.::::	AUGGGCUUCUUUUAAUUCAAU	Cleavage		1	KAD3337111.1	Protein of unknown function (DUF1639)
mmi-miR159o-3p	E3N88_32740	2.5	-1	1	21	731	751	AUUGGAUUGAAGGGAGCUCCA	:.:::.:.::.:::.::::	AUGGGCUUCUUUUAAUUCAAU	Cleavage		1	KAD3337220.1	Protein of unknown function (DUF1639)
mmi-miR159o-3p	E3N88_26165	2.5	-1	1	21	2463	2483	AUUGGAUUGAAGGGAGCUCCA	:::.:: .:::::::::::	GUGAGUUCAUUUCAAUCCAAU	Cleavage		1	KAD4385996.1	phosphatidylinositol 4-phosphate 5-kinase
mmi-miR159e-3p	E3N88_34406	2.5	-1	1	21	937	957	AUUGGAUUGAAGGGAGCUCCU	: :: : ::::::.:::::::	AAGAUCACCCUUCGAUCCAAU	Cleavage		2	KAD3066526.1	Transcription factor
mmi-miR159e-3p	E3N88_32631	2.5	-1	1	21	731	751	AUUGGAUUGAAGGGAGCUCCU	: :.:::.:.::.:::.::::	AUGGGCUUCUUUUAAUUCAAU	Cleavage		1	KAD3337111.1	Protein of unknown function (DUF1639)
mmi-miR159e-3p	E3N88_32740	2.5	-1	1	21	731	751	AUUGGAUUGAAGGGAGCUCCU	: :.:::.:.::.:::.::::	AUGGGCUUCUUUUAAUUCAAU	Cleavage		1	KAD3337220.1	Protein of unknown function (DUF1639)
mmi-miR159e-3p	E3N88_26165	2.5	-1	1	21	2463	2483	AUUGGAUUGAAGGGAGCUCCU	:::.:: .:::::::::::	GUGAGUUCAUUUCAAUCCAAU	Cleavage		1	KAD4385996.1	phosphatidylinositol 4-phosphate 5-kinase
mmi-miR159n-3p	E3N88_34406	2.5	-1	1	21	937	957	AUUGGAUUGAAGGGAGCUCUC	::: : ::::::.:::::::	AAGAUCACCCUUCGAUCCAAU	Cleavage		2	KAD3066526.1	Transcription factor
mmi-miR159n-3p	E3N88_26165	2.5	-1	1	21	2463	2483	AUUGGAUUGAAGGGAGCUCUC	: :::.:: .:::::::::::	GUGAGUUCAUUUCAAUCCAAU	Cleavage		1	KAD4385996.1	phosphatidylinositol 4-phosphate 5-kinase
mmi-miR159n-3p	E3N88_32631	2.5	-1	1	21	731	751	AUUGGAUUGAAGGGAGCUCUC	:.:::.:.::.:::.::::	AUGGGCUUCUUUUAAUUCAAU	Cleavage		1	KAD3337111.1	Protein of unknown function (DUF1639)
mmi-miR159n-3p	E3N88_32740	2.5	-1	1	21	731	751	AUUGGAUUGAAGGGAGCUCUC	:.:::.:.::.:::.::::	AUGGGCUUCUUUUAAUUCAAU	Cleavage		1	KAD3337220.1	Protein of unknown function (DUF1639)
mmi-miR166d-3p	E3N88_26358	2.5	-1	1	24	32207	32230	AUUUCGGACCAGGCUUCAUUCCCC	::::.::::::::..::::	UUCCAAUGGAGCCUGGUUUGAAAC	Cleavage		1	KAD4386189.1	Transcription initiation factor TFIID subunit
mmi-miR396p-5p	E3N88_24811	2.5	-1	1	21	1479	1499	CACAGCUUUCUUGAACUUUCU	:::::::::::::.:::	GUUAAGUUCAAGAAAGUUGUA	Cleavage		1	KAD4384643.1	WRKY transcription factor
mmi-miR396p-5p	E3N88_36473	2.5	-1	1	21	130	150	CACAGCUUUCUUGAACUUUCU	:::::::::::::.:::	GUUAAGUUCAAGAAAGUUGUA	Cleavage		1	KAD3068593.1	WRKY transcription factor
mmi-miR396p-5p	E3N88_39329	2.5	-1	1	21	2536	2556	CACAGCUUUCUUGAACUUUCU	:::::::.: .::::::::	UCAAAGUUCGAUGAAGCUGUG	Translation		1	KAD2805952.1	regulation of parkin-mediated stimulation of mitophagy in response to mitochondrial depolarization
mmi-miR396p-5p	E3N88_31344	2.5	-1	1	21	6622	6642	CACAGCUUUCUUGAACUUUCU	:::: :::::::::.:::	GAAAAGCUCAAGAAAGUUGUC	Cleavage		1	KAD3642120.1	CONTAINS InterPro DOMAIN s RNA polymerase II-associated protein 1, C-terminal (InterPro IPR013929), RNA polymerase II-associated protein 1, N-terminal
mmi-miR396p-5p	E3N88_28989	2.5	-1	1	21	15875	15895	CACAGCUUUCUUGAACUUUCU	::: ::.:.:::::.::::	GAAAAUUUUAGGAAAGUUGUG	Cleavage		1	KAD4180398.1	NADPH adrenodoxin oxidoreductase, mitochondrial
mmi-miR396p-5p	E3N88_27855	2.5	-1	1	21	809	829	CACAGCUUUCUUGAACUUUCU	:::: :::::::.:::::	CUAAAGAUCAAGAAGGCUGUC	Cleavage		1	KAD4179264.1	Pumilio-family RNA binding repeat
mmi-miR164a-3p	E3N88_29995	2.5	-1	1	21	595	615	CACGUGCUCCCCUUCUCCAAC	:: : :.::::::::::::	UCUGAAAAGGGGGAGCACGUG	Cleavage		1	KAD3640772.1	Cytochrome p450
mmi-miR169a-5p	E3N88_24483	2.5	-1	1	21	111	131	CAGCCAAGGAUGACUUGCCGA	:.:::::::..::.::::::	UUGGCAAGUUGUCUUUGGCUA	Cleavage		1	KAD4384315.1
mmi-miR169b-5p	E3N88_24483	2.5	-1	1	21	111	131	CAGCCAAGGAUGACUUGCCGG	..:::::::..::.::::::	UUGGCAAGUUGUCUUUGGCUA	Cleavage		1	KAD4384315.1
mmi-miR168b-3p	E3N88_33703	2.5	-1	1	21	2765	2785	CCCGUCUUGUAUCAACUGAAU	:::: ::::.:.:::.:::	UAUCAGGUGAUGCGAGAUGGG	Cleavage		1	KAD3338182.1	ABC transporter transmembrane region
mmi-miR166t-3p	E3N88_38712	2.5	-1	1	21	9666	9686	CCGGACCAGGCUUCAUCCCCU	:: ::::::::::::.::	UAGGAAUGAAGCCUGGUUCGA	Cleavage		1	KAD2805335.1	DNA RNA polymerases superfamily protein
mmi-miR166ac-3p	E3N88_40979	2.5	-1	1	21	1369	1389	CCGGACCAGGCUUCAUUCCCC	::::: ::::::::::::	UUUGAAUGCAGCCUGGUCCGG	Cleavage		1	KAD2394002.1	Homeobox-leucine zipper protein
mmi-miR156u-5p	E3N88_35410	2.5	-1	1	20	619	638	CGACAGAAGAGAGUGAGCAC	::.:.:::.:.::::::.:	UUGUUUACUUUUUUCUGUUG	Cleavage		1	KAD3067530.1	50S ribosomal protein 5
mmi-miR156u-5p	E3N88_21602	2.5	-1	1	20	7274	7293	CGACAGAAGAGAGUGAGCAC	:::: ::.::::::.:::.:	GUGCACAUUCUCUUUUGUUG	Cleavage		1	KAD4584001.1	Belongs to the peptidase C19 family
mmi-miR156u-5p	E3N88_32729	2.5	-1	1	20	1839	1858	CGACAGAAGAGAGUGAGCAC	::: ::::::.::.:::.:	CUGCCCACUCUUUUUUGUUG	Cleavage		1	KAD3337209.1	PRLI-interacting factor
mmi-miR156l-5p	E3N88_35410	2.5	-1	1	21	618	638	CGACAGAAGAGAGUGAGCAUA	::.:.:::.:.::::::.:	CUUGUUUACUUUUUUCUGUUG	Cleavage		1	KAD3067530.1	50S ribosomal protein 5
mmi-miR156l-5p	E3N88_32729	2.5	-1	1	21	1838	1858	CGACAGAAGAGAGUGAGCAUA	: ::: ::::::.::.:::.:	UCUGCCCACUCUUUUUUGUUG	Cleavage		1	KAD3337209.1	PRLI-interacting factor
mmi-miR156l-5p	E3N88_21602	2.5	-1	1	21	7273	7293	CGACAGAAGAGAGUGAGCAUA	.::: ::.::::::.:::.:	GGUGCACAUUCUCUUUUGUUG	Cleavage		1	KAD4584001.1	Belongs to the peptidase C19 family
mmi-miR399e	E3N88_38184	2.5	-1	1	21	3582	3602	CGCCAAAGGAGAAUUGCCCUG	.:::::.:::.::::::: ::	UAGGGCGAUUUUCCUUUGACG	Cleavage		1	KAD2804807.1	Palmitoyl-monogalactosyldiacylglycerol delta-7 desaturase, chloroplastic-like
mmi-miR399e	E3N88_38227	2.5	-1	1	21	5461	5481	CGCCAAAGGAGAAUUGCCCUG	.:::::.:::.::::::: ::	UAGGGCGAUUUUCCUUUGACG	Cleavage		1	KAD2804850.1	Palmitoyl-monogalactosyldiacylglycerol delta-7 desaturase, chloroplastic-like
mmi-miR399e	E3N88_20840	2.5	-1	1	21	1402	1422	CGCCAAAGGAGAAUUGCCCUG	:::.::: .::::::::::	ACGGGUAAUAUUCCUUUGGCG	Cleavage		1	KAD4888767.1	Leucine-rich repeat
mmi-miR845a	E3N88_22224	2.5	-1	1	21	5560	5580	CGGCUCUGAUACCAAUUGAUG	: :::::::::::::::::	CUUCAAUUGGUAUCAGAGCGA	Cleavage		2	KAD4584623.1	Chaperone protein DNAj
mmi-miR845a	E3N88_36873	2.5	-1	1	21	68434	68454	CGGCUCUGAUACCAAUUGAUG	:::::::::::::::::::	CAUCAAUUGGUAUCAGAGCGC	Cleavage		3	KAD3068993.1	TMV resistance protein N-like
mmi-miR845a	E3N88_37313	2.5	-1	1	21	29176	29196	CGGCUCUGAUACCAAUUGAUG	:::::::::::::::::::	CAUCAAUUGGUAUCAGAGCGU	Cleavage		1	KAD2803936.1	Signal recognition particle receptor beta subunit
mmi-miR845a	E3N88_37312	2.5	-1	1	21	4538	4558	CGGCUCUGAUACCAAUUGAUG	:::::::::::::::::::	CAUCAAUUGGUAUCAGAGCGU	Cleavage		1	KAD2803935.1	WD repeat-containing protein
mmi-miR845a	E3N88_33589	2.5	-1	1	21	5117	5137	CGGCUCUGAUACCAAUUGAUG	:::::::::::::::::::	CAUCAAUUGGUAUCAGAGCAA	Cleavage		1	KAD3338068.1	heat shock protein 70(HSP70)
mmi-miR845a	E3N88_40295	2.5	-1	1	21	23141	23161	CGGCUCUGAUACCAAUUGAUG	: : :::::::::.::::::	CUUAAAUUGGUAUUAGAGCCU	Cleavage		3	KAD2393318.1	WD repeat-containing protein
mmi-miR845a	E3N88_28668	2.5	-1	1	21	2981	3001	CGGCUCUGAUACCAAUUGAUG	.::::::::::::::::::	UAUCAAUUGGUAUCAGAGCAA	Cleavage		2	KAD4180077.1	Belongs to the formin-like family
mmi-miR845a	E3N88_28668	2.5	-1	1	21	20728	20748	CGGCUCUGAUACCAAUUGAUG	: :::::::::::::::::	CUUCAAUUGGUAUCAGAGCAU	Cleavage		2	KAD4180077.1	Belongs to the formin-like family
mmi-miR845a	E3N88_32092	2.5	-1	1	21	24712	24732	CGGCUCUGAUACCAAUUGAUG	.: .:: ::::::::::::::	UAAUAAGUGGUAUCAGAGCCG	Cleavage		3	KAD3336573.1	Domain found in a variety of signalling proteins, always encircled by uDENN and dDENN
mmi-miR845a	E3N88_34377	2.5	-1	1	21	19470	19490	CGGCUCUGAUACCAAUUGAUG	::::::::::::::::.	CCACAAUUGGUAUCAGAGCUU	Cleavage		3	KAD3066497.1	RNA-binding protein
mmi-miR845a	E3N88_38194	2.5	-1	1	21	324	344	CGGCUCUGAUACCAAUUGAUG	.::::::::::::::::::	UAUCAAUUGGUAUCAGAGCAC	Cleavage		1	KAD2804817.1	Mitochondrial protein
mmi-miR845a	E3N88_41343	2.5	-1	1	21	5575	5595	CGGCUCUGAUACCAAUUGAUG	::::::::::::::::.	CUACAAUUGGUAUCAGAGCUU	Cleavage		3	KAD2394366.1	Guanine nucleotide-binding protein subunit
mmi-miR845a	E3N88_34917	2.5	-1	1	21	2186	2206	CGGCUCUGAUACCAAUUGAUG	:::::.:::::::.:::::.	CAUCAGUUGGUAUUAGAGCUU	Cleavage		1	KAD3067037.1
mmi-miR845a	E3N88_39081	2.5	-1	1	21	47304	47324	CGGCUCUGAUACCAAUUGAUG	:::::: :::::::::::: :	CAUCAAAUGGUAUCAGAGCGG	Cleavage		2	KAD2805704.1	serine threonine-protein kinase
mmi-miR845a	E3N88_37276	2.5	-1	1	21	7305	7325	CGGCUCUGAUACCAAUUGAUG	:: .::::::::::::::::	CAAUAAUUGGUAUCAGAGCCA	Cleavage		1	KAD2803899.1	Belongs to the cation transport ATPase (P-type) (TC 3.A.3) family. Type IV subfamily
mmi-miR845a	E3N88_28916	2.5	-1	1	21	12050	12070	CGGCUCUGAUACCAAUUGAUG	:: :::::::::::::::.:	CAACAAUUGGUAUCAGAGUCU	Cleavage		2	KAD4180325.1	Glycosyl transferase family 21
mmi-miR845a	E3N88_38521	2.5	-1	1	21	6119	6139	CGGCUCUGAUACCAAUUGAUG	.:::: :::::::::::: ::	UAUCAUUUGGUAUCAGAGACG	Cleavage		4	KAD2805144.1	Catalyzes conversion of folates to polyglutamate derivatives allowing concentration of folate compounds in the cell and the intracellular retention of these cofactors, which are important substrates for most of the folate-dependent enzymes that are involved in one-carbon transfer reactions involved in purine, pyrimidine and amino acid synthesis
mmi-miR845a	E3N88_21539	2.5	-1	1	21	20831	20851	CGGCUCUGAUACCAAUUGAUG	: :::: ::::::::::::.	CUUCAACUGGUAUCAGAGCUU	Cleavage		2	KAD4889466.1	Polyketide cyclase dehydrase and lipid transport superfamily protein
mmi-miR845a	E3N88_34155	2.5	-1	1	21	16507	16527	CGGCUCUGAUACCAAUUGAUG	:: :::::::::::::::.:	CAACAAUUGGUAUCAGAGUCU	Cleavage		1	KAD3338634.1	Control of topological states of DNA by transient breakage and subsequent rejoining of DNA strands. Topoisomerase II makes double-strand breaks
mmi-miR845a	E3N88_32671	2.5	-1	1	21	5432	5452	CGGCUCUGAUACCAAUUGAUG	:: ::::::::::::::::.	CAACAAUUGGUAUCAGAGCUA	Cleavage		2	KAD3337151.1	embryonic placenta development
mmi-miR845a	E3N88_32671	2.5	-1	1	21	5347	5367	CGGCUCUGAUACCAAUUGAUG	:: :::::::::::::::.:	CAAAAAUUGGUAUCAGAGCUG	Cleavage		2	KAD3337151.1	embryonic placenta development
mmi-miR845a	E3N88_27521	2.5	-1	1	21	1485	1505	CGGCUCUGAUACCAAUUGAUG	:: ::::::::::::::::.	CAACAAUUGGUAUCAGAGCUU	Cleavage		1	KAD4178930.1	Cyclic nucleotide-gated
mmi-miR845a	E3N88_38026	2.5	-1	1	21	7637	7657	CGGCUCUGAUACCAAUUGAUG	::::: :::::::::::::.	CAUCAUUUGGUAUCAGAGCUA	Cleavage		1	KAD2804649.1	AarF domain-containing protein kinase
mmi-miR845a	E3N88_33188	2.5	-1	1	21	3579	3599	CGGCUCUGAUACCAAUUGAUG	:: ::::::::::::::::.	CAACAAUUGGUAUCAGAGCUC	Cleavage		1	KAD3337668.1	-
mmi-miR845a	E3N88_36569	2.5	-1	1	21	2203	2223	CGGCUCUGAUACCAAUUGAUG	:: ::::::::::::::::.	CAACAAUUGGUAUCAGAGCUA	Cleavage		1	KAD3068689.1	Zinc finger (MYND type) family protein programmed cell death 2 C-terminal domain-containing protein
mmi-miR845a	E3N88_30961	2.5	-1	1	21	526	546	CGGCUCUGAUACCAAUUGAUG	::::: :::::::::::::.	CAUCAUUUGGUAUCAGAGCUA	Cleavage		1	KAD3641737.1
mmi-miR845a	E3N88_29754	2.5	-1	1	21	856	876	CGGCUCUGAUACCAAUUGAUG	:: ::::::::::::::::.	CAACAAUUGGUAUCAGAGCUU	Cleavage		1	KAD3640531.1	DNA RNA polymerases superfamily protein
mmi-miR845a	E3N88_38255	2.5	-1	1	21	3588	3608	CGGCUCUGAUACCAAUUGAUG	::::: :::::::::::::.	CAUCAUUUGGUAUCAGAGCUA	Cleavage		2	KAD2804878.1
mmi-miR845a	E3N88_34918	2.5	-1	1	21	35698	35718	CGGCUCUGAUACCAAUUGAUG	: :::::::::::::::::	CUUCAAUUGGUAUCAGAGCAA	Cleavage		3	KAD3067038.1	Zinc finger CCCH domain-containing protein(HUA1)
mmi-miR845a	E3N88_34918	2.5	-1	1	21	23656	23676	CGGCUCUGAUACCAAUUGAUG	: ::::::::::: ::::::	CUUCAAUUGGUAUGAGAGCCA	Cleavage		3	KAD3067038.1	Zinc finger CCCH domain-containing protein(HUA1)
mmi-miR845a	E3N88_40355	2.5	-1	1	21	1488	1508	CGGCUCUGAUACCAAUUGAUG	:: :::::::::::::::: :	CAACAAUUGGUAUCAGAGCGG	Cleavage		1	KAD2393378.1	Belongs to the cytochrome P450 family
mmi-miR398k	E3N88_21523	2.5	-1	1	21	3525	3545	CGUGUUCUCAGGUCGCCCCUG	: :::: :::.::::.:::.:	CUGGGGGGACUUGAGGACAUG	Cleavage		1	KAD4889450.1	Glycosyl transferase family 8
mmi-miR403c-5p	E3N88_24826	2.5	-1	1	21	738	758	CGUUUGUGCGUGAAUCUAACA	::::::: .::.:::::::	CAUUAGAUUGGCGUACAAACG	Cleavage		1	KAD4384658.1	transcription factor
mmi-miR396d-5p	E3N88_33103	2.5	-1	1	21	304	324	CUCCACGGCUUUCUUGAACUU	: :.:::.:.:::::::::	GCGGUUAAGGAGGCCGUGGAG	Cleavage		1	KAD3337583.1	3-ketodihydrosphingosine reductase-like
mmi-miR396d-5p	E3N88_33062	2.5	-1	1	21	304	324	CUCCACGGCUUUCUUGAACUU	: :.:::.:.:::::::::	GCGGUUAAGGAGGCCGUGGAG	Cleavage		1	KAD3337542.1	3-ketodihydrosphingosine reductase-like
mmi-miR166f-3p	E3N88_40979	2.5	-1	1	21	1370	1390	CUCGGACCAGGCUUCAUUCCC	::::: :::::::::::.	UUGAAUGCAGCCUGGUCCGGA	Cleavage		1	KAD2394002.1	Homeobox-leucine zipper protein
mmi-miR858d	E3N88_40623	2.5	-1	1	21	44811	44831	CUCGUUGUCUGUUCGACCUUG	: :::: :::::::..:.:::	CUAGGUGGAACAGAUGAUGAG	Cleavage		1	KAD2393646.1	Encoded by
mmi-miR858d	E3N88_26494	2.5	-1	1	21	1420	1440	CUCGUUGUCUGUUCGACCUUG	: ::: ::::::::.:::::	CCAGGACGAACAGAUAACGAU	Cleavage		1	KAD4386325.1	transcription factor
mmi-miR858d	E3N88_36449	2.5	-1	1	21	572	592	CUCGUUGUCUGUUCGACCUUG	:: ::::::::.::::::	CCCGGACGAACAGAUAACGAG	Cleavage		1	KAD3068569.1	Myb-related protein Myb4-like
mmi-miR858d	E3N88_26922	2.5	-1	1	21	4343	4363	CUCGUUGUCUGUUCGACCUUG	: ::: ::::::::::.:::	CCAGGAAGAACAGACAAUGAG	Cleavage		1	KAD4178331.1	myb domain protein
mmi-miR858d	E3N88_25866	2.5	-1	1	21	827	847	CUCGUUGUCUGUUCGACCUUG	: ::: :::::::.::::::	CCAGGAAGAACAGAUAACGAG	Cleavage		1	KAD4385697.1	Myb-related protein
mmi-miR858d	E3N88_25854	2.5	-1	1	21	826	846	CUCGUUGUCUGUUCGACCUUG	: ::: :::::::.::::::	CCAGGAAGAACAGAUAACGAG	Cleavage		1	KAD4385685.1	Myb-related protein
mmi-miR477b	E3N88_21132	2.5	-1	1	20	866	885	CUCUCCCUCAAAGGCUUCUG	..::::.: :::::::::::	UGGAAGUCCUUGAGGGAGAG	Cleavage		1	KAD4889059.1	Belongs to the GRAS family
mmi-miR477b	E3N88_36955	2.5	-1	1	20	3609	3628	CUCUCCCUCAAAGGCUUCUG	:::: ::::::::: ::::	AAGAACCCUUUGAGGAAGAG	Cleavage		1	KAD3069075.1	-
mmi-miR395d	E3N88_28196	2.5	-1	1	21	2731	2751	CUGAAGUGUUUGGGGGGACCC	::.::.::::::::::.:	CAGUUCCUCCAAACACUUUAA	Cleavage		1	KAD4179605.1	synthase
mmi-miR395d	E3N88_28175	2.5	-1	1	21	4173	4193	CUGAAGUGUUUGGGGGGACCC	::.::.::::::::::.:	CAGUUCCUCCAAACACUUUAA	Cleavage		1	KAD4179584.1	synthase
mmi-miR395d	E3N88_28181	2.5	-1	1	21	6454	6474	CUGAAGUGUUUGGGGGGACCC	::.::.::::::::::.:	CAGUUCCUCCAAACACUUUAA	Cleavage		3	KAD4179590.1	synthase
mmi-miR395d	E3N88_28200	2.5	-1	1	21	5785	5805	CUGAAGUGUUUGGGGGGACCC	::.::.::::::::::.:	CAGUUCCUCCAAACACUUUAA	Cleavage		1	KAD4179609.1	synthase
mmi-miR395b	E3N88_28196	2.5	-1	1	21	2731	2751	CUGAAGUGUUUGGGGGGACUC	:::.::.::::::::::.:	CAGUUCCUCCAAACACUUUAA	Cleavage		1	KAD4179605.1	synthase
mmi-miR395b	E3N88_28175	2.5	-1	1	21	4173	4193	CUGAAGUGUUUGGGGGGACUC	:::.::.::::::::::.:	CAGUUCCUCCAAACACUUUAA	Cleavage		1	KAD4179584.1	synthase
mmi-miR395b	E3N88_28181	2.5	-1	1	21	6454	6474	CUGAAGUGUUUGGGGGGACUC	:::.::.::::::::::.:	CAGUUCCUCCAAACACUUUAA	Cleavage		2	KAD4179590.1	synthase
mmi-miR395b	E3N88_28200	2.5	-1	1	21	5785	5805	CUGAAGUGUUUGGGGGGACUC	:::.::.::::::::::.:	CAGUUCCUCCAAACACUUUAA	Cleavage		1	KAD4179609.1	synthase
mmi-miR156n-5p	E3N88_31095	2.5	-1	1	21	1580	1600	CUGACAGAAGAUAGAGAGCAC	::::::::: ::::::::::	GUGCUCUCUCUCUUCUGUCAA	Cleavage		1	KAD3641871.1	Squamosa promoter-binding-like protein
mmi-miR156n-5p	E3N88_26033	2.5	-1	1	21	3414	3434	CUGACAGAAGAUAGAGAGCAC	::::::::: ::::::::::	GUGCUCUCUCUCUUCUGUCAU	Cleavage		1	KAD4385864.1	Squamosa promoter-binding-like protein
mmi-miR156n-5p	E3N88_37406	2.5	-1	1	21	3511	3531	CUGACAGAAGAUAGAGAGCAC	::::::::: ::::::::::	GUGCUCUCUCUCUUCUGUCAA	Cleavage		1	KAD2804029.1	SBP domain
mmi-miR156ad-5p	E3N88_31095	2.5	-1	1	21	1580	1600	CUGACAGAAGAUAGAGAGCAU	.:::::::: ::::::::::	GUGCUCUCUCUCUUCUGUCAA	Cleavage		1	KAD3641871.1	Squamosa promoter-binding-like protein
mmi-miR156ad-5p	E3N88_26033	2.5	-1	1	21	3414	3434	CUGACAGAAGAUAGAGAGCAU	.:::::::: ::::::::::	GUGCUCUCUCUCUUCUGUCAU	Cleavage		1	KAD4385864.1	Squamosa promoter-binding-like protein
mmi-miR156ad-5p	E3N88_37406	2.5	-1	1	21	3511	3531	CUGACAGAAGAUAGAGAGCAU	.:::::::: ::::::::::	GUGCUCUCUCUCUUCUGUCAA	Cleavage		1	KAD2804029.1	SBP domain
mmi-miR394b	E3N88_22738	2.5	-1	1	20	3911	3930	CUGGCAUUCUGUCCACCUCC	:::: ::::::::::.::	UGAGGCAGACAGAAUGCUAG	Cleavage		1	KAD4585137.1	Belongs to the DEAD box helicase family
mmi-miR319e	E3N88_34406	2.5	-1	1	21	846	866	CUUGGACUGAAGGGAGCUCCC	:::::::::::: :::::	CCGAGCUCCCUUCAAUCCAAU	Cleavage		2	KAD3066526.1	Transcription factor
mmi-miR319h	E3N88_34406	2.5	-1	1	21	846	866	CUUGGACUGAAGGGAGCUCCU	:::::::::::: :::::	CCGAGCUCCCUUCAAUCCAAU	Cleavage		2	KAD3066526.1	Transcription factor
mmi-miR319m	E3N88_34406	2.5	-1	1	20	847	866	CUUGGACUGAAGGGAGCUCC	:::::::::::: :::::	CGAGCUCCCUUCAAUCCAAU	Cleavage		2	KAD3066526.1	Transcription factor
mmi-miR159p-3p	E3N88_30504	2.5	-1	1	21	5445	5465	CUUGGAUUGAAGGGAGCUCCC	:::::::.:::.: :::::	CCGAGCUCCUUUCGAGCCAAG	Cleavage		2	KAD3641280.1	This enzyme condenses acetyl-CoA with acetoacetyl-CoA to form HMG-CoA, which is the substrate for HMG-CoA reductase(HMGS)
mmi-miR159q-3p	E3N88_30504	2.5	-1	1	21	5445	5465	CUUGGAUUGAAGGGAGCUCCU	:::::::.:::.: :::::	CCGAGCUCCUUUCGAGCCAAG	Cleavage		2	KAD3641280.1	This enzyme condenses acetyl-CoA with acetoacetyl-CoA to form HMG-CoA, which is the substrate for HMG-CoA reductase(HMGS)
mmi-miR159k-3p	E3N88_30504	2.5	-1	1	20	5446	5465	CUUGGAUUGAAGGGAGCUCC	:::::::.:::.: :::::	CGAGCUCCUUUCGAGCCAAG	Cleavage		2	KAD3641280.1	This enzyme condenses acetyl-CoA with acetoacetyl-CoA to form HMG-CoA, which is the substrate for HMG-CoA reductase(HMGS)
mmi-miR159f-3p	E3N88_30504	2.5	-1	1	21	5445	5465	CUUGGAUUGAAGGGAGCUCUA	:::::::.:::.: :::::	CCGAGCUCCUUUCGAGCCAAG	Cleavage		2	KAD3641280.1	This enzyme condenses acetyl-CoA with acetoacetyl-CoA to form HMG-CoA, which is the substrate for HMG-CoA reductase(HMGS)
mmi-miR159g-3p	E3N88_30504	2.5	-1	1	20	5446	5465	CUUGGAUUGAAGGGAGCUCU	:::::::.:::.: :::::	CGAGCUCCUUUCGAGCCAAG	Cleavage		2	KAD3641280.1	This enzyme condenses acetyl-CoA with acetoacetyl-CoA to form HMG-CoA, which is the substrate for HMG-CoA reductase(HMGS)
mmi-miR158a-5p	E3N88_30748	2.5	-1	1	21	2402	2422	CUUUGUCUACAAUUUUGGAAA	:::...::::::::::::::	UUUUUGAAAUUGUAGACAAAU	Cleavage		2	KAD3641524.1	ABC transporter B family member(PGP10)
mmi-miR158a-5p	E3N88_39553	2.5	-1	1	21	654	674	CUUUGUCUACAAUUUUGGAAA	::.:::::::::: :.::::	AUUUCAAAAUUGUACAUAAAG	Cleavage		1	KAD2806176.1	Serine-threonine kinase receptor-associated
mmi-miR158a-5p	E3N88_22906	2.5	-1	1	21	3494	3514	CUUUGUCUACAAUUUUGGAAA	: :: ::::::::.::::::	UCUCGAAAAUUGUGGACAAAA	Cleavage		1	KAD4585305.1	Dip2/Utp12 Family
mmi-miR158a-5p	E3N88_22887	2.5	-1	1	21	7785	7805	CUUUGUCUACAAUUUUGGAAA	: :: ::::::::.::::::	UCUCGAAAAUUGUGGACAAAA	Cleavage		1	KAD4585286.1	WD repeat-containing protein
mmi-cand103a	E3N88_32645	2.5	-1	1	21	2915	2935	UCGGCCCAGGCUUCAUUCCUU	::::::::::: ::::::	GCCGAAUGAAGCCUAGGCCGA	Cleavage		1	KAD3337125.1	Reverse transcriptase (RNA-dependent DNA polymerase)
mmi-cand99a	E3N88_32645	2.5	-1	1	21	2915	2935	UCGGACUAGGCUUCAUUCCUC	::::::::::::: ::::	GCCGAAUGAAGCCUAGGCCGA	Cleavage		1	KAD3337125.1	Reverse transcriptase (RNA-dependent DNA polymerase)
mmi-cand103b	E3N88_32645	2.5	-1	1	21	2915	2935	UCGGCCCAGGCUUCAUUCCUU	::::::::::: ::::::	GCCGAAUGAAGCCUAGGCCGA	Cleavage		1	KAD3337125.1	Reverse transcriptase (RNA-dependent DNA polymerase)
mmi-cand122a	E3N88_26033	2.5	-1	1	20	3415	3434	UUGACAGAAGAUAGAGAGCA	:::::::: ::::::::::	UGCUCUCUCUCUUCUGUCAU	Cleavage		1	KAD4385864.1	Squamosa promoter-binding-like protein
mmi-cand122a	E3N88_35601	2.5	-1	1	20	4017	4036	UUGACAGAAGAUAGAGAGCA	::.:.:.:::.::::::.::	UGUUUUUUAUUUUCUGUUAA	Cleavage		1	KAD3067721.1	Flocculation protein FLO11-like
mmi-cand122a	E3N88_33751	2.5	-1	1	20	5584	5603	UUGACAGAAGAUAGAGAGCA	: :::::::::::: :::::	UUCUCUCUAUCUUCAGUCAA	Cleavage		1	KAD3338230.1	This protein promotes the GTP-dependent binding of aminoacyl-tRNA to the A-site of ribosomes during protein biosynthesis
mmi-cand122a	E3N88_36327	2.5	-1	1	20	10946	10965	UUGACAGAAGAUAGAGAGCA	: :::::::::::: :::::	UUCUCUCUAUCUUCAGUCAA	Cleavage		1	KAD3068447.1	Protein transport protein Sec24-like
mmi-cand122a	E3N88_24807	2.5	-1	1	20	3374	3393	UUGACAGAAGAUAGAGAGCA	:::::.::::: .::::::	CGCUCUUUAUCUAUUGUCAA	Cleavage		1	KAD4384639.1	gag-polypeptide of LTR copia-type
mmi-cand122a	E3N88_27545	2.5	-1	1	20	1318	1337	UUGACAGAAGAUAGAGAGCA	:.:.: :::.:::::::::	AGUUUUGUAUUUUCUGUCAA	Cleavage		1	KAD4178954.1	COP1-interacting protein 7(CIP7)
mmi-cand122a	E3N88_26428	2.5	-1	1	20	1683	1702	UUGACAGAAGAUAGAGAGCA	: :.::::::::::::..:	AGAUUUCUAUCUUCUGUUGA	Cleavage		1	KAD4386259.1	serine threonine-protein kinase
mmi-cand39a	E3N88_27567	2.5	-1	1	20	18047	18066	GGUAGUUCGACCGUGGAAUU	::::.:.:::.:::.:::.	UAUUCUAUGGUUGAAUUACU	Cleavage		1	KAD4178976.1	homogentisate 1,2-dioxygenase(HGO)
mmi-cand30	E3N88_26296	2.5	-1	1	21	5234	5254	CUUCCACGGCUUUCUUGAACU	: :::.::::::.: ::::::	AUUUCGAGAAAGUCUUGGAAG	Cleavage		1	KAD4386127.1	Tetratricopeptide repeat
mmi-cand30	E3N88_29402	2.5	-1	1	21	1423	1443	CUUCCACGGCUUUCUUGAACU	: :::::::::::: :::::	UGAUCAAGAAAGCCGGGGAAG	Cleavage		1	KAD3640179.1	Legumin B-like
mmi-cand30	E3N88_27811	2.5	-1	1	21	2065	2085	CUUCCACGGCUUUCUUGAACU	:::::.:::..:::::::	AUCUCAAGGAAGUUGUGGAAG	Cleavage		1	KAD4179220.1	Belongs to the glutamyl-tRNA reductase family
mmi-cand30	E3N88_27790	2.5	-1	1	21	2065	2085	CUUCCACGGCUUUCUUGAACU	:::::.:::..:::::::	AUCUCAAGGAAGUUGUGGAAG	Cleavage		1	KAD4179199.1	Belongs to the glutamyl-tRNA reductase family
mmi-cand30	E3N88_38573	2.5	-1	1	21	23	43	CUUCCACGGCUUUCUUGAACU	: :: ::::::::::: ::::	AUUUAAAGAAAGCCGUAGAAG	Cleavage		1	KAD2805196.1	DNA RNA polymerases superfamily protein
mmi-cand118	E3N88_21996	2.5	-1	1	21	5099	5119	UUCAAUAAAGCUGUGGGAAGA	:.::::.::: .:::::::::	UUUUCCUACACUUUUAUUGAA	Translation		1	KAD4584395.1	Belongs to the AAA ATPase family
mmi-cand118	E3N88_21947	2.5	-1	1	21	5086	5106	UUCAAUAAAGCUGUGGGAAGA	:.::::.::: .:::::::::	UUUUCCUACACUUUUAUUGAA	Translation		1	KAD4584346.1	Belongs to the AAA ATPase family
mmi-cand118	E3N88_33037	2.5	-1	1	21	7175	7195	UUCAAUAAAGCUGUGGGAAGA	:.::.: ::.:::::.:::::	UUUUUCGACGGCUUUGUUGAA	Cleavage		1	KAD3337517.1	carbonic anhydrase
mmi-cand118	E3N88_31212	2.5	-1	1	21	1708	1728	UUCAAUAAAGCUGUGGGAAGA	:::: : ::::::::::::	GAUUCCGAAAGCUUUAUUGAA	Cleavage		2	KAD3641988.1	Aminotransferase
mmi-cand118	E3N88_31212	2.5	-1	1	21	6326	6346	UUCAAUAAAGCUGUGGGAAGA	:::: : ::::::::::::	GAUUCCGAAAGCUUUAUUGAA	Cleavage		2	KAD3641988.1	Aminotransferase
mmi-cand118	E3N88_41041	2.5	-1	1	21	3754	3774	UUCAAUAAAGCUGUGGGAAGA	.: : ::.::::::::::::	AUUGCACAUAGCUUUAUUGAA	Cleavage		1	KAD2394064.1	Cysteine-rich receptor-like protein kinase
mmi-cand47	E3N88_37005	2.5	-1	1	21	1799	1819	UAGUUCAAUAAAGCUGUGGGA	:..:::::::::: ::::::.	UUUCACAGCUUUAAUGAACUG	Cleavage		1	KAD3069125.1
mmi-cand47	E3N88_21944	2.5	-1	1	21	1909	1929	UAGUUCAAUAAAGCUGUGGGA	:::::.:::::::.:.::	GAACACAGUUUUAUUGGAUUA	Cleavage		1	KAD4584343.1
mmi-cand47	E3N88_32122	2.5	-1	1	21	21252	21272	UAGUUCAAUAAAGCUGUGGGA	: .:::::::::.:::::: :	UAUCACAGCUUUGUUGAACCA	Cleavage		2	KAD3336603.1	Mitochondrial Rho GTPase
mmi-cand47	E3N88_30394	2.5	-1	1	21	673	693	UAGUUCAAUAAAGCUGUGGGA	:.::: .:::::::.::::	GGCUACAAUUUUAUUGGACUA	Cleavage		1	KAD3641170.1	Branchpoint-bridging
mmi-cand47	E3N88_28800	2.5	-1	1	21	4251	4271	UAGUUCAAUAAAGCUGUGGGA	: :::: :::::::: :::::	UGCCACUGCUUUAUUCAACUA	Cleavage		1	KAD4180209.1	GPI-GlcNAc transferase complex, PIG-H component
mmi-cand4	E3N88_22101	2.5	-1	1	21	737	757	AGAGCUGUCUUCAAUCCAUUC	:.:::::::::::: :::::	GGAUGGAUUGAAGAGAGCUCG	Cleavage		1	KAD4584500.1	rho GTPase-activating protein
mmi-cand4	E3N88_37067	2.5	-1	1	21	3148	3168	AGAGCUGUCUUCAAUCCAUUC	:::::::::::.:::.:.	AUAUGGAUUGAAGGCAGUUUA	Cleavage		1	KAD3069187.1	Belongs to the cytochrome P450 family
mmi-cand4	E3N88_23832	2.5	-1	1	21	6122	6142	AGAGCUGUCUUCAAUCCAUUC	.: :::::::::::: ::::	UGACGGAUUGAAGACAACUCU	Cleavage		1	KAD4586231.1	DNA-dependent RNA polymerase catalyzes the transcription of DNA into RNA using the four ribonucleoside triphosphates as substrates
mmi-cand44	E3N88_33181	2.5	-1	1	21	512	532	GUUGGACUGAAGGGAGCUCCC	::::::.::: ::::.::::	AGGAGCUUCCUCCAGUUCAAC	Translation		1	KAD3337661.1	Glycosyltransferase
mmi-cand44	E3N88_34670	2.5	-1	1	21	760	780	GUUGGACUGAAGGGAGCUCCC	:::: ::::::::::::.:	AGGAGACCCCUUCAGUCCAGC	Cleavage		1	KAD3066790.1	Transcription factor
mmi-cand117	E3N88_37451	2.5	-1	1	22	768	789	UUAAAGCUUAGAAAAACGUCGU	:.::.:: ::::::::.::::.	AUGAUGUGUUUCUAAGUUUUAG	Cleavage		2	KAD2804074.1
mmi-cand117	E3N88_37451	2.5	-1	1	22	2339	2360	UUAAAGCUUAGAAAAACGUCGU	:.::.:: ::::::::.::::.	AUGAUGUGUUUCUAAGUUUUAG	Cleavage		2	KAD2804074.1
mmi-cand117	E3N88_35010	2.5	-1	1	22	694	715	UUAAAGCUUAGAAAAACGUCGU	.: :.::::::.::::: ::::	GCAAUGUUUUUUUAAGCCUUAA	Cleavage		1	KAD3067130.1	Encoded by
mmi-cand117	E3N88_40618	2.5	-1	1	22	3375	3396	UUAAAGCUUAGAAAAACGUCGU	::::: ::: ::::::::::	UGGACGUGUUUAUAAGCUUUAA	Translation		1	KAD2393641.1	Pentatricopeptide repeat-containing protein
mmi-cand117	E3N88_36659	2.5	-1	1	22	5950	5971	UUAAAGCUUAGAAAAACGUCGU	: :.::::::.::::::::.	CCUAUGUUUUUUUAAGCUUUGU	Cleavage		1	KAD3068779.1	Uncharacterised protein family UPF0052
mmi-cand117	E3N88_27163	2.5	-1	1	22	706	727	UUAAAGCUUAGAAAAACGUCGU	:.:::::: ::::.:::::	UACAUGUUUUUGUAAGUUUUAA	Translation		1	KAD4178572.1	aarF domain-containing protein kinase At4g31390
mmi-cand117	E3N88_28579	2.5	-1	1	22	3099	3120	UUAAAGCUUAGAAAAACGUCGU	:. : ::::::::::: :::::	AUUAGGUUUUUCUAAGGUUUAA	Cleavage		2	KAD4179988.1
mmi-cand117	E3N88_34185	2.5	-1	1	22	945	966	UUAAAGCUUAGAAAAACGUCGU	:. :::::.::::.:::::	UUUAUUUUUUUUUAAGUUUUAA	Cleavage		1	KAD3338664.1	Reticulon-like protein
mmi-cand117	E3N88_30652	2.5	-1	1	22	665	686	UUAAAGCUUAGAAAAACGUCGU	.: :::::::.:::::::.	UUUGCCUUUUUCUGAGCUUUAG	Cleavage		1	KAD3641428.1	Plant specific mitochondrial import receptor subunit TOM20
mmi-cand117	E3N88_29667	2.5	-1	1	22	6748	6769	UUAAAGCUUAGAAAAACGUCGU	: :::::.::::::::::	CCAUCAUUUUUUUAAGCUUUAA	Cleavage		1	KAD3640444.1	DUF1087
mmi-cand117	E3N88_29659	2.5	-1	1	22	6766	6787	UUAAAGCUUAGAAAAACGUCGU	: :::::.::::::::::	CCAUCAUUUUUUUAAGCUUUAA	Cleavage		1	KAD3640436.1	DUF1087
mmi-cand117	E3N88_32249	2.5	-1	1	22	2283	2304	UUAAAGCUUAGAAAAACGUCGU	:.:: ::::::.:.:::::	AAUAUGUGUUUCUAGGUUUUAA	Cleavage		1	KAD3336730.1
mmi-cand117	E3N88_38940	2.5	-1	1	22	6706	6727	UUAAAGCUUAGAAAAACGUCGU	:.:: :::.::::.:::::	AAAAUGUGUUUUUAAGUUUUAA	Cleavage		1	KAD2805563.1	A domain family that is part of the cupin metalloenzyme superfamily.
mmi-cand117	E3N88_35164	2.5	-1	1	22	1541	1562	UUAAAGCUUAGAAAAACGUCGU	:.::: ::.::::.:::::	UUUAUGUUAUUUUAAGUUUUAA	Cleavage		1	KAD3067284.1	Endoplasmic reticulum-Golgi intermediate compartment protein 3-like
mmi-cand117	E3N88_34083	2.5	-1	1	22	134	155	UUAAAGCUUAGAAAAACGUCGU	:: : :::::.::::::::	AAAACCUGUUUCUGAGCUUUAA	Cleavage		1	KAD3338562.1
mmi-cand57a	E3N88_22928	2.5	-1	1	21	14639	14659	UCGAACCAGGCUUCAUUCCUC	:::::::: :::::::::	GCCGAAUGAAGACUGGUUCGA	Translation		1	KAD4585327.1	Boron transporter(BOR4)
mmi-cand100a	E3N88_32645	2.5	-1	1	21	2915	2935	UCGGACUAGGCUUCAUUCCUU	::::::::::::: ::::	GCCGAAUGAAGCCUAGGCCGA	Cleavage		1	KAD3337125.1	Reverse transcriptase (RNA-dependent DNA polymerase)
mmi-cand57b	E3N88_22928	2.5	-1	1	21	14639	14659	UCGAACCAGGCUUCAUUCCUC	:::::::: :::::::::	GCCGAAUGAAGACUGGUUCGA	Translation		1	KAD4585327.1	Boron transporter(BOR4)
mmi-cand100b	E3N88_32645	2.5	-1	1	21	2915	2935	UCGGACUAGGCUUCAUUCCUU	::::::::::::: ::::	GCCGAAUGAAGCCUAGGCCGA	Cleavage		1	KAD3337125.1	Reverse transcriptase (RNA-dependent DNA polymerase)
mmi-cand35	E3N88_37129	2.5	-1	1	22	519	540	GCUCUCCCUCAAGGGCUUCUGA	::::.::.:::::.:::::::	UCAGGAGUCCUUGGGGGAGAGA	Cleavage		1	KAD3069249.1	Replication factor C subunit
mmi-cand43	E3N88_32574	2.5	-1	1	21	130	150	GUCGGACCAGGCUUCAUUCCC	:::::::::.::::. :::	UUGAAUGAAGCUUGGUUAGAC	Cleavage		1	KAD3337054.1	Belongs to the protein kinase superfamily. Ser Thr protein kinase family
mmi-cand43	E3N88_40979	2.5	-1	1	21	1370	1390	GUCGGACCAGGCUUCAUUCCC	::::: :::::::::::.	UUGAAUGCAGCCUGGUCCGGA	Cleavage		1	KAD2394002.1	Homeobox-leucine zipper protein
mmi-cand43	E3N88_24366	2.5	-1	1	21	13015	13035	GUCGGACCAGGCUUCAUUCCC	: ::::::.:::::..:::	UUGCAUGAAGUCUGGUUUGAC	Cleavage		1	KAD4384198.1	Component of the Mediator complex, a coactivator involved in regulated transcription of nearly all RNA polymerase II-dependent genes. Mediator functions as a bridge to convey information from gene-specific regulatory proteins to the basal RNA polymerase II transcription machinery. Mediator is recruited to promoters by direct interactions with regulatory proteins and serves as a scaffold for the a…
mmi-cand3a	E3N88_30808	2.5	-1	1	21	1972	1992	AAUGUUGUCUGGCUCGAGGCC	:::.:::.::::::::.:	UACCUUGAGUCAGACAACGUA	Cleavage		1	KAD3641584.1	Phosphodiesterase responsible for the U6 snRNA 3' end processing. Acts as an exoribonuclease (RNase) responsible for trimming the poly(U) tract of the last nucleotides in the pre-U6 snRNA molecule, leading to the formation of mature U6 snRNA
mmi-cand3a	E3N88_29037	2.5	-1	1	21	10027	10047	AAUGUUGUCUGGCUCGAGGCC	.: ::::..::::::::::	CCUCACGAGUUAGACAACAUU	Cleavage		1	KAD4180446.1	phospholipase
mmi-cand53	E3N88_39329	2.5	-1	1	20	2539	2558	UCCACAGCUUUCUUGAACUU	::::::.: .::::::::::	AAGUUCGAUGAAGCUGUGGA	Cleavage		2	KAD2805952.1	regulation of parkin-mediated stimulation of mitophagy in response to mitochondrial depolarization
mmi-cand53	E3N88_29568	2.5	-1	1	20	883	902	UCCACAGCUUUCUUGAACUU	: ::.:::::.:.::::::	UACUUUAAGAAGGUUGUGGA	Cleavage		1	KAD3640345.1
mmi-cand53	E3N88_28792	2.5	-1	1	20	1537	1556	UCCACAGCUUUCUUGAACUU	.:: :::::.:::::::::	GAGGACAAGAGAGCUGUGGA	Cleavage		1	KAD4180201.1	Lactoylglutathione lyase
mmi-cand21	E3N88_39329	2.5	-1	1	21	2537	2557	CCACAGCUUUCUUGAACUUUU	:::::::.: .:::::::::	CAAAGUUCGAUGAAGCUGUGG	Translation		2	KAD2805952.1	regulation of parkin-mediated stimulation of mitophagy in response to mitochondrial depolarization
mmi-cand21	E3N88_41074	2.5	-1	1	21	149	169	CCACAGCUUUCUUGAACUUUU	.:::: .::::.:::::::	UUGAGUUAGAGAAGGCUGUGG	Cleavage		1	KAD2394097.1	GAG-pre-integrase domain
mmi-cand126	E3N88_36014	2.5	-1	1	21	3829	3849	UUGUCUGUAAAUACUCUCCGA	::::: :::::::::::...:	UCGGACAGUAUUUACAGGUGA	Cleavage		1	KAD3068134.1	Catalyzes the radical-mediated insertion of two sulfur atoms into the C-6 and C-8 positions of the octanoyl moiety bound to the lipoyl domains of lipoate-dependent enzymes, thereby converting the octanoylated domains into lipoylated derivatives(LIP1P)
mmi-cand126	E3N88_31325	2.5	-1	1	21	2174	2194	UUGUCUGUAAAUACUCUCCGA	:::: ::::::::::.::	UAUGAGAAUAUUUACAGAUAA	Cleavage		2	KAD3642101.1	PPIases accelerate the folding of proteins. It catalyzes the cis-trans isomerization of proline imidic peptide bonds in oligopeptides
mmi-cand123a	E3N88_36564	2.5	-1	1	21	4531	4551	UUGCCGGAGUGAAGAAGACUG	: :.::::::::::.::.::	AAAUUUUCUUCACUCUGGUAA	Cleavage		1	KAD3068684.1	Sucrose-cleaving enzyme that provides UDP-glucose and fructose for various metabolic pathways(SUS4)
mmi-cand123a	E3N88_32652	2.5	-1	1	21	159642	159662	UUGCCGGAGUGAAGAAGACUG	..:::: :::: :::::::::	UGGUCUCCUUCUCUCCGGCAA	Translation		1	KAD3337132.1	G-type lectin S-receptor-like serine threonine-protein kinase
mmi-cand123a	E3N88_35753	2.5	-1	1	21	1204	1224	UUGCCGGAGUGAAGAAGACUG	:::::::::: :.:::.::	UUGUCUUCUUCAAUUCGGUAA	Cleavage		1	KAD3067873.1	Belongs to the glycosyl hydrolase 28 family
mmi-cand123a	E3N88_35813	2.5	-1	1	21	1242	1262	UUGCCGGAGUGAAGAAGACUG	:::::::::: :.:::.::	UUGUCUUCUUCAAUUCGGUAA	Cleavage		1	KAD3067933.1	Belongs to the glycosyl hydrolase 28 family
mmi-cand123a	E3N88_25218	2.5	-1	1	21	10265	10285	UUGCCGGAGUGAAGAAGACUG	::.::.:::.:::.::.::	UUGUUUUUUUCGCUCUGGUAA	Cleavage		1	KAD4385050.1	Belongs to the cation transport ATPase (P-type) (TC 3.A.3) family
mmi-cand123b	E3N88_36564	2.5	-1	1	21	4531	4551	UUGCCGGAGUGAAGAAGACUG	: :.::::::::::.::.::	AAAUUUUCUUCACUCUGGUAA	Cleavage		1	KAD3068684.1	Sucrose-cleaving enzyme that provides UDP-glucose and fructose for various metabolic pathways(SUS4)
mmi-cand123b	E3N88_32652	2.5	-1	1	21	159642	159662	UUGCCGGAGUGAAGAAGACUG	..:::: :::: :::::::::	UGGUCUCCUUCUCUCCGGCAA	Translation		1	KAD3337132.1	G-type lectin S-receptor-like serine threonine-protein kinase
mmi-cand123b	E3N88_35753	2.5	-1	1	21	1204	1224	UUGCCGGAGUGAAGAAGACUG	:::::::::: :.:::.::	UUGUCUUCUUCAAUUCGGUAA	Cleavage		1	KAD3067873.1	Belongs to the glycosyl hydrolase 28 family
mmi-cand123b	E3N88_35813	2.5	-1	1	21	1242	1262	UUGCCGGAGUGAAGAAGACUG	:::::::::: :.:::.::	UUGUCUUCUUCAAUUCGGUAA	Cleavage		1	KAD3067933.1	Belongs to the glycosyl hydrolase 28 family
mmi-cand123b	E3N88_25218	2.5	-1	1	21	10265	10285	UUGCCGGAGUGAAGAAGACUG	::.::.:::.:::.::.::	UUGUUUUUUUCGCUCUGGUAA	Cleavage		1	KAD4385050.1	Belongs to the cation transport ATPase (P-type) (TC 3.A.3) family
mmi-cand100c	E3N88_32645	2.5	-1	1	21	2915	2935	UCGGACUAGGCUUCAUUCCUU	::::::::::::: ::::	GCCGAAUGAAGCCUAGGCCGA	Cleavage		1	KAD3337125.1	Reverse transcriptase (RNA-dependent DNA polymerase)
mmi-cand105	E3N88_28267	2.5	-1	1	21	14480	14500	UCGGGCCAGGCUUCAUUCCUC	.::.::::::..::::..::	AGGGGAUGAAGUUUGGCUUGA	Cleavage		1	KAD4179676.1	Glutathione S-transferase zeta(GSTZ1)
mmi-cand111	E3N88_35826	2.5	-1	1	21	7121	7141	UGCCAAAGGAGAGUUGUCCUG	:: :::::::::..:::::.:	CAAGACAACUCUUUUUUGGUA	Cleavage		1	KAD3067946.1	chloride
mmi-cand111	E3N88_24085	2.5	-1	1	21	434	454	UGCCAAAGGAGAGUUGUCCUG	: ::::.:.::.:::::::	UUGAACAAUUUUCUUUUGGCA	Cleavage		1	KAD4586484.1	zinc finger
mmi-cand63	E3N88_40296	2.5	-1	1	21	6156	6176	UCGGACCAAGCUUCAUUCCUC	:::: :::::::::: ::::	UAGGAUUGAAGCUUGGGCCGA	Cleavage		1	KAD2393319.1	Calcium-dependent protein kinase
mmi-cand2	E3N88_29450	2.5	-1	1	21	2290	2310	AAGGAAUUUUGGACGUGGGGA	:..::::::.::::::::	AACUUACGUCCGAAAUUCCUA	Cleavage		1	KAD3640227.1	transposition, RNA-mediated
mmi-cand2	E3N88_24360	2.5	-1	1	21	901	921	AAGGAAUUUUGGACGUGGGGA	.:::. :::.::::::.:::	AUCCCGAGUCUAAAAUUUCUU	Cleavage		1	KAD4384192.1	receptor-like serine threonine-protein kinase
mmi-cand2	E3N88_38068	2.5	-1	1	21	1643	1663	AAGGAAUUUUGGACGUGGGGA	.:::: ::::::::::.::	AUCCCAGCUCCAAAAUUCUUU	Cleavage		1	KAD2804691.1	Dual specificity phosphatase, catalytic domain
mmi-cand2	E3N88_38114	2.5	-1	1	21	1644	1664	AAGGAAUUUUGGACGUGGGGA	.:::: ::::::::::.::	AUCCCAGCUCCAAAAUUCUUU	Cleavage		1	KAD2804737.1	Dual specificity phosphatase, catalytic domain
mmi-cand2	E3N88_25186	2.5	-1	1	21	9040	9060	AAGGAAUUUUGGACGUGGGGA	:::: ::::::::::.::	AGCCCAAAUCCAAAAUUCUUU	Cleavage		1	KAD4385018.1	Conserved gene of
mmi-cand102	E3N88_32645	2.5	-1	1	20	2916	2935	UCGGCCCAGGCUUCAUUCCU	::::::::::: ::::::	CCGAAUGAAGCCUAGGCCGA	Cleavage		1	KAD3337125.1	Reverse transcriptase (RNA-dependent DNA polymerase)
mmi-cand99b	E3N88_32645	2.5	-1	1	21	2915	2935	UCGGACUAGGCUUCAUUCCUC	::::::::::::: ::::	GCCGAAUGAAGCCUAGGCCGA	Cleavage		1	KAD3337125.1	Reverse transcriptase (RNA-dependent DNA polymerase)
mmi-cand93	E3N88_40400	2.5	-1	1	21	4889	4909	UCGGACCAGGUUUCAUUCCUC	::::: ::::.:::::..::	CAGGAAGGAAAUCUGGUUUGA	Cleavage		1	KAD2393423.1	Non-functional NADPH-dependent codeinone reductase 2-like
mmi-cand93	E3N88_40404	2.5	-1	1	21	4315	4335	UCGGACCAGGUUUCAUUCCUC	::::: ::::.:::::..::	CAGGAAGGAAAUCUGGUUUGA	Cleavage		1	KAD2393427.1	Non-functional NADPH-dependent codeinone reductase 2-like
mmi-cand93	E3N88_23647	2.5	-1	1	21	534	554	UCGGACCAGGUUUCAUUCCUC	:::::::::.:::::..:	AUGGAAUGAAAUCUGGUUUGU	Cleavage		1	KAD4586046.1
mmi-cand93	E3N88_32432	2.5	-1	1	21	2894	2914	UCGGACCAGGUUUCAUUCCUC	:::: :::.:::::::::	UCGGAAAAAAAUCUGGUCCGA	Cleavage		1	KAD3336913.1	Cytochrome p450
mmi-cand14a	E3N88_37129	2.5	-1	1	22	518	539	AUCUCCCUCAAGGGCUUCUGGC	.:::.::.:::::.::::::	AUCAGGAGUCCUUGGGGGAGAG	Cleavage		1	KAD3069249.1	Replication factor C subunit
mmi-cand14b	E3N88_37129	2.5	-1	1	22	518	539	AUCUCCCUCAAGGGCUUCUGGC	.:::.::.:::::.::::::	AUCAGGAGUCCUUGGGGGAGAG	Cleavage		1	KAD3069249.1	Replication factor C subunit
mmi-cand8	E3N88_23715	2.5	-1	1	21	19668	19688	AGGCAAUGAUUCCUUGGCAAC	::::::::.:: ::::.::	AAUGCCAAGGGAUGAUUGUCU	Cleavage		2	KAD4586114.1	Belongs to the class-I aminoacyl-tRNA synthetase family
mmi-cand3b	E3N88_30808	2.5	-1	1	21	1972	1992	AAUGUUGUCUGGCUCGAGGCC	:::.:::.::::::::.:	UACCUUGAGUCAGACAACGUA	Cleavage		1	KAD3641584.1	Phosphodiesterase responsible for the U6 snRNA 3' end processing. Acts as an exoribonuclease (RNase) responsible for trimming the poly(U) tract of the last nucleotides in the pre-U6 snRNA molecule, leading to the formation of mature U6 snRNA
mmi-cand3b	E3N88_29037	2.5	-1	1	21	10027	10047	AAUGUUGUCUGGCUCGAGGCC	.: ::::..::::::::::	CCUCACGAGUUAGACAACAUU	Cleavage		1	KAD4180446.1	phospholipase
mmi-cand73	E3N88_24366	2.5	-1	1	20	13015	13034	UCGGACCAGGCUUCAUGCCC	::::::::.:::::..::	UUGCAUGAAGUCUGGUUUGA	Cleavage		1	KAD4384198.1	Component of the Mediator complex, a coactivator involved in regulated transcription of nearly all RNA polymerase II-dependent genes. Mediator functions as a bridge to convey information from gene-specific regulatory proteins to the basal RNA polymerase II transcription machinery. Mediator is recruited to promoters by direct interactions with regulatory proteins and serves as a scaffold for the a…
mmi-cand55	E3N88_22928	2.5	-1	1	21	14639	14659	UCGAACCAGGCUUCAUUCCCU	:::::::: :::::::::	GCCGAAUGAAGACUGGUUCGA	Translation		1	KAD4585327.1	Boron transporter(BOR4)
mmi-cand99c	E3N88_32645	2.5	-1	1	21	2915	2935	UCGGACUAGGCUUCAUUCCUC	::::::::::::: ::::	GCCGAAUGAAGCCUAGGCCGA	Cleavage		1	KAD3337125.1	Reverse transcriptase (RNA-dependent DNA polymerase)
mmi-cand74a	E3N88_24366	2.5	-1	1	21	13014	13034	UCGGACCAGGCUUCAUGCCUU	::::::::.:::::..::	CUUGCAUGAAGUCUGGUUUGA	Cleavage		1	KAD4384198.1	Component of the Mediator complex, a coactivator involved in regulated transcription of nearly all RNA polymerase II-dependent genes. Mediator functions as a bridge to convey information from gene-specific regulatory proteins to the basal RNA polymerase II transcription machinery. Mediator is recruited to promoters by direct interactions with regulatory proteins and serves as a scaffold for the a…
mmi-cand39b	E3N88_27567	2.5	-1	1	20	18047	18066	GGUAGUUCGACCGUGGAAUU	::::.:.:::.:::.:::.	UAUUCUAUGGUUGAAUUACU	Cleavage		1	KAD4178976.1	homogentisate 1,2-dioxygenase(HGO)
mmi-cand28a	E3N88_27234	2.5	-1	1	21	215	235	CUGAAGUGUUUGGUGGAACUC	:::::.:::::.:.::::::	GAGUUUCACCAGAUACUUCAA	Cleavage		1	KAD4178643.1	Belongs to the Casparian strip membrane proteins (CASP) family
mmi-cand28a	E3N88_28196	2.5	-1	1	21	2731	2751	CUGAAGUGUUUGGUGGAACUC	:::::: ::::::::::.:	CAGUUCCUCCAAACACUUUAA	Cleavage		2	KAD4179605.1	synthase
mmi-cand28a	E3N88_28175	2.5	-1	1	21	4173	4193	CUGAAGUGUUUGGUGGAACUC	:::::: ::::::::::.:	CAGUUCCUCCAAACACUUUAA	Cleavage		2	KAD4179584.1	synthase
mmi-cand28a	E3N88_28181	2.5	-1	1	21	6454	6474	CUGAAGUGUUUGGUGGAACUC	:::::: ::::::::::.:	CAGUUCCUCCAAACACUUUAA	Cleavage		2	KAD4179590.1	synthase
mmi-cand28a	E3N88_28200	2.5	-1	1	21	5785	5805	CUGAAGUGUUUGGUGGAACUC	:::::: ::::::::::.:	CAGUUCCUCCAAACACUUUAA	Cleavage		4	KAD4179609.1	synthase
mmi-cand28a	E3N88_31084	2.5	-1	1	21	13787	13807	CUGAAGUGUUUGGUGGAACUC	:::::::::::.:::::	ACUUUCCACCAAACGCUUCAA	Cleavage		1	KAD3641860.1	transposition, RNA-mediated
mmi-cand28a	E3N88_24303	2.5	-1	1	21	9891	9911	CUGAAGUGUUUGGUGGAACUC	.::::::::.::..:::..:	CGGUUCCACCGAAUGCUUUGG	Cleavage		1	KAD4384135.1	Belongs to the TRAFAC class myosin-kinesin ATPase superfamily. Myosin family
mmi-cand28b	E3N88_27234	2.5	-1	1	21	215	235	CUGAAGUGUUUGGUGGAACUC	:::::.:::::.:.::::::	GAGUUUCACCAGAUACUUCAA	Cleavage		1	KAD4178643.1	Belongs to the Casparian strip membrane proteins (CASP) family
mmi-cand28b	E3N88_28196	2.5	-1	1	21	2731	2751	CUGAAGUGUUUGGUGGAACUC	:::::: ::::::::::.:	CAGUUCCUCCAAACACUUUAA	Cleavage		2	KAD4179605.1	synthase
mmi-cand28b	E3N88_28175	2.5	-1	1	21	4173	4193	CUGAAGUGUUUGGUGGAACUC	:::::: ::::::::::.:	CAGUUCCUCCAAACACUUUAA	Cleavage		2	KAD4179584.1	synthase
mmi-cand28b	E3N88_28181	2.5	-1	1	21	6454	6474	CUGAAGUGUUUGGUGGAACUC	:::::: ::::::::::.:	CAGUUCCUCCAAACACUUUAA	Cleavage		2	KAD4179590.1	synthase
mmi-cand28b	E3N88_28200	2.5	-1	1	21	5785	5805	CUGAAGUGUUUGGUGGAACUC	:::::: ::::::::::.:	CAGUUCCUCCAAACACUUUAA	Cleavage		4	KAD4179609.1	synthase
mmi-cand28b	E3N88_31084	2.5	-1	1	21	13787	13807	CUGAAGUGUUUGGUGGAACUC	:::::::::::.:::::	ACUUUCCACCAAACGCUUCAA	Cleavage		1	KAD3641860.1	transposition, RNA-mediated
mmi-cand28b	E3N88_24303	2.5	-1	1	21	9891	9911	CUGAAGUGUUUGGUGGAACUC	.::::::::.::..:::..:	CGGUUCCACCGAAUGCUUUGG	Cleavage		1	KAD4384135.1	Belongs to the TRAFAC class myosin-kinesin ATPase superfamily. Myosin family
mmi-cand122b	E3N88_26033	2.5	-1	1	20	3415	3434	UUGACAGAAGAUAGAGAGCA	:::::::: ::::::::::	UGCUCUCUCUCUUCUGUCAU	Cleavage		1	KAD4385864.1	Squamosa promoter-binding-like protein
mmi-cand122b	E3N88_35601	2.5	-1	1	20	4017	4036	UUGACAGAAGAUAGAGAGCA	::.:.:.:::.::::::.::	UGUUUUUUAUUUUCUGUUAA	Cleavage		1	KAD3067721.1	Flocculation protein FLO11-like
mmi-cand122b	E3N88_33751	2.5	-1	1	20	5584	5603	UUGACAGAAGAUAGAGAGCA	: :::::::::::: :::::	UUCUCUCUAUCUUCAGUCAA	Cleavage		1	KAD3338230.1	This protein promotes the GTP-dependent binding of aminoacyl-tRNA to the A-site of ribosomes during protein biosynthesis
mmi-cand122b	E3N88_36327	2.5	-1	1	20	10946	10965	UUGACAGAAGAUAGAGAGCA	: :::::::::::: :::::	UUCUCUCUAUCUUCAGUCAA	Cleavage		1	KAD3068447.1	Protein transport protein Sec24-like
mmi-cand122b	E3N88_24807	2.5	-1	1	20	3374	3393	UUGACAGAAGAUAGAGAGCA	:::::.::::: .::::::	CGCUCUUUAUCUAUUGUCAA	Cleavage		1	KAD4384639.1	gag-polypeptide of LTR copia-type
mmi-cand122b	E3N88_27545	2.5	-1	1	20	1318	1337	UUGACAGAAGAUAGAGAGCA	:.:.: :::.:::::::::	AGUUUUGUAUUUUCUGUCAA	Cleavage		1	KAD4178954.1	COP1-interacting protein 7(CIP7)
mmi-cand122b	E3N88_26428	2.5	-1	1	20	1683	1702	UUGACAGAAGAUAGAGAGCA	: :.::::::::::::..:	AGAUUUCUAUCUUCUGUUGA	Cleavage		1	KAD4386259.1	serine threonine-protein kinase
mmi-cand24	E3N88_38771	2.5	-1	1	21	2887	2907	CCGUCGCUUGAUCAGAAUUGU	::::::.:::: :::.:::::	ACAAUUUUGAUAAAGUGACGG	Translation		1	KAD2805394.1
mmi-cand24	E3N88_39102	2.5	-1	1	21	1095	1115	CCGUCGCUUGAUCAGAAUUGU	:.::::::::.: ::::::	GGAGUUCUGAUCGAUCGACGG	Cleavage		1	KAD2805725.1	assists the folding of proteins upon ATP hydrolysis
mmi-cand23	E3N88_39102	2.5	-1	1	21	1096	1116	CCCGUCGCUUGAUCAGAAUUG	:.::::::::.: :::::::	GAGUUCUGAUCGAUCGACGGG	Cleavage		1	KAD2805725.1	assists the folding of proteins upon ATP hydrolysis
mmi-cand23	E3N88_24128	2.5	-1	1	21	96	116	CCCGUCGCUUGAUCAGAAUUG	:::::::::.::.:: :::	AUAUUCUGAUCGAGUGAAGGG	Cleavage		1	KAD4586527.1	Eukaryotic aspartyl protease
mmi-cand23	E3N88_25595	2.5	-1	1	21	96	116	CCCGUCGCUUGAUCAGAAUUG	:::::::::.::.:: :::	GUAUUCUGAUCGAGUGAAGGG	Cleavage		1	KAD4385427.1	Belongs to the peptidase A1 family
mmi-cand10	E3N88_38836	2.5	-1	1	21	5087	5107	AGGUGUAGGUGUAUUUGCAGA	:.:: :::::::::::.:::	UUUGAAAAUACACCUAUACCG	Cleavage		3	KAD2805459.1
mmi-cand10	E3N88_38836	2.5	-1	1	21	5200	5220	AGGUGUAGGUGUAUUUGCAGA	:.:: :::::::::::.:::	UUUGAAAAUACACCUAUACCG	Cleavage		3	KAD2805459.1
mmi-cand10	E3N88_21378	2.5	-1	1	21	11242	11262	AGGUGUAGGUGUAUUUGCAGA	:.:: :::::::::::.:::	UUUGAAAAUACACCUAUACCG	Cleavage		2	KAD4889305.1	Belongs to the ABC transporter superfamily. ABCG family. PDR (TC 3.A.1.205) subfamily
mmi-cand10	E3N88_24382	2.5	-1	1	21	4506	4526	AGGUGUAGGUGUAUUUGCAGA	.::::::::.:.:::::: :	AUUGCAAAUAUAUCUACACAU	Cleavage		1	KAD4384214.1	E3 ubiquitin-protein ligase BRE1-like
mmi-cand32	E3N88_26056	2.5	-1	1	21	10108	10128	GCAGCAUCUUCAAGAUUCACA	:: :: .:::::::::::::	GGUUAACUUUGAAGAUGCUGC	Cleavage		1	KAD4385887.1	-
mmi-cand32	E3N88_21075	2.5	-1	1	21	512	532	GCAGCAUCUUCAAGAUUCACA	: ::: :.::::.:::::::.	UUUGACUUUUGAGGAUGCUGU	Cleavage		1	KAD4889002.1	RING-type zinc-finger
mmi-cand32	E3N88_32546	2.5	-1	1	21	739	759	GCAGCAUCUUCAAGAUUCACA	: : ::: ::::.::::::::	UAUAAAUGUUGAGGAUGCUGC	Cleavage		1	KAD3337026.1	tRNA synthetases class II (D, K and N)
mmi-cand32	E3N88_32524	2.5	-1	1	21	739	759	GCAGCAUCUUCAAGAUUCACA	: : ::: ::::.::::::::	UAUAAAUGUUGAGGAUGCUGC	Cleavage		1	KAD3337004.1	tRNA synthetases class II (D, K and N)
mmi-cand19	E3N88_25197	2.5	-1	1	21	1734	1754	CAGCAUCUUCAAGAUUCACAU	::: :::::::::::::: ::	AUGAGAAUCUUGAAGAUGAUG	Cleavage		1	KAD4385029.1	ethylene-responsive transcription factor(ERF5)
mmi-cand19	E3N88_32703	2.5	-1	1	21	1356	1376	CAGCAUCUUCAAGAUUCACAU	:::::::::::::::::	GCGUGAAUCUUGAAGAUGCCA	Cleavage		1	KAD3337183.1
mmi-cand19	E3N88_32776	2.5	-1	1	21	1355	1375	CAGCAUCUUCAAGAUUCACAU	:::::::::::::::::	GCGUGAAUCUUGAAGAUGCCA	Cleavage		1	KAD3337256.1
mmi-cand19	E3N88_24422	2.5	-1	1	21	8025	8045	CAGCAUCUUCAAGAUUCACAU	:::.:::::::::::::	AGAUGAGUCUUGAAGAUGCUU	Cleavage		1	KAD4384254.1	Heterogeneous nuclear ribonucleoprotein
mmi-cand19	E3N88_40771	2.5	-1	1	21	5310	5330	CAGCAUCUUCAAGAUUCACAU	:: :::.::::::::::::	CUGGAAAUUUUGAAGAUGCUG	Cleavage		1	KAD2393794.1	Peptidase M16C associated
mmi-cand19	E3N88_27513	2.5	-1	1	21	3690	3710	CAGCAUCUUCAAGAUUCACAU	: ::::.:::.::.:::::	UGGAGAAUUUUGGAGGUGCUG	Cleavage		1	KAD4178922.1	Minor allergen Alt a
mmi-cand19	E3N88_27522	2.5	-1	1	21	3688	3708	CAGCAUCUUCAAGAUUCACAU	: ::::.:::.::.:::::	UGGAGAAUUUUGGAGGUGCUG	Cleavage		1	KAD4178931.1	Minor allergen Alt a
mmi-cand19	E3N88_22339	2.5	-1	1	21	1119	1139	CAGCAUCUUCAAGAUUCACAU	::::: ::::..::::.::	UAGUGAAGCUUGGGGAUGUUG	Cleavage		1	KAD4584738.1	Pentatricopeptide repeat-containing protein
mmi-cand19	E3N88_26056	2.5	-1	1	21	10107	10127	CAGCAUCUUCAAGAUUCACAU	:: :: .::::::::::::	UGGUUAACUUUGAAGAUGCUG	Cleavage		1	KAD4385887.1	-
mmi-cand15	E3N88_36416	2.5	-1	1	21	977	997	AUGAGAAUCUUGAUGAUGCUG	:::::.::::: .:::::::	GAGCAUUAUCAAUGUUCUCAU	Cleavage		1	KAD3068536.1	Belongs to the zinc-containing alcohol dehydrogenase family. Class-III subfamily
mmi-cand15	E3N88_39702	2.5	-1	1	21	2231	2251	AUGAGAAUCUUGAUGAUGCUG	.: : ::::::::::::::.:	UAUCUUCAUCAAGAUUCUCGU	Cleavage		1	KAD2392725.1	G-type lectin S-receptor-like serine threonine-protein kinase
mmi-cand15	E3N88_38421	2.5	-1	1	21	2255	2275	AUGAGAAUCUUGAUGAUGCUG	.: : ::::::::::::::.:	UAUCUUCAUCAAGAUUCUCGU	Cleavage		1	KAD2805044.1	serine threonine-protein kinase
mmi-cand15	E3N88_38429	2.5	-1	1	21	2379	2399	AUGAGAAUCUUGAUGAUGCUG	.: : ::::::::::::::.:	UAUCUUCAUCAAGAUUCUCGU	Cleavage		1	KAD2805052.1	Serine threonine-protein kinase
mmi-cand15	E3N88_25454	2.5	-1	1	21	22924	22944	AUGAGAAUCUUGAUGAUGCUG	:: ::::::::.::::::	UUGCCUCAUCAAGGUUCUCAA	Cleavage		3	KAD4385286.1	Protein NRT1 PTR FAMILY 5.10-like
mmi-cand108a	E3N88_37166	2.5	-1	1	21	4007	4027	UGAGAAUCUUGAUGAUGCUGC	.::..:::::::::::::.	UUAGUGUCAUCAAGAUUCUUU	Cleavage		1	KAD3069286.1	Wings apart-like protein regulation of heterochromatin
mmi-cand108a	E3N88_36416	2.5	-1	1	21	976	996	UGAGAAUCUUGAUGAUGCUGC	:::::.::::: .::::::	UGAGCAUUAUCAAUGUUCUCA	Cleavage		1	KAD3068536.1	Belongs to the zinc-containing alcohol dehydrogenase family. Class-III subfamily
mmi-cand108a	E3N88_25572	2.5	-1	1	21	175	195	UGAGAAUCUUGAUGAUGCUGC	::::::::.:::: :::.:	UGAGCAUCAUUAAGAGUCUUA	Cleavage		1	KAD4385404.1
mmi-cand108a	E3N88_35081	2.5	-1	1	21	6128	6148	UGAGAAUCUUGAUGAUGCUGC	..:::: ::::::.::.:::	CUGGCAUGAUCAAGGUUUUCA	Cleavage		1	KAD3067201.1	PAX3- and PAX7-binding protein
mmi-cand108a	E3N88_25454	2.5	-1	1	21	22923	22943	UGAGAAUCUUGAUGAUGCUGC	:: ::::::::.::::::	CUUGCCUCAUCAAGGUUCUCA	Cleavage		2	KAD4385286.1	Protein NRT1 PTR FAMILY 5.10-like
mmi-cand108a	E3N88_34000	2.5	-1	1	21	6453	6473	UGAGAAUCUUGAUGAUGCUGC	: :: :::::::::.::.:.:	GGAGGAUCAUCAAGGUUUUUA	Cleavage		5	KAD3338479.1
mmi-cand108a	E3N88_25261	2.5	-1	1	21	3618	3638	UGAGAAUCUUGAUGAUGCUGC	: ::. ::::.::::::::.:	GAAGUCUCAUUAAGAUUCUUA	Cleavage		1	KAD4385093.1	belongs to the protein kinase superfamily
mmi-cand108a	E3N88_38425	2.5	-1	1	21	1709	1729	UGAGAAUCUUGAUGAUGCUGC	.: : ::::::::::::::.	UUAUCUUCAUCAAGAUUCUCG	Cleavage		1	KAD2805048.1	serine threonine-protein kinase
mmi-cand108a	E3N88_38431	2.5	-1	1	21	5355	5375	UGAGAAUCUUGAUGAUGCUGC	.: : ::::::::::::::.	UUAUCUUCAUCAAGAUUCUCG	Cleavage		1	KAD2805054.1	G-type lectin S-receptor-like serine threonine-protein kinase
mmi-cand108a	E3N88_38423	2.5	-1	1	21	2402	2422	UGAGAAUCUUGAUGAUGCUGC	.: : ::::::::::::::.	UUAUCUUCAUCAAGAUUCUCG	Cleavage		1	KAD2805046.1	G-type lectin S-receptor-like serine threonine-protein kinase
mmi-cand108a	E3N88_38416	2.5	-1	1	21	2369	2389	UGAGAAUCUUGAUGAUGCUGC	.: : ::::::::::::::.	UUAUCUUCAUCAAGAUUCUCG	Cleavage		1	KAD2805039.1	G-type lectin S-receptor-like serine threonine-protein kinase
mmi-cand108a	E3N88_38430	2.5	-1	1	21	2354	2374	UGAGAAUCUUGAUGAUGCUGC	.: : ::::::::::::::.	UUAUCUUCAUCAAGAUUCUCG	Cleavage		1	KAD2805053.1	Serine threonine-protein kinase
mmi-cand108a	E3N88_38422	2.5	-1	1	21	2354	2374	UGAGAAUCUUGAUGAUGCUGC	.: : ::::::::::::::.	UUAUCUUCAUCAAGAUUCUCG	Cleavage		1	KAD2805045.1	G-type lectin S-receptor-like serine threonine-protein kinase
mmi-cand108a	E3N88_38429	2.5	-1	1	21	2378	2398	UGAGAAUCUUGAUGAUGCUGC	.: : ::::::::::::::.	UUAUCUUCAUCAAGAUUCUCG	Cleavage		2	KAD2805052.1	Serine threonine-protein kinase
mmi-cand108a	E3N88_38421	2.5	-1	1	21	2254	2274	UGAGAAUCUUGAUGAUGCUGC	.: : ::::::::::::::.	UUAUCUUCAUCAAGAUUCUCG	Cleavage		2	KAD2805044.1	serine threonine-protein kinase
mmi-cand108a	E3N88_39702	2.5	-1	1	21	2230	2250	UGAGAAUCUUGAUGAUGCUGC	.: : ::::::::::::::.	CUAUCUUCAUCAAGAUUCUCG	Cleavage		1	KAD2392725.1	G-type lectin S-receptor-like serine threonine-protein kinase
mmi-cand31a	E3N88_28789	2.5	-1	1	21	4381	4401	GAGAAUCUUGAUGAUGCUGCA	: .::::::::.::: :::::	UUUAGCAUCAUUAAGUUUCUC	Cleavage		2	KAD4180198.1	retrograde protein transport, ER to cytosol(OS9)
mmi-cand31a	E3N88_28789	2.5	-1	1	21	9157	9177	GAGAAUCUUGAUGAUGCUGCA	: .::::::::.::: :::::	UUUAGCAUCAUUAAGUUUCUC	Cleavage		2	KAD4180198.1	retrograde protein transport, ER to cytosol(OS9)
mmi-cand31a	E3N88_40664	2.5	-1	1	21	1903	1923	GAGAAUCUUGAUGAUGCUGCA	:: ::::::::: ::::::	GCCACCAUCAUCAAUAUUCUC	Cleavage		1	KAD2393687.1	histone H2A-K119 monoubiquitination
mmi-cand31a	E3N88_38425	2.5	-1	1	21	1708	1728	GAGAAUCUUGAUGAUGCUGCA	: .: : ::::::::::::::	UUUAUCUUCAUCAAGAUUCUC	Cleavage		1	KAD2805048.1	serine threonine-protein kinase
mmi-cand31a	E3N88_38431	2.5	-1	1	21	5354	5374	GAGAAUCUUGAUGAUGCUGCA	: .: : ::::::::::::::	UUUAUCUUCAUCAAGAUUCUC	Cleavage		1	KAD2805054.1	G-type lectin S-receptor-like serine threonine-protein kinase
mmi-cand31a	E3N88_38423	2.5	-1	1	21	2401	2421	GAGAAUCUUGAUGAUGCUGCA	: .: : ::::::::::::::	UUUAUCUUCAUCAAGAUUCUC	Cleavage		1	KAD2805046.1	G-type lectin S-receptor-like serine threonine-protein kinase
mmi-cand31a	E3N88_38416	2.5	-1	1	21	2368	2388	GAGAAUCUUGAUGAUGCUGCA	: .: : ::::::::::::::	UUUAUCUUCAUCAAGAUUCUC	Cleavage		1	KAD2805039.1	G-type lectin S-receptor-like serine threonine-protein kinase
mmi-cand31a	E3N88_38430	2.5	-1	1	21	2353	2373	GAGAAUCUUGAUGAUGCUGCA	: .: : ::::::::::::::	UUUAUCUUCAUCAAGAUUCUC	Cleavage		1	KAD2805053.1	Serine threonine-protein kinase
mmi-cand31a	E3N88_38422	2.5	-1	1	21	2353	2373	GAGAAUCUUGAUGAUGCUGCA	: .: : ::::::::::::::	UUUAUCUUCAUCAAGAUUCUC	Cleavage		1	KAD2805045.1	G-type lectin S-receptor-like serine threonine-protein kinase
mmi-cand31a	E3N88_38429	2.5	-1	1	21	2377	2397	GAGAAUCUUGAUGAUGCUGCA	: .: : ::::::::::::::	UUUAUCUUCAUCAAGAUUCUC	Cleavage		1	KAD2805052.1	Serine threonine-protein kinase
mmi-cand31a	E3N88_38421	2.5	-1	1	21	2253	2273	GAGAAUCUUGAUGAUGCUGCA	: .: : ::::::::::::::	UUUAUCUUCAUCAAGAUUCUC	Cleavage		1	KAD2805044.1	serine threonine-protein kinase
mmi-cand31a	E3N88_39702	2.5	-1	1	21	2229	2249	GAGAAUCUUGAUGAUGCUGCA	: .: : ::::::::::::::	UCUAUCUUCAUCAAGAUUCUC	Cleavage		1	KAD2392725.1	G-type lectin S-receptor-like serine threonine-protein kinase
mmi-cand31a	E3N88_35118	2.5	-1	1	21	1529	1549	GAGAAUCUUGAUGAUGCUGCA	: : ::::::::::::.::	ACCCGAAUCAUCAAGAUUUUC	Cleavage		2	KAD3067238.1	WW domain-containing protein
mmi-cand31a	E3N88_35118	2.5	-1	1	21	2851	2871	GAGAAUCUUGAUGAUGCUGCA	: : ::::::::::::.::	ACCCGAAUCAUCAAGAUUUUC	Cleavage		2	KAD3067238.1	WW domain-containing protein
mmi-cand13a	E3N88_39146	2.5	-1	1	21	11950	11970	AUCAUGCUAUCCUUUUGGAUU	: .::::::::.:.:::::	CCUGUAAAAGGAUGGUAUGAU	Cleavage		2	KAD2805769.1	Pyridine nucleotide-disulfide oxidoreductase domain-containing protein
mmi-cand11	E3N88_22695	2.5	-1	1	21	8573	8593	AGUUCUUGCUGUUGGAGCAUC	.::::::::::::::::	CUACUUCCAACAGCAAGAACU	Cleavage		1	KAD4585094.1	Nuclear transcription factor Y subunit
mmi-cand11	E3N88_22685	2.5	-1	1	21	2861	2881	AGUUCUUGCUGUUGGAGCAUC	.::::::::::::::::	CUACUUCCAACAGCAAGAACU	Cleavage		1	KAD4585084.1	Nuclear transcription factor Y subunit
mmi-cand11	E3N88_22669	2.5	-1	1	21	116	136	AGUUCUUGCUGUUGGAGCAUC	.::::::::::::::::	CUACUUCCAACAGCAAGAACU	Cleavage		1	KAD4585068.1
mmi-cand11	E3N88_22717	2.5	-1	1	21	1813	1833	AGUUCUUGCUGUUGGAGCAUC	.::::::::::::::::	CUACUUCCAACAGCAAGAACU	Cleavage		1	KAD4585116.1	factor y, subunit
mmi-cand31b	E3N88_28789	2.5	-1	1	21	4381	4401	GAGAAUCUUGAUGAUGCUGCA	: .::::::::.::: :::::	UUUAGCAUCAUUAAGUUUCUC	Cleavage		2	KAD4180198.1	retrograde protein transport, ER to cytosol(OS9)
mmi-cand31b	E3N88_28789	2.5	-1	1	21	9157	9177	GAGAAUCUUGAUGAUGCUGCA	: .::::::::.::: :::::	UUUAGCAUCAUUAAGUUUCUC	Cleavage		2	KAD4180198.1	retrograde protein transport, ER to cytosol(OS9)
mmi-cand31b	E3N88_40664	2.5	-1	1	21	1903	1923	GAGAAUCUUGAUGAUGCUGCA	:: ::::::::: ::::::	GCCACCAUCAUCAAUAUUCUC	Cleavage		1	KAD2393687.1	histone H2A-K119 monoubiquitination
mmi-cand31b	E3N88_38425	2.5	-1	1	21	1708	1728	GAGAAUCUUGAUGAUGCUGCA	: .: : ::::::::::::::	UUUAUCUUCAUCAAGAUUCUC	Cleavage		1	KAD2805048.1	serine threonine-protein kinase
mmi-cand31b	E3N88_38431	2.5	-1	1	21	5354	5374	GAGAAUCUUGAUGAUGCUGCA	: .: : ::::::::::::::	UUUAUCUUCAUCAAGAUUCUC	Cleavage		1	KAD2805054.1	G-type lectin S-receptor-like serine threonine-protein kinase
mmi-cand31b	E3N88_38423	2.5	-1	1	21	2401	2421	GAGAAUCUUGAUGAUGCUGCA	: .: : ::::::::::::::	UUUAUCUUCAUCAAGAUUCUC	Cleavage		1	KAD2805046.1	G-type lectin S-receptor-like serine threonine-protein kinase
mmi-cand31b	E3N88_38416	2.5	-1	1	21	2368	2388	GAGAAUCUUGAUGAUGCUGCA	: .: : ::::::::::::::	UUUAUCUUCAUCAAGAUUCUC	Cleavage		1	KAD2805039.1	G-type lectin S-receptor-like serine threonine-protein kinase
mmi-cand31b	E3N88_38430	2.5	-1	1	21	2353	2373	GAGAAUCUUGAUGAUGCUGCA	: .: : ::::::::::::::	UUUAUCUUCAUCAAGAUUCUC	Cleavage		1	KAD2805053.1	Serine threonine-protein kinase
mmi-cand31b	E3N88_38422	2.5	-1	1	21	2353	2373	GAGAAUCUUGAUGAUGCUGCA	: .: : ::::::::::::::	UUUAUCUUCAUCAAGAUUCUC	Cleavage		1	KAD2805045.1	G-type lectin S-receptor-like serine threonine-protein kinase
mmi-cand31b	E3N88_38429	2.5	-1	1	21	2377	2397	GAGAAUCUUGAUGAUGCUGCA	: .: : ::::::::::::::	UUUAUCUUCAUCAAGAUUCUC	Cleavage		1	KAD2805052.1	Serine threonine-protein kinase
mmi-cand31b	E3N88_38421	2.5	-1	1	21	2253	2273	GAGAAUCUUGAUGAUGCUGCA	: .: : ::::::::::::::	UUUAUCUUCAUCAAGAUUCUC	Cleavage		1	KAD2805044.1	serine threonine-protein kinase
mmi-cand31b	E3N88_39702	2.5	-1	1	21	2229	2249	GAGAAUCUUGAUGAUGCUGCA	: .: : ::::::::::::::	UCUAUCUUCAUCAAGAUUCUC	Cleavage		1	KAD2392725.1	G-type lectin S-receptor-like serine threonine-protein kinase
mmi-cand31b	E3N88_35118	2.5	-1	1	21	1529	1549	GAGAAUCUUGAUGAUGCUGCA	: : ::::::::::::.::	ACCCGAAUCAUCAAGAUUUUC	Cleavage		2	KAD3067238.1	WW domain-containing protein
mmi-cand31b	E3N88_35118	2.5	-1	1	21	2851	2871	GAGAAUCUUGAUGAUGCUGCA	: : ::::::::::::.::	ACCCGAAUCAUCAAGAUUUUC	Cleavage		2	KAD3067238.1	WW domain-containing protein
mmi-cand108b	E3N88_37166	2.5	-1	1	21	4007	4027	UGAGAAUCUUGAUGAUGCUGC	.::..:::::::::::::.	UUAGUGUCAUCAAGAUUCUUU	Cleavage		1	KAD3069286.1	Wings apart-like protein regulation of heterochromatin
mmi-cand108b	E3N88_36416	2.5	-1	1	21	976	996	UGAGAAUCUUGAUGAUGCUGC	:::::.::::: .::::::	UGAGCAUUAUCAAUGUUCUCA	Cleavage		1	KAD3068536.1	Belongs to the zinc-containing alcohol dehydrogenase family. Class-III subfamily
mmi-cand108b	E3N88_25572	2.5	-1	1	21	175	195	UGAGAAUCUUGAUGAUGCUGC	::::::::.:::: :::.:	UGAGCAUCAUUAAGAGUCUUA	Cleavage		1	KAD4385404.1
mmi-cand108b	E3N88_35081	2.5	-1	1	21	6128	6148	UGAGAAUCUUGAUGAUGCUGC	..:::: ::::::.::.:::	CUGGCAUGAUCAAGGUUUUCA	Cleavage		1	KAD3067201.1	PAX3- and PAX7-binding protein
mmi-cand108b	E3N88_25454	2.5	-1	1	21	22923	22943	UGAGAAUCUUGAUGAUGCUGC	:: ::::::::.::::::	CUUGCCUCAUCAAGGUUCUCA	Cleavage		2	KAD4385286.1	Protein NRT1 PTR FAMILY 5.10-like
mmi-cand108b	E3N88_34000	2.5	-1	1	21	6453	6473	UGAGAAUCUUGAUGAUGCUGC	: :: :::::::::.::.:.:	GGAGGAUCAUCAAGGUUUUUA	Cleavage		5	KAD3338479.1
mmi-cand108b	E3N88_25261	2.5	-1	1	21	3618	3638	UGAGAAUCUUGAUGAUGCUGC	: ::. ::::.::::::::.:	GAAGUCUCAUUAAGAUUCUUA	Cleavage		1	KAD4385093.1	belongs to the protein kinase superfamily
mmi-cand108b	E3N88_38425	2.5	-1	1	21	1709	1729	UGAGAAUCUUGAUGAUGCUGC	.: : ::::::::::::::.	UUAUCUUCAUCAAGAUUCUCG	Cleavage		1	KAD2805048.1	serine threonine-protein kinase
mmi-cand108b	E3N88_38431	2.5	-1	1	21	5355	5375	UGAGAAUCUUGAUGAUGCUGC	.: : ::::::::::::::.	UUAUCUUCAUCAAGAUUCUCG	Cleavage		1	KAD2805054.1	G-type lectin S-receptor-like serine threonine-protein kinase
mmi-cand108b	E3N88_38423	2.5	-1	1	21	2402	2422	UGAGAAUCUUGAUGAUGCUGC	.: : ::::::::::::::.	UUAUCUUCAUCAAGAUUCUCG	Cleavage		1	KAD2805046.1	G-type lectin S-receptor-like serine threonine-protein kinase
mmi-cand108b	E3N88_38416	2.5	-1	1	21	2369	2389	UGAGAAUCUUGAUGAUGCUGC	.: : ::::::::::::::.	UUAUCUUCAUCAAGAUUCUCG	Cleavage		1	KAD2805039.1	G-type lectin S-receptor-like serine threonine-protein kinase
mmi-cand108b	E3N88_38430	2.5	-1	1	21	2354	2374	UGAGAAUCUUGAUGAUGCUGC	.: : ::::::::::::::.	UUAUCUUCAUCAAGAUUCUCG	Cleavage		1	KAD2805053.1	Serine threonine-protein kinase
mmi-cand108b	E3N88_38422	2.5	-1	1	21	2354	2374	UGAGAAUCUUGAUGAUGCUGC	.: : ::::::::::::::.	UUAUCUUCAUCAAGAUUCUCG	Cleavage		1	KAD2805045.1	G-type lectin S-receptor-like serine threonine-protein kinase
mmi-cand108b	E3N88_38429	2.5	-1	1	21	2378	2398	UGAGAAUCUUGAUGAUGCUGC	.: : ::::::::::::::.	UUAUCUUCAUCAAGAUUCUCG	Cleavage		2	KAD2805052.1	Serine threonine-protein kinase
mmi-cand108b	E3N88_38421	2.5	-1	1	21	2254	2274	UGAGAAUCUUGAUGAUGCUGC	.: : ::::::::::::::.	UUAUCUUCAUCAAGAUUCUCG	Cleavage		2	KAD2805044.1	serine threonine-protein kinase
mmi-cand108b	E3N88_39702	2.5	-1	1	21	2230	2250	UGAGAAUCUUGAUGAUGCUGC	.: : ::::::::::::::.	CUAUCUUCAUCAAGAUUCUCG	Cleavage		1	KAD2392725.1	G-type lectin S-receptor-like serine threonine-protein kinase
mmi-cand13b	E3N88_39146	2.5	-1	1	21	11950	11970	AUCAUGCUAUCCUUUUGGAUU	: .::::::::.:.:::::	CCUGUAAAAGGAUGGUAUGAU	Cleavage		2	KAD2805769.1	Pyridine nucleotide-disulfide oxidoreductase domain-containing protein
mmi-cand17	E3N88_30811	2.5	-1	1	21	4987	5007	AUUUGGAUCAUGCGAUCUCCU	:::::::.:::: :::.::::	AGGAGAUUGCAUAAUCUAAAU	Cleavage		1	KAD3641587.1	Belongs to the glycosyl hydrolase 31 family
mmi-cand65	E3N88_28415	2.5	-1	1	21	5507	5527	UCGGACCAGGAUUCAUUCCUC	::: ::.:::.::::.:::	AUGGAUUGGAUCUUGGUUCGA	Cleavage		1	KAD4179824.1	Alpha/beta hydrolase family
mmi-cand66	E3N88_40253	2.5	-1	1	21	209	229	UCGGACCAGGCAUCAUUCCUC	.: ::::::::.::::.::.	CGGCAAUGAUGCUUGGUUCGG	Cleavage		1	KAD2393276.1
mmi-cand113	E3N88_39536	2.5	-1	1	22	978	999	UGGAUAACAUAGAAAUAGCGGA	:::: ::.:::::::::..	GAGGCUACUUUUAUGUUAUCUG	Cleavage		2	KAD2806159.1	ATP synthesis coupled proton transport
mmi-cand113	E3N88_35885	2.5	-1	1	22	1487	1508	UGGAUAACAUAGAAAUAGCGGA	:.::: :.:.:::::::::	AGAGUUAUGUUUGUGUUAUCCA	Cleavage		1	KAD3068005.1	Conserved gene of
mmi-cand113	E3N88_32789	2.5	-1	1	22	1617	1638	UGGAUAACAUAGAAAUAGCGGA	.::: :::::::::::.::	AGUGCUUGUUCUAUGUUAUUCA	Cleavage		1	KAD3337269.1	helix loop helix domain
mmi-cand113	E3N88_38805	2.5	-1	1	22	28395	28416	UGGAUAACAUAGAAAUAGCGGA	: :: .::::::::::::..:	CCAGCAGUUUCUAUGUUAUUUA	Cleavage		1	KAD2805428.1	Cleavage and polyadenylation specificity factor
mmi-cand62	E3N88_40296	2.5	-1	1	20	6157	6176	UCGGACCAAGCUUCAUUCCU	:::: :::::::::: ::::	AGGAUUGAAGCUUGGGCCGA	Cleavage		1	KAD2393319.1	Calcium-dependent protein kinase
mmi-cand42	E3N88_28792	2.5	-1	1	21	4668	4688	GUCCUCGGGAUGUAGAUUACU	:: :::::::::::: :::::	AGAAAUCUACAUCCCUAGGAC	Cleavage		1	KAD4180201.1	Lactoylglutathione lyase
mmi-cand109	E3N88_26782	2.5	-1	1	20	6574	6593	UGAGAGAUUGAAGCUGCCAG	::::..::::::::::.::	CUGGUGGCUUCAAUCUUUCU	Cleavage		1	KAD4178191.1	-
mmi-cand109	E3N88_32442	2.5	-1	1	20	1370	1389	UGAGAGAUUGAAGCUGCCAG	:::::.:.::..::.:::::	CUGGCGGUUUUGAUUUCUCA	Cleavage		1	KAD3336922.1
mmi-cand109	E3N88_39506	2.5	-1	1	20	7167	7186	UGAGAGAUUGAAGCUGCCAG	::::..:.::::::.:.:::	CUGGUGGUUUCAAUUUUUCA	Cleavage		1	KAD2806129.1	Staphylococcal nuclease domain-containing protein
mmi-cand109	E3N88_31064	2.5	-1	1	20	1383	1402	UGAGAGAUUGAAGCUGCCAG	: :::::::::::::: :::	CAGGCAGCUUCAAUCUAUCA	Cleavage		1	KAD3641840.1	Cytokinin-activating enzyme working in the direct activation pathway. Phosphoribohydrolase that converts inactive cytokinin nucleotides to the biologically active free-base forms
mmi-cand109	E3N88_30968	2.5	-1	1	20	1383	1402	UGAGAGAUUGAAGCUGCCAG	:::::::::::::: :::	UAGGCAGCUUCAAUCUAUCA	Cleavage		1	KAD3641744.1	Cytokinin-activating enzyme working in the direct activation pathway. Phosphoribohydrolase that converts inactive cytokinin nucleotides to the biologically active free-base forms
mmi-cand109	E3N88_37424	2.5	-1	1	20	2423	2442	UGAGAGAUUGAAGCUGCCAG	::::: :::.:.:::::.:	AUGGCAACUUUAGUCUCUUA	Cleavage		1	KAD2804047.1	TMV resistance protein N-like
mmi-cand109	E3N88_37456	2.5	-1	1	20	2825	2844	UGAGAGAUUGAAGCUGCCAG	::::: :::.:.:::::.:	AUGGCAACUUUAGUCUCUUA	Cleavage		1	KAD2804079.1	TMV resistance protein N-like
mmi-cand41	E3N88_40483	2.5	-1	1	21	1029	1049	GGUCAUGGUUGCAGCUUCAAU	:::::::::.::.::: :::	UUUGAAGCUGUAAUCAUCACC	Cleavage		1	KAD2393506.1
mmi-cand41	E3N88_34685	2.5	-1	1	21	478	498	GGUCAUGGUUGCAGCUUCAAU	:: :::.:::::::::::..	UUUCAAGUUGCAACCAUGAUU	Cleavage		1	KAD3066805.1	gag-polypeptide of LTR copia-type
mmi-cand41	E3N88_26805	2.5	-1	1	21	2139	2159	GGUCAUGGUUGCAGCUUCAAU	:::.::::..:.:::::.:	UGUGAGGCUGUGAUCAUGAUC	Cleavage		1	KAD4178214.1	Serine threonine-protein kinase
mmi-cand41	E3N88_27219	2.5	-1	1	21	136	156	GGUCAUGGUUGCAGCUUCAAU	:::.:.:::: ::::::::	GAUGAGGUUGCAUCCAUGACC	Cleavage		1	KAD4178628.1
mmi-cand41	E3N88_23943	2.5	-1	1	21	106	126	GGUCAUGGUUGCAGCUUCAAU	:: :::::::::.::::..	GAUGCAGCUGCAACUAUGAUU	Cleavage		1	KAD4586342.1	transcription factor(TGA4)
mmi-cand41	E3N88_23712	2.5	-1	1	21	633	653	GGUCAUGGUUGCAGCUUCAAU	:: :: :::::::::::.:	UAUGUAGAUGCAACCAUGAUC	Cleavage		1	KAD4586111.1	Protein kinase domain(BIK1)
mmi-cand41	E3N88_23720	2.5	-1	1	21	371	391	GGUCAUGGUUGCAGCUUCAAU	:: :: :::::::::::.:	UAUGUAGAUGCAACCAUGAUC	Cleavage		1	KAD4586119.1	Protein kinase domain(BIK1)
mmi-cand6	E3N88_36744	2.5	-1	1	20	4454	4473	AGCUGCCAGCAUGAUCUGAU	: :::::: ::::::::::	UUGAGAUCAGGCUGGCAGCU	Translation		1	KAD3068864.1	Auxin response factors (ARFs) are transcriptional factors that bind specifically to the DNA sequence 5'-TGTCTC-3' found in the auxin-responsive promoter elements (AuxREs)
mmi-cand121	E3N88_34698	2.5	-1	1	20	2379	2398	UUCUCGGUGAUGAUUUCAUA	::::::..:.::::::::	GUUGAAAUUGUUACCGAGAA	Cleavage		1	KAD3066818.1	Ribosomal protein L11 methyltransferase (PrmA)
mmi-cand121	E3N88_31869	2.5	-1	1	20	6591	6610	UUCUCGGUGAUGAUUUCAUA	:::::::..:.:.::::.:	AAUGAAAUUGUUAUCGAGGA	Cleavage		3	KAD3336350.1	tRNA-splicing endonuclease subunit sen54 N-term
mmi-cand121	E3N88_37785	2.5	-1	1	20	3456	3475	UUCUCGGUGAUGAUUUCAUA	:::::.:.::::..:::.:	CAUGAAGUUAUCAUUGAGGA	Cleavage		1	KAD2804408.1	Probably involved in the RNA silencing pathway and required for the generation of small interfering RNAs (siRNAs)(RdRP)
mmi-cand121	E3N88_37787	2.5	-1	1	20	2235	2254	UUCUCGGUGAUGAUUUCAUA	:::::.:.::::..:::.:	CAUGAAGUUAUCAUUGAGGA	Cleavage		1	KAD2804410.1	Probably involved in the RNA silencing pathway and required for the generation of small interfering RNAs (siRNAs)
mmi-cand121	E3N88_26737	2.5	-1	1	20	8105	8124	UUCUCGGUGAUGAUUUCAUA	:::: .:..::::::::::	CAUGAUGUUGUCACCGAGAA	Cleavage		1	KAD4178146.1	Polyketide cyclase dehydrase and lipid transport superfamily protein
mmi-cand121	E3N88_21860	2.5	-1	1	20	256	275	UUCUCGGUGAUGAUUUCAUA	::: ::::: :::::::::	AAUGUAAUCACCACCGAGAA	Translation		1	KAD4584259.1	-
mmi-cand1	E3N88_38063	2.5	-1	1	21	2894	2914	AAGAAUCAAGGCUACGAAUCA	:::: :::::.::::::::	AGAUUGGUAGCUUUGAUUCUG	Cleavage		1	KAD2804686.1	-
mmi-cand1	E3N88_22790	2.5	-1	1	21	6711	6731	AAGAAUCAAGGCUACGAAUCA	: :::.:::::.::: :::::	UUAUUUGUAGCUUUGCUUCUU	Cleavage		2	KAD4585189.1	TMV resistance protein N-like
mmi-cand1	E3N88_22790	2.5	-1	1	21	6775	6795	AAGAAUCAAGGCUACGAAUCA	: :::.:::::.::: :::::	UUAUUUGUAGCUUUGCUUCUU	Cleavage		2	KAD4585189.1	TMV resistance protein N-like
mmi-cand50	E3N88_35250	2.5	-1	1	22	12016	12037	UCAAGGCUACGAAUCAAGGAAC	..:::.::.:::::.::::	GAAUUUUGGUUUGUAGCUUUGA	Cleavage		1	KAD3067370.1	Sterol 3-beta-glucosyltransferase
mmi-cand18	E3N88_29910	2.5	-1	1	22	922	943	CAAGGCUACGAAUCAAGGAACC	:.::::: :.:::::::::	GAAUUCUUGAGUUGUAGCCUUG	Cleavage		1	KAD3640687.1	Pentatricopeptide repeat-containing protein
mmi-cand58a	E3N88_22928	2.5	-1	1	21	14639	14659	UCGAACCAGGCUUCAUUCCUU	:::::::: :::::::::	GCCGAAUGAAGACUGGUUCGA	Translation		1	KAD4585327.1	Boron transporter(BOR4)
mmi-cand114	E3N88_33912	2.5	-1	1	21	9407	9427	UGGCAAGUUGUCUUUGGCUAC	.:::::::::::::::..	UGGGCCAAAGACAACUUGUUU	Cleavage		1	KAD3338391.1	ABC transporter C family member(ABCC5)
mmi-cand114	E3N88_22307	2.5	-1	1	21	366	386	UGGCAAGUUGUCUUUGGCUAC	::.:.::::.:.::::.::	AGAGUCGAAGAUAGCUUGUCA	Cleavage		1	KAD4584706.1	-
mmi-cand57c	E3N88_22928	2.5	-1	1	21	14639	14659	UCGAACCAGGCUUCAUUCCUC	:::::::: :::::::::	GCCGAAUGAAGACUGGUUCGA	Translation		1	KAD4585327.1	Boron transporter(BOR4)
mmi-cand100d	E3N88_32645	2.5	-1	1	21	2915	2935	UCGGACUAGGCUUCAUUCCUU	::::::::::::: ::::	GCCGAAUGAAGCCUAGGCCGA	Cleavage		1	KAD3337125.1	Reverse transcriptase (RNA-dependent DNA polymerase)
mmi-cand49a	E3N88_35323	2.5	-1	1	21	510	530	UCAACUCUGUACUCAAUUAUG	.:: :::: :::::::::::	AGUAUUUGAUUACAGAGUUGA	Cleavage		1	KAD3067443.1	acyl-CoA-binding domain-containing protein(ACBP4)
mmi-cand49a	E3N88_35367	2.5	-1	1	21	502	522	UCAACUCUGUACUCAAUUAUG	.:: :::: :::::::::::	AGUAUUUGAUUACAGAGUUGA	Cleavage		1	KAD3067487.1	acyl-CoA-binding domain-containing protein(ACBP4)
mmi-cand49b	E3N88_35323	2.5	-1	1	21	510	530	UCAACUCUGUACUCAAUUAUG	.:: :::: :::::::::::	AGUAUUUGAUUACAGAGUUGA	Cleavage		1	KAD3067443.1	acyl-CoA-binding domain-containing protein(ACBP4)
mmi-cand49b	E3N88_35367	2.5	-1	1	21	502	522	UCAACUCUGUACUCAAUUAUG	.:: :::: :::::::::::	AGUAUUUGAUUACAGAGUUGA	Cleavage		1	KAD3067487.1	acyl-CoA-binding domain-containing protein(ACBP4)
mmi-cand99d	E3N88_32645	2.5	-1	1	21	2915	2935	UCGGACUAGGCUUCAUUCCUC	::::::::::::: ::::	GCCGAAUGAAGCCUAGGCCGA	Cleavage		1	KAD3337125.1	Reverse transcriptase (RNA-dependent DNA polymerase)
mmi-cand100e	E3N88_32645	2.5	-1	1	21	2915	2935	UCGGACUAGGCUUCAUUCCUU	::::::::::::: ::::	GCCGAAUGAAGCCUAGGCCGA	Cleavage		1	KAD3337125.1	Reverse transcriptase (RNA-dependent DNA polymerase)
mmi-cand74b	E3N88_24366	2.5	-1	1	21	13014	13034	UCGGACCAGGCUUCAUGCCUU	::::::::.:::::..::	CUUGCAUGAAGUCUGGUUUGA	Cleavage		1	KAD4384198.1	Component of the Mediator complex, a coactivator involved in regulated transcription of nearly all RNA polymerase II-dependent genes. Mediator functions as a bridge to convey information from gene-specific regulatory proteins to the basal RNA polymerase II transcription machinery. Mediator is recruited to promoters by direct interactions with regulatory proteins and serves as a scaffold for the a…
mmi-cand99e	E3N88_32645	2.5	-1	1	21	2915	2935	UCGGACUAGGCUUCAUUCCUC	::::::::::::: ::::	GCCGAAUGAAGCCUAGGCCGA	Cleavage		1	KAD3337125.1	Reverse transcriptase (RNA-dependent DNA polymerase)
mmi-cand122c	E3N88_26033	2.5	-1	1	20	3415	3434	UUGACAGAAGAUAGAGAGCA	:::::::: ::::::::::	UGCUCUCUCUCUUCUGUCAU	Cleavage		1	KAD4385864.1	Squamosa promoter-binding-like protein
mmi-cand122c	E3N88_35601	2.5	-1	1	20	4017	4036	UUGACAGAAGAUAGAGAGCA	::.:.:.:::.::::::.::	UGUUUUUUAUUUUCUGUUAA	Cleavage		1	KAD3067721.1	Flocculation protein FLO11-like
mmi-cand122c	E3N88_33751	2.5	-1	1	20	5584	5603	UUGACAGAAGAUAGAGAGCA	: :::::::::::: :::::	UUCUCUCUAUCUUCAGUCAA	Cleavage		1	KAD3338230.1	This protein promotes the GTP-dependent binding of aminoacyl-tRNA to the A-site of ribosomes during protein biosynthesis
mmi-cand122c	E3N88_36327	2.5	-1	1	20	10946	10965	UUGACAGAAGAUAGAGAGCA	: :::::::::::: :::::	UUCUCUCUAUCUUCAGUCAA	Cleavage		1	KAD3068447.1	Protein transport protein Sec24-like
mmi-cand122c	E3N88_24807	2.5	-1	1	20	3374	3393	UUGACAGAAGAUAGAGAGCA	:::::.::::: .::::::	CGCUCUUUAUCUAUUGUCAA	Cleavage		1	KAD4384639.1	gag-polypeptide of LTR copia-type
mmi-cand122c	E3N88_27545	2.5	-1	1	20	1318	1337	UUGACAGAAGAUAGAGAGCA	:.:.: :::.:::::::::	AGUUUUGUAUUUUCUGUCAA	Cleavage		1	KAD4178954.1	COP1-interacting protein 7(CIP7)
mmi-cand122c	E3N88_26428	2.5	-1	1	20	1683	1702	UUGACAGAAGAUAGAGAGCA	: :.::::::::::::..:	AGAUUUCUAUCUUCUGUUGA	Cleavage		1	KAD4386259.1	serine threonine-protein kinase
mmi-cand120a	E3N88_23945	2.5	-1	1	22	18038	18059	UUCCGAGACCACCAAUUCCAAC	:::::::: :::: ::::::::	GUUGGAAUCGGUGUUCUCGGAA	Cleavage		1	KAD4586344.1	Peptide-N(4)-(N-acetyl-beta- glucosaminyl)asparagine(PNG1)
mmi-cand120a	E3N88_23005	2.5	-1	1	22	156213	156234	UUCCGAGACCACCAAUUCCAAC	:::::: :::::::.:.::.:	AUUGGAAGUGGUGGUUUUGGGA	Cleavage		4	KAD4585404.1	Belongs to the protein kinase superfamily
mmi-cand120a	E3N88_30526	2.5	-1	1	22	12238	12259	UUCCGAGACCACCAAUUCCAAC	::::::::::::: ::::	CGACGAAUUGGUGGUCUGGGAA	Cleavage		1	KAD3641302.1	lysine-specific demethylase
mmi-cand120a	E3N88_40417	2.5	-1	1	22	3975	3996	UUCCGAGACCACCAAUUCCAAC	::::::::::::: ::::	CGACGAAUUGGUGGUCUGGGAA	Cleavage		1	KAD2393440.1	EF-hand domain pair
mmi-cand120b	E3N88_23945	2.5	-1	1	22	18038	18059	UUCCGAGACCACCAAUUCCAAC	:::::::: :::: ::::::::	GUUGGAAUCGGUGUUCUCGGAA	Cleavage		1	KAD4586344.1	Peptide-N(4)-(N-acetyl-beta- glucosaminyl)asparagine(PNG1)
mmi-cand120b	E3N88_23005	2.5	-1	1	22	156213	156234	UUCCGAGACCACCAAUUCCAAC	:::::: :::::::.:.::.:	AUUGGAAGUGGUGGUUUUGGGA	Cleavage		4	KAD4585404.1	Belongs to the protein kinase superfamily
mmi-cand120b	E3N88_30526	2.5	-1	1	22	12238	12259	UUCCGAGACCACCAAUUCCAAC	::::::::::::: ::::	CGACGAAUUGGUGGUCUGGGAA	Cleavage		1	KAD3641302.1	lysine-specific demethylase
mmi-cand120b	E3N88_40417	2.5	-1	1	22	3975	3996	UUCCGAGACCACCAAUUCCAAC	::::::::::::: ::::	CGACGAAUUGGUGGUCUGGGAA	Cleavage		1	KAD2393440.1	EF-hand domain pair
mmi-cand26a	E3N88_28154	2.5	-1	1	21	5181	5201	CGCAAAAAUCGUUGACUUUCA	:::::::.::.:::::: :::	UGAAAGUUAAUGAUUUUAGCG	Cleavage		2	KAD4179563.1	Retroviral aspartyl protease
mmi-cand26a	E3N88_24722	2.5	-1	1	21	882	902	CGCAAAAAUCGUUGACUUUCA	:::::::.::.:::::: :::	UGAAAGUUAAUGAUUUUAGCG	Cleavage		1	KAD4384554.1	transposition, RNA-mediated
mmi-cand26a	E3N88_20939	2.5	-1	1	21	19281	19301	CGCAAAAAUCGUUGACUUUCA	: :::::.::.:::::: :::	UAAAAGUUAAUGAUUUUAGCG	Cleavage		2	KAD4888866.1	PHD-finger
mmi-cand26a	E3N88_41061	2.5	-1	1	21	7065	7085	CGCAAAAAUCGUUGACUUUCA	: :: ::::.::::::::::	UCAAUAUCAAUGAUUUUUGCG	Cleavage		1	KAD2394084.1
mmi-cand26b	E3N88_28154	2.5	-1	1	21	5181	5201	CGCAAAAAUCGUUGACUUUCA	:::::::.::.:::::: :::	UGAAAGUUAAUGAUUUUAGCG	Cleavage		2	KAD4179563.1	Retroviral aspartyl protease
mmi-cand26b	E3N88_24722	2.5	-1	1	21	882	902	CGCAAAAAUCGUUGACUUUCA	:::::::.::.:::::: :::	UGAAAGUUAAUGAUUUUAGCG	Cleavage		1	KAD4384554.1	transposition, RNA-mediated
mmi-cand26b	E3N88_20939	2.5	-1	1	21	19281	19301	CGCAAAAAUCGUUGACUUUCA	: :::::.::.:::::: :::	UAAAAGUUAAUGAUUUUAGCG	Cleavage		2	KAD4888866.1	PHD-finger
mmi-cand26b	E3N88_41061	2.5	-1	1	21	7065	7085	CGCAAAAAUCGUUGACUUUCA	: :: ::::.::::::::::	UCAAUAUCAAUGAUUUUUGCG	Cleavage		1	KAD2394084.1
mmi-cand22a	E3N88_30784	2.5	-1	1	21	1189	1209	CCCCAUAUCAACUUUGACAAC	: :: .::::::::::::::	GAUGGAGAAGUUGAUAUGGGG	Cleavage		2	KAD3641560.1	disease resistance protein
mmi-cand22b	E3N88_30784	2.5	-1	1	21	1189	1209	CCCCAUAUCAACUUUGACAAC	: :: .::::::::::::::	GAUGGAGAAGUUGAUAUGGGG	Cleavage		2	KAD3641560.1	disease resistance protein
mmi-cand98	E3N88_32645	2.5	-1	1	20	2916	2935	UCGGACUAGGCUUCAUUCCC	::::::::::::: ::::	CCGAAUGAAGCCUAGGCCGA	Cleavage		1	KAD3337125.1	Reverse transcriptase (RNA-dependent DNA polymerase)
mmi-cand57d	E3N88_22928	2.5	-1	1	21	14639	14659	UCGAACCAGGCUUCAUUCCUC	:::::::: :::::::::	GCCGAAUGAAGACUGGUUCGA	Translation		1	KAD4585327.1	Boron transporter(BOR4)
mmi-cand48a	E3N88_41133	2.5	-1	1	20	7020	7039	UAUUCAAAUGAGAACUUUGA	:::::::: ::.:::::::.	UCAAAGUUAUCGUUUGAAUG	Cleavage		2	KAD2394156.1	-
mmi-cand48a	E3N88_27745	2.5	-1	1	20	6316	6335	UAUUCAAAUGAGAACUUUGA	:.::: ::.:.:::::::::	UUAAAAUUUUUAUUUGAAUA	Cleavage		2	KAD4179154.1	Phospholipase A-2-activating
mmi-cand48a	E3N88_27719	2.5	-1	1	20	8795	8814	UAUUCAAAUGAGAACUUUGA	:.::: ::.:.:::::::::	UUAAAAUUUUUAUUUGAAUA	Cleavage		2	KAD4179128.1	Phospholipase A-2-activating
mmi-cand48a	E3N88_40609	2.5	-1	1	20	7312	7331	UAUUCAAAUGAGAACUUUGA	::..:::::.::::::::	ACAGGGUUCUUAUUUGAAUC	Cleavage		1	KAD2393632.1	Heavy-metal-associated domain
mmi-cand48a	E3N88_29215	2.5	-1	1	20	3308	3327	UAUUCAAAUGAGAACUUUGA	:. :.::::::::::::::.	UUUAGGUUCUCAUUUGAAUG	Cleavage		1	KAD3639992.1	ion channel POLLUX-like
mmi-cand48a	E3N88_34532	2.5	-1	1	20	8511	8530	UAUUCAAAUGAGAACUUUGA	.:::::::: .::::::::	CUAAAGUUCUAGUUUGAAUA	Translation		1	KAD3066652.1	AMP-binding enzyme
mmi-cand48a	E3N88_21537	2.5	-1	1	20	19639	19658	UAUUCAAAUGAGAACUUUGA	:::::::::: :::::::	CAAAAGUUCUCAAUUGAAUA	Cleavage		1	KAD4889464.1	AAA domain
mmi-cand48a	E3N88_21521	2.5	-1	1	20	30768	30787	UAUUCAAAUGAGAACUUUGA	:::::::::: :::::::	CAAAAGUUCUCAAUUGAAUA	Cleavage		2	KAD4889448.1	AAA domain
mmi-cand48b	E3N88_41133	2.5	-1	1	20	7020	7039	UAUUCAAAUGAGAACUUUGA	:::::::: ::.:::::::.	UCAAAGUUAUCGUUUGAAUG	Cleavage		2	KAD2394156.1	-
mmi-cand48b	E3N88_27745	2.5	-1	1	20	6316	6335	UAUUCAAAUGAGAACUUUGA	:.::: ::.:.:::::::::	UUAAAAUUUUUAUUUGAAUA	Cleavage		2	KAD4179154.1	Phospholipase A-2-activating
mmi-cand48b	E3N88_27719	2.5	-1	1	20	8795	8814	UAUUCAAAUGAGAACUUUGA	:.::: ::.:.:::::::::	UUAAAAUUUUUAUUUGAAUA	Cleavage		2	KAD4179128.1	Phospholipase A-2-activating
mmi-cand48b	E3N88_40609	2.5	-1	1	20	7312	7331	UAUUCAAAUGAGAACUUUGA	::..:::::.::::::::	ACAGGGUUCUUAUUUGAAUC	Cleavage		1	KAD2393632.1	Heavy-metal-associated domain
mmi-cand48b	E3N88_29215	2.5	-1	1	20	3308	3327	UAUUCAAAUGAGAACUUUGA	:. :.::::::::::::::.	UUUAGGUUCUCAUUUGAAUG	Cleavage		1	KAD3639992.1	ion channel POLLUX-like
mmi-cand48b	E3N88_34532	2.5	-1	1	20	8511	8530	UAUUCAAAUGAGAACUUUGA	.:::::::: .::::::::	CUAAAGUUCUAGUUUGAAUA	Translation		1	KAD3066652.1	AMP-binding enzyme
mmi-cand48b	E3N88_21537	2.5	-1	1	20	19639	19658	UAUUCAAAUGAGAACUUUGA	:::::::::: :::::::	CAAAAGUUCUCAAUUGAAUA	Cleavage		1	KAD4889464.1	AAA domain
mmi-cand48b	E3N88_21521	2.5	-1	1	20	30768	30787	UAUUCAAAUGAGAACUUUGA	:::::::::: :::::::	CAAAAGUUCUCAAUUGAAUA	Cleavage		2	KAD4889448.1	AAA domain
mmi-cand127	E3N88_32755	2.5	-1	1	21	4724	4744	UUUGGAUUGAAGGGGGCUCUA	.:::.::::::::: :::.:	GGGAGUCCCCUUCAACCCAGA	Cleavage		1	KAD3337235.1	E3 SUMO-protein ligase(SIZ1)
mmi-cand127	E3N88_26857	2.5	-1	1	21	9959	9979	UUUGGAUUGAAGGGGGCUCUA	::: .:.:.:::::::::::	CAGACUCUCUUUCAAUCCAAA	Cleavage		1	KAD4178266.1	gamete expressed 2
mmi-cand58b	E3N88_22928	2.5	-1	1	21	14639	14659	UCGAACCAGGCUUCAUUCCUU	:::::::: :::::::::	GCCGAAUGAAGACUGGUUCGA	Translation		1	KAD4585327.1	Boron transporter(BOR4)
mmi-cand59	E3N88_34545	2.5	-1	1	21	1823	1843	UCGCACCAGGCUUCAUUCCUC	.:: :::::::::::::: :	CGGGUAUGAAGCCUGGUGCCA	Cleavage		1	KAD3066665.1
mmi-cand94	E3N88_40400	2.5	-1	1	21	4889	4909	UCGGACCAGGUUUCAUUCCUU	::::: ::::.:::::..::	CAGGAAGGAAAUCUGGUUUGA	Cleavage		1	KAD2393423.1	Non-functional NADPH-dependent codeinone reductase 2-like
mmi-cand94	E3N88_40404	2.5	-1	1	21	4315	4335	UCGGACCAGGUUUCAUUCCUU	::::: ::::.:::::..::	CAGGAAGGAAAUCUGGUUUGA	Cleavage		1	KAD2393427.1	Non-functional NADPH-dependent codeinone reductase 2-like
mmi-cand94	E3N88_23647	2.5	-1	1	21	534	554	UCGGACCAGGUUUCAUUCCUU	: :::::::::.:::::..:	AUGGAAUGAAAUCUGGUUUGU	Cleavage		1	KAD4586046.1
mmi-cand94	E3N88_32432	2.5	-1	1	21	2894	2914	UCGGACCAGGUUUCAUUCCUU	:::: :::.:::::::::	UCGGAAAAAAAUCUGGUCCGA	Cleavage		1	KAD3336913.1	Cytochrome p450
mmi-cand112	E3N88_29654	2.5	-1	1	21	11138	11158	UGGAGAAGCAGGGCACGUGUA	..::::.::::.::::.::	GUUGCGUGUCCUGUUUCUUCA	Cleavage		1	KAD3640431.1
mmi-cand119	E3N88_24250	2.5	-1	1	21	14838	14858	UUCCACGGCUUUCUUGAACUA	:::: .::::::.::::::.	AAGUUGGAGAAAGUCGUGGAG	Cleavage		1	KAD4586649.1	serine threonine-protein kinase
mmi-cand119	E3N88_39423	2.5	-1	1	21	2161	2181	UUCCACGGCUUUCUUGAACUA	:::: .::::::.::::::.	AAGUUGGAGAAAGUCGUGGAG	Cleavage		1	KAD2806046.1	Protein MODIFIER OF SNC1
mmi-cand119	E3N88_33063	2.5	-1	1	21	304	324	UUCCACGGCUUUCUUGAACUA	: :.:::::.::::::::.	GCGGUUAAGAAGGCCGUGGAG	Cleavage		1	KAD3337543.1	3-ketodihydrosphingosine reductase-like
mmi-cand119	E3N88_29402	2.5	-1	1	21	1422	1442	UUCCACGGCUUUCUUGAACUA	: :::::::::::: ::::	GUGAUCAAGAAAGCCGGGGAA	Cleavage		1	KAD3640179.1	Legumin B-like
mmi-cand119	E3N88_33104	2.5	-1	1	21	304	324	UUCCACGGCUUUCUUGAACUA	: :.:::::.::::::::.	GCGGUUAAGAAGGCCGUGGAG	Cleavage		1	KAD3337584.1	KR domain
mmi-cand56	E3N88_22928	2.5	-1	1	21	14639	14659	UCGAACCAGGCUUCAUUCCUA	:::::::: :::::::::	GCCGAAUGAAGACUGGUUCGA	Translation		1	KAD4585327.1	Boron transporter(BOR4)
mmi-miR5139a	E3N88_26741	2.5	-1	1	20	3828	3847	GAAACCUGGCUCUGAUACCA	::::::::::::::::::	UGGUAUCAGAGCCAGGUUGA	Cleavage		2	KAD4178150.1	Belongs to the glycosyltransferase 2 family
mmi-miR5139a	E3N88_35067	2.5	-1	1	20	14914	14933	GAAACCUGGCUCUGAUACCA	::::::::::::::::::	UGGUAUCAGAGCCAGGUUCG	Cleavage		1	KAD3067187.1	Sodium hydrogen exchanger
mmi-miR5139a	E3N88_22112	2.5	-1	1	20	7011	7030	GAAACCUGGCUCUGAUACCA	::::::::::::::::::	UGGUAUCAGAGCCAGGUUCU	Cleavage		1	KAD4584511.1	ATPase family associated with various cellular activities (AAA)
mmi-miR5139a	E3N88_23736	2.5	-1	1	20	7474	7493	GAAACCUGGCUCUGAUACCA	::::::::::::::::::	UGGUAUCAGAGCCAGGUUCU	Cleavage		1	KAD4586135.1	DNA RNA polymerases superfamily protein
mmi-miR5139a	E3N88_39976	2.5	-1	1	20	6105	6124	GAAACCUGGCUCUGAUACCA	::::::::::::::::::	UGGUAUCAGAGCCAGGUUCU	Cleavage		1	KAD2392999.1	helix loop helix domain
mmi-miR5139a	E3N88_21773	2.5	-1	1	20	1115	1134	GAAACCUGGCUCUGAUACCA	::::::::::::::::::	UGGUAUCAGAGCCAGGUUCG	Cleavage		2	KAD4584172.1
mmi-miR5139a	E3N88_24990	2.5	-1	1	20	552	571	GAAACCUGGCUCUGAUACCA	::::::::::::::::::	UGGUAUCAGAGCCAGGUUAU	Cleavage		1	KAD4384822.1
mmi-miR5139a	E3N88_34918	2.5	-1	1	20	35705	35724	GAAACCUGGCUCUGAUACCA	:::::::::::: ::::::	UGGUAUCAGAGCAAGGUUUA	Cleavage		1	KAD3067038.1	Zinc finger CCCH domain-containing protein(HUA1)
mmi-miR5139a	E3N88_40722	2.5	-1	1	20	5855	5874	GAAACCUGGCUCUGAUACCA	:::::::: ::::::::::	UGGUAUCACAGCCAGGUUUA	Cleavage		1	KAD2393745.1	Coilin N-terminus
mmi-miR5139a	E3N88_27804	2.5	-1	1	20	9467	9486	GAAACCUGGCUCUGAUACCA	:::::::::::: ::::::	UGGUAUCAGAGCAAGGUUUA	Cleavage		1	KAD4179213.1	Aspartyl protease
mmi-miR5139a	E3N88_39979	2.5	-1	1	20	3622	3641	GAAACCUGGCUCUGAUACCA	::::::::::::. :::::.	UGGUAUCAGAGCUUGGUUUU	Cleavage		2	KAD2393002.1	Binds specifically and directly to substrates containing either a simple or bipartite NLS motif. Promotes docking of import substrates to the nuclear envelope
mmi-miR5139a	E3N88_39979	2.5	-1	1	20	4123	4142	GAAACCUGGCUCUGAUACCA	::::::::::::. :::::.	UGGUAUCAGAGCUUGGUUUU	Cleavage		2	KAD2393002.1	Binds specifically and directly to substrates containing either a simple or bipartite NLS motif. Promotes docking of import substrates to the nuclear envelope
mmi-miR5139a	E3N88_20772	2.5	-1	1	20	3916	3935	GAAACCUGGCUCUGAUACCA	:::.:::::::.:: ::::	AGGUGUCAGAGCUAGCUUUC	Cleavage		1	KAD4888699.1	CST complex subunit
mmi-miR172h-3p	E3N88_34123	2.5	-1	1	20	1836	1855	GAAUCUUGAUGAUGCUGCAU	.::. ::::::::::::::	GUGUUGCAUCAUCAAGAUUG	Cleavage		1	KAD3338602.1	calcium-binding protein
mmi-miR172h-3p	E3N88_25797	2.5	-1	1	20	4378	4397	GAAUCUUGAUGAUGCUGCAU	:::::.::. :::::::::	CUGCAGUAUUUUCAAGAUUC	Translation		1	KAD4385628.1
mmi-miR172h-3p	E3N88_35517	2.5	-1	1	20	2013	2032	GAAUCUUGAUGAUGCUGCAU	:: .:: :::::::::::::	AUAUAGAAUCAUCAAGAUUC	Cleavage		1	KAD3067637.1	At5g01610-like
mmi-miR172h-3p	E3N88_22485	2.5	-1	1	20	5924	5943	GAAUCUUGAUGAUGCUGCAU	.:: ::::::::::::::.	GUGAUGCAUCAUCAAGAUUU	Cleavage		1	KAD4584884.1	4-coumarate--CoA ligase-like
mmi-miR172h-3p	E3N88_22888	2.5	-1	1	20	6531	6550	GAAUCUUGAUGAUGCUGCAU	::.: :::::::::::::	CUGUAUGAUCAUCAAGAUUC	Cleavage		2	KAD4585287.1	Serine threonine-protein kinase
mmi-miR156v-5p	E3N88_24261	2.5	-1	1	19	1988	2006	GACAGAAGAGAGUGAGCAC	:::::..::::::::::.	CUGCUCGUUCUCUUCUGUU	Cleavage		1	KAD4586660.1	CLASP N terminal
mmi-miR156v-5p	E3N88_39333	2.5	-1	1	19	1480	1498	GACAGAAGAGAGUGAGCAC	:::.:.:::.:.::.::::	GUGUUUACUUUUUUUUGUC	Cleavage		1	KAD2805956.1	Glutathione S-transferase(GSTU1)
mmi-miR156v-5p	E3N88_20766	2.5	-1	1	19	901	919	GACAGAAGAGAGUGAGCAC	:::: .:.:::.:::::::	GUGCAUAUUCUUUUCUGUC	Cleavage		1	KAD4888693.1	Protein of unknown function (DUF3148)
mmi-miR156v-5p	E3N88_21602	2.5	-1	1	19	7274	7292	GACAGAAGAGAGUGAGCAC	:::: ::.::::::.:::.	GUGCACAUUCUCUUUUGUU	Cleavage		1	KAD4584001.1	Belongs to the peptidase C19 family
mmi-miR169d-5p	E3N88_24338	2.5	-1	1	21	10423	10443	GAGCCAAGGAUGAAUUGCCGG	:::::::.::..::::::	UGGGCAAUUUAUUUUUGGCUA	Cleavage		1	KAD4384170.1	Putative S-adenosyl-L-methionine-dependent methyltransferase
[truncated: 10,557 more rows]
