# Supplementary material for: Integrated Analysis of Transcriptome and Small RNAome Reveals the Regulatory Network for Rapid Growth in Mikania micrantha
Source: Int J Mol Sci. 2022 Sep 13;23(18):10596. doi: 10.3390/ijms231810596 (PMC9501215; doi:10.3390/ijms231810596)
Supplement: Supplementary file 1 [file ijms-23-10596-s001.zip › Table S6.xlsx]

## Sheet: Sheet1
Table S6. List of putative genes targeted by multiple miRNAs.
gene_ID	miRNA Number	miRNA_ID	proteinID	annotation
E3N88_00004	2	mmi-miR5139b;mmi-miR8155b;	KAD7476868.1	PHD finger protein ALFIN-LIKE
E3N88_00017	3	mmi-miR156r-5p;mmi-miR156k-5p;mmi-miR156t-5p;	KAD7476881.1	60S ribosomal protein
E3N88_00030	2	mmi-cand30;mmi-miR159s-3p;	KAD7476894.1	Neutral ceramidase-like
E3N88_00031	1	mmi-miR391-3p;	KAD7476895.1
E3N88_00056	1	mmi-miR845c;	KAD7476920.1
E3N88_00060	1	mmi-cand11;	KAD7476924.1	spliceosomal complex assembly
E3N88_00080	1	mmi-miR845c;	KAD7476944.1
E3N88_00095	2	mmi-miR845c;mmi-miR845a;	KAD7476959.1	gag-polypeptide of LTR copia-type
E3N88_00106	2	mmi-miR159s-3p;mmi-miR5139b;	KAD7476970.1
E3N88_00114	1	mmi-miR172a-5p;	KAD7476978.1
E3N88_00130	4	mmi-miR166f-5p;mmi-miR396b-3p;mmi-miR396a-3p;mmi-miR396c-3p;	KAD7476994.1	DNA RNA polymerases superfamily protein
E3N88_00134	2	mmi-cand2;mmi-miR9471a-3p;	KAD7476998.1
E3N88_00138	1	mmi-miR7804-5p;	KAD7477002.1	Belongs to the DHHC palmitoyltransferase family
E3N88_00141	2	mmi-cand120a;mmi-cand120b;	KAD7477005.1	Belongs to the protein kinase superfamily
E3N88_00144	1	mmi-miR167l-5p;	KAD7477008.1	RWP-RK domain
E3N88_00145	2	mmi-miR5139b;mmi-miR8155b;	KAD7477009.1	Protein of unknown function (DUF760)
E3N88_00147	4	mmi-miR7804-5p;mmi-cand113;mmi-cand66;mmi-miR166ag-3p;	KAD7477011.1	GDP-fucose protein O-fucosyltransferase
E3N88_00148	1	mmi-miR160h-5p;	KAD7477012.1	WD40 repeats
E3N88_00151	2	mmi-miR858e;mmi-miR840-3p;	KAD7477015.1	tRNA pseudouridine synthase
E3N88_00153	4	mmi-miR862-3p;mmi-cand101a;mmi-cand101b;mmi-miR166i-3p;	KAD7477017.1	alpha/beta hydrolase fold
E3N88_00154	2	mmi-miR845c;mmi-miR845a;	KAD7477018.1	tRNA pseudouridine synthase
E3N88_00176	1	mmi-cand30;	KAD7477040.1	Neutral ceramidase-like
E3N88_00187	1	mmi-miR866-3p;	KAD7477051.1
E3N88_00200	1	mmi-cand2;	KAD7477064.1
E3N88_00203	1	mmi-miR158a-5p;	KAD7477067.1	N-terminal C2 in EEIG1 and EHBP1 proteins
E3N88_00211	10	mmi-cand26a;mmi-cand26b;mmi-cand112;mmi-miR164g-5p;mmi-miR164e-5p;mmi-miR164a-5p;mmi-miR164c-5p;mmi-miR164d-5p;mmi-miR164b-5p;mmi-miR164h-5p;	KAD7477075.1	Eps15 homology domain
E3N88_00212	2	mmi-cand120a;mmi-cand120b;	KAD7477076.1	Belongs to the protein kinase superfamily
E3N88_00215	1	mmi-miR167l-5p;	KAD7477079.1	RWP-RK domain
E3N88_00216	2	mmi-miR5139b;mmi-miR8155b;	KAD7477080.1	Protein of unknown function (DUF760)
E3N88_00217	2	mmi-cand113;mmi-miR7804-5p;	KAD7477081.1	GDP-fucose protein O-fucosyltransferase
E3N88_00221	4	mmi-miR862-3p;mmi-cand101a;mmi-cand101b;mmi-miR166i-3p;	KAD7477085.1	alpha/beta hydrolase fold
E3N88_00222	3	mmi-miR396b-3p;mmi-miR396a-3p;mmi-miR396c-3p;	KAD7477086.1	Pentatricopeptide repeat-containing protein
E3N88_00225	1	mmi-cand38;	KAD7477089.1
E3N88_00230	1	mmi-miR172b-5p;	KAD7477094.1	Belongs to the small heat shock protein (HSP20) family
E3N88_00232	1	mmi-miR7804-5p;	KAD7477096.1	-
E3N88_00239	1	mmi-miR396l-5p;	KAD7477103.1	Domain of unknown function (DUF4219)
E3N88_00242	2	mmi-miR166f-5p;mmi-miR166d-5p;	KAD7477106.1	Craniofacial development protein 2-like
E3N88_00243	3	mmi-miR395e;mmi-miR395h;mmi-cand95;	KAD7477107.1
E3N88_00250	3	mmi-miR395c;mmi-miR395e;mmi-miR395h;	KAD7477114.1	bromo domain
E3N88_00252	1	mmi-miR5523;	KAD7477116.1	Protein kinase domain
E3N88_00255	3	mmi-miR395c;mmi-miR395e;mmi-miR395h;	KAD7477119.1	bromo domain
E3N88_00256	1	mmi-miR166f-5p;	KAD7477120.1	ribosomal protein
E3N88_00257	10	mmi-miR156z-5p;mmi-miR156f-5p;mmi-miR156x-5p;mmi-miR156u-5p;mmi-miR156l-5p;mmi-cand117;mmi-miR156k-5p;mmi-miR156t-5p;mmi-miR156ac-5p;mmi-miR156p-5p;	KAD7477121.1	Chaperone protein
E3N88_00266	5	mmi-miR2111a-5p;mmi-miR2111c-5p;mmi-cand118;mmi-cand60;mmi-miR396d-3p;	KAD7477130.1	5'-3' exoribonuclease
E3N88_00274	1	mmi-miR866-3p;	KAD7477138.1	Pentatricopeptide repeat-containing protein
E3N88_00282	1	mmi-cand1;	KAD7477146.1	cinnamoyl-CoA reductase 1-like(CAD)
E3N88_00286	1	mmi-miR172k-3p;	KAD7477150.1	phosphopantothenoylcysteine
E3N88_00313	1	mmi-miR166j-5p;	KAD7477177.1	Purple acid phosphatase
E3N88_00328	1	mmi-miR157d-5p;	KAD7477192.1	Calcineurin-like phosphoesterase
E3N88_00333	2	mmi-miR5139b;mmi-miR8155b;	KAD7477197.1	transposition, RNA-mediated
E3N88_00334	1	mmi-miR395g;	KAD7477198.1	Alpha amylase, C-terminal all-beta domain
E3N88_00347	1	mmi-miR845c;	KAD7477211.1	GAG-pre-integrase domain
E3N88_00381	3	mmi-miR395c;mmi-miR395e;mmi-miR395h;	KAD7477245.1	GAG-pre-integrase domain
E3N88_00383	1	mmi-miR5139b;	KAD7477247.1
E3N88_00404	7	mmi-miR845a;mmi-miR156d-5p;mmi-miR156y-5p;mmi-miR156h-5p;mmi-miR156k-5p;mmi-miR156t-5p;mmi-miR156ab-5p;	KAD7477268.1	Serine threonine-protein kinase(CTR1)
E3N88_00435	1	mmi-miR166f-5p;	KAD7477299.1	NAC domain-containing protein
E3N88_00437	1	mmi-cand32;	KAD7477301.1	Belongs to the UDP-glycosyltransferase family(UGT85A1)
E3N88_00443	1	mmi-miR403a-5p;	KAD7477307.1	cyclic nucleotide-gated ion channel 20, chloroplastic
E3N88_00445	16	mmi-miR396o-5p;mmi-miR396n-5p;mmi-miR396m-5p;mmi-miR396h-5p;mmi-miR396a-5p;mmi-miR396b-5p;mmi-miR396j-5p;mmi-cand119;mmi-miR396k-5p;mmi-miR396f-5p;mmi-miR396g-5p;mmi-miR396c-5p;mmi-cand53;mmi-miR396i-5p;mmi-miR396d-5p;mmi-cand30;	KAD7477309.1
E3N88_00446	1	mmi-miR167h-5p;	KAD7477310.1	Eukaryotic peptide chain release factor GTP-binding subunit
E3N88_00447	6	mmi-cand60;mmi-miR168b-5p;mmi-miR168a-5p;mmi-miR168d-5p;mmi-miR168c-5p;mmi-miR168e-5p;	KAD7477311.1	Belongs to the argonaute family
E3N88_00455	1	mmi-cand17;	KAD7477319.1	Belongs to the peptidase A1 family
E3N88_00458	1	mmi-miR395c;	KAD7477322.1	Protein HEADING DATE(FT)
E3N88_00480	1	mmi-cand16;	KAD7477344.1	Pentatricopeptide repeat-containing protein
E3N88_00482	1	mmi-cand40;	KAD7477346.1
E3N88_00496	1	mmi-miR395c;	KAD7477360.1	Protein HEADING DATE(FT)
E3N88_00499	2	mmi-miR845c;mmi-miR845a;	KAD7477363.1
E3N88_00500	1	mmi-cand17;	KAD7477364.1	Belongs to the peptidase A1 family
E3N88_00508	1	mmi-cand16;	KAD7477372.1	Pentatricopeptide repeat-containing protein
E3N88_00516	4	mmi-miR858c;mmi-miR858e;mmi-miR858b;mmi-miR858a;	KAD7477380.1
E3N88_00526	2	mmi-miR845c;mmi-miR845a;	KAD7477390.1
E3N88_00530	1	mmi-cand117;	KAD7477394.1	Belongs to the 'GDSL' lipolytic enzyme family
E3N88_00531	3	mmi-miR395c;mmi-miR395e;mmi-miR395h;	KAD7477395.1	GAG-pre-integrase domain
E3N88_00532	3	mmi-miR5139b;mmi-miR8155b;mmi-cand2;	KAD7477396.1
E3N88_00535	5	mmi-miR5139b;mmi-miR5139b;mmi-cand2;mmi-miR166j-5p;mmi-miR8155b;	KAD7477399.1
E3N88_00536	2	mmi-cand26a;mmi-cand26b;	KAD7477400.1
E3N88_00542	1	mmi-miR390b-5p;	KAD7477406.1
E3N88_00552	1	mmi-miR4995;	KAD7477416.1	cysteine-rich RLK (RECEPTOR-like protein kinase) 8
E3N88_00553	2	mmi-cand26a;mmi-cand26b;	KAD7477417.1	GDSL-like Lipase/Acylhydrolase
E3N88_00555	1	mmi-cand40;	KAD7477419.1	Belongs to the class I-like SAM-binding methyltransferase superfamily. Cation-independent O- methyltransferase family
E3N88_00564	1	mmi-cand40;	KAD7477428.1	caffeic acid
E3N88_00565	1	mmi-cand113;	KAD7477429.1	Belongs to the 'GDSL' lipolytic enzyme family
E3N88_00566	2	mmi-cand26a;mmi-cand26b;	KAD7477430.1	Belongs to the 'GDSL' lipolytic enzyme family
E3N88_00586	9	mmi-miR172h-3p;mmi-miR172k-3p;mmi-miR390b-5p;mmi-miR159r-3p;mmi-cand2;mmi-miR1425-5p;mmi-miR172k-3p;mmi-miR395g;mmi-miR395g;	KAD7477450.1
E3N88_00590	1	mmi-cand2;	KAD7477454.1
E3N88_00592	2	mmi-miR159l-3p;mmi-miR390b-5p;	KAD7477456.1
E3N88_00593	2	mmi-miR393a-3p;mmi-cand2;	KAD7477457.1
E3N88_00601	1	mmi-cand2;	KAD7477465.1
E3N88_00603	14	mmi-miR395l;mmi-miR395f;mmi-miR395a;mmi-miR390b-5p;mmi-miR390a-5p;mmi-miR390d-5p;mmi-miR395d;mmi-miR395b;mmi-cand28a;mmi-cand28b;mmi-miR395e;mmi-miR395h;mmi-miR395g;mmi-miR395g;	KAD7477467.1
E3N88_00608	1	mmi-miR390b-5p;	KAD7477472.1
E3N88_00612	3	mmi-miR845c;mmi-miR845a;mmi-miR866-3p;	KAD7477476.1	Transcriptional regulator
E3N88_00616	1	mmi-cand47;	KAD7477480.1	nuclear export signal receptor activity
E3N88_00625	4	mmi-cand103a;mmi-cand103b;mmi-cand102;mmi-cand65;	KAD7477489.1	Cysteine-rich receptor-like protein kinase
E3N88_00632	10	mmi-cand15;mmi-cand108a;mmi-cand108b;mmi-miR172d-3p;mmi-cand31a;mmi-cand31b;mmi-cand61;mmi-cand36;mmi-cand72;mmi-miR5642a;	KAD7477496.1	isoform X1
E3N88_00647	1	mmi-miR7804-5p;	KAD7477511.1	aluminum-activated malate transporter
E3N88_00667	4	mmi-miR8155b;mmi-miR8155a;mmi-miR5139b;mmi-miR5139a;	KAD7477531.1	transposition, RNA-mediated
E3N88_00668	1	mmi-cand8;	KAD7477532.1
E3N88_00677	1	mmi-miR827;	KAD7477541.1	G-type lectin S-receptor-like serine threonine-protein kinase
E3N88_00696	2	mmi-cand48a;mmi-cand48b;	KAD7477560.1	Protein of unknown function (DUF668)
E3N88_00717	2	mmi-miR403b-5p;mmi-miR403c-5p;	KAD7477581.1
E3N88_00723	1	mmi-miR840-3p;	KAD7477587.1	Apoptosis-inducing factor
E3N88_00728	1	mmi-cand46;	KAD7477592.1	Homeodomain
E3N88_00734	2	mmi-cand48a;mmi-cand48b;	KAD7477598.1	Protein of unknown function (DUF668)
E3N88_00736	1	mmi-miR393a-3p;	KAD7477600.1	Alkaline neutral invertase CINV2-like
E3N88_00741	1	mmi-miR845a;	KAD7477605.1
E3N88_00759	5	mmi-miR163;mmi-miR477e;mmi-miR477d;mmi-miR477a;mmi-cand27;	KAD7477623.1	Acetyl-coenzyme A carboxylase carboxyl transferase subunit alpha(CAC3)
E3N88_00765	1	mmi-cand46;	KAD7477629.1	Homeodomain
E3N88_00768	1	mmi-cand8;	KAD7477632.1	Protein LATERAL ROOT PRIMORDIUM
E3N88_00781	6	mmi-miR169e-5p;mmi-miR169i-5p;mmi-miR169f-5p;mmi-miR169g-5p;mmi-miR169h-5p;mmi-miR169c-5p;	KAD7477645.1	Belongs to the argonaute family
E3N88_00794	5	mmi-cand108a;mmi-cand108b;mmi-miR172d-3p;mmi-cand31a;mmi-cand31b;	KAD7477658.1	Belongs to the TRAFAC class myosin-kinesin ATPase superfamily. Kinesin family
E3N88_00801	1	mmi-cand1;	KAD7477665.1	Large subunit GTPase 1 homolog
E3N88_00806	38	mmi-miR159r-3p;mmi-miR159i-3p;mmi-miR319k;mmi-miR159o-3p;mmi-miR159e-3p;mmi-miR159n-3p;mmi-miR319r;mmi-miR319a;mmi-miR319b;mmi-miR319g;mmi-miR319c;mmi-miR319f;mmi-miR319l;mmi-miR159j-3p;mmi-cand44;mmi-miR319i;mmi-miR319e;mmi-miR319h;mmi-miR319m;mmi-miR159p-3p;mmi-miR159q-3p;mmi-miR159k-3p;mmi-miR159f-3p;mmi-miR159g-3p;mmi-miR319q;mmi-miR319o;mmi-miR319n;mmi-miR319d;mmi-miR858a;mmi-miR319j;mmi-miR…	KAD7477670.1	Transcription factor GAMYB-like isoform X1
E3N88_00808	1	mmi-miR397a;	KAD7477672.1	signal peptide peptidase-like(SPPL3)
E3N88_00820	6	mmi-cand47;mmi-miR396b-3p;mmi-miR396a-3p;mmi-miR396c-3p;mmi-cand118;mmi-miR396d-3p;	KAD7477684.1	Belongs to the small GTPase superfamily. Arf family
E3N88_00824	1	mmi-miR5368;	KAD7477688.1	Belongs to the peptidase S10 family
E3N88_00835	1	mmi-miR158a-5p;	KAD7477699.1	Belongs to the peptidase S10 family
E3N88_00841	4	mmi-miR158a-5p;mmi-miR396b-3p;mmi-miR396a-3p;mmi-miR396c-3p;	KAD7477705.1	Belongs to the peptidase S10 family
E3N88_00845	1	mmi-miR845b;	KAD7477709.1
E3N88_00849	2	mmi-miR845c;mmi-miR845a;	KAD7477713.1	Belongs to the peptidase S10 family
E3N88_00857	1	mmi-miR158a-5p;	KAD7477721.1	Belongs to the peptidase S10 family
E3N88_00861	2	mmi-miR156n-5p;mmi-miR156ad-5p;	KAD7477725.1
E3N88_00862	1	mmi-miR845c;	KAD7477726.1
E3N88_00865	1	mmi-miR158a-5p;	KAD7477729.1	Belongs to the peptidase S10 family
E3N88_00878	43	mmi-miR845a;mmi-cand21;mmi-cand15;mmi-miR5139b;mmi-miR5139b;mmi-miR5139b;mmi-miR396p-5p;mmi-cand53;mmi-miR8155b;mmi-miR8155b;mmi-miR8155b;mmi-miR396i-5p;mmi-miR172m-3p;mmi-miR396d-5p;mmi-cand47;mmi-cand45;mmi-cand108a;mmi-cand11;mmi-cand108b;mmi-cand1;mmi-miR5139a;mmi-miR5139a;mmi-miR166a-5p;mmi-miR8155a;mmi-miR8155a;mmi-miR396l-5p;mmi-miR172d-3p;mmi-miR396o-5p;mmi-miR396o-5p;mmi-miR396n-5p;mmi-m…	KAD7477742.1
E3N88_00886	38	mmi-miR159r-3p;mmi-miR159i-3p;mmi-miR319k;mmi-miR159o-3p;mmi-miR159e-3p;mmi-miR159n-3p;mmi-miR319r;mmi-miR319a;mmi-miR319b;mmi-miR319g;mmi-miR319c;mmi-miR319f;mmi-miR319l;mmi-miR159j-3p;mmi-cand44;mmi-miR319i;mmi-miR319e;mmi-miR319h;mmi-miR319m;mmi-miR159p-3p;mmi-miR159q-3p;mmi-miR159k-3p;mmi-miR159f-3p;mmi-miR159g-3p;mmi-miR319q;mmi-miR319o;mmi-miR319n;mmi-miR319d;mmi-miR858a;mmi-miR319j;mmi-miR…	KAD7477750.1	Transcription factor GAMYB-like isoform X1
E3N88_00890	1	mmi-miR397a;	KAD7477754.1	signal peptide peptidase-like(SPPL3)
E3N88_00902	5	mmi-miR845c;mmi-miR845a;mmi-miR403c-3p;mmi-miR403a-3p;mmi-miR403b-3p;	KAD7477766.1	histone deacetylase
E3N88_00907	1	mmi-miR158a-5p;	KAD7477771.1	Belongs to the peptidase S10 family
E3N88_00913	7	mmi-miR156u-5p;mmi-miR156l-5p;mmi-miR156k-5p;mmi-miR156b-5p;mmi-miR156q-5p;mmi-miR156a-5p;mmi-miR156c-5p;	KAD7477777.1	Endochitinase
E3N88_00914	1	mmi-miR158a-5p;	KAD7477778.1	Belongs to the peptidase S10 family
E3N88_00921	1	mmi-miR158a-5p;	KAD7477785.1	Belongs to the peptidase S10 family
E3N88_00924	1	mmi-miR845b;	KAD7477788.1	Integrase core domain
E3N88_00932	2	mmi-miR5139b;mmi-miR8155b;	KAD7477796.1	Belongs to the peptidase S10 family
E3N88_00940	3	mmi-miR158a-5p;mmi-miR5139b;mmi-miR8155b;	KAD7477804.1	Belongs to the peptidase S10 family
E3N88_00957	1	mmi-miR166a-5p;	KAD7477821.1	ADP binding
E3N88_00966	3	mmi-cand66;mmi-cand104;mmi-miR166ag-3p;	KAD7477830.1
E3N88_00970	10	mmi-miR7804-5p;mmi-miR8175;mmi-miR159r-3p;mmi-cand35;mmi-cand1;mmi-miR170-5p;mmi-miR171a-3p;mmi-miR171d-3p;mmi-miR171l-3p;mmi-miR171h-3p;	KAD7477834.1
E3N88_00971	2	mmi-miR159l-3p;mmi-miR159s-3p;	KAD7477835.1	SPOC domain
E3N88_00983	1	mmi-miR157d-3p;	KAD7477847.1
E3N88_00987	93	mmi-cand57a;mmi-cand57b;mmi-cand55;mmi-cand58a;mmi-cand57c;mmi-cand57d;mmi-cand58b;mmi-cand56;mmi-miR166e-3p;mmi-miR166p-3p;mmi-cand92a;mmi-cand84a;mmi-cand79;mmi-cand82;mmi-cand75a;mmi-cand80;mmi-cand77a;mmi-cand83a;mmi-cand77b;mmi-cand83b;mmi-cand83c;mmi-cand83d;mmi-cand78a;mmi-cand78b;mmi-cand75b;mmi-cand76;mmi-cand78c;mmi-cand78d;mmi-cand91;mmi-cand84b;mmi-cand92b;mmi-cand84c;mmi-cand84d;mmi-…	KAD7477851.1	Mitochondrial protein
E3N88_01019	1	mmi-miR403c-5p;	KAD7477883.1	Wall-associated receptor kinase
E3N88_01023	1	mmi-miR8175;	KAD7477887.1	Wall-associated receptor kinase
E3N88_01026	1	mmi-miR5368;	KAD7477890.1	Belongs to the iron ascorbate-dependent oxidoreductase family
E3N88_01037	1	mmi-miR403a-5p;	KAD7477901.1	N-lysine methyltransferase
E3N88_01038	1	mmi-cand114;	KAD7477902.1	Plus-3 domain
E3N88_01048	3	mmi-miR858d;mmi-miR858e;mmi-miR858b;	KAD7477912.1	Long-chain fatty alcohol oxidase involved in the omega- oxidation pathway of lipid degradation
E3N88_01052	1	mmi-miR6173;	KAD7477916.1	Initiation factor(eIF(iso)4E)
E3N88_01054	1	mmi-miR403c-5p;	KAD7477918.1	Pentatricopeptide repeat-containing protein At1g06145-like
E3N88_01066	1	mmi-miR840-3p;	KAD7477930.1	Protein CHUP1, chloroplastic
E3N88_01082	1	mmi-miR5139b;	KAD7477946.1	Protochlorophyllide-dependent translocon component 52
E3N88_01094	2	mmi-miR5139b;mmi-miR8155b;	KAD7477958.1	histone deacetylase
E3N88_01102	1	mmi-miR845c;	KAD7477966.1	RIBOSOMAL protein
E3N88_01134	1	mmi-miR403a-5p;	KAD7477998.1	N-lysine methyltransferase
E3N88_01136	1	mmi-cand114;	KAD7478000.1	Plus-3 domain
E3N88_01146	3	mmi-miR858d;mmi-miR858e;mmi-miR858b;	KAD7478010.1	Long-chain fatty alcohol oxidase involved in the omega- oxidation pathway of lipid degradation
E3N88_01150	1	mmi-miR6173;	KAD7478014.1	eukaryotic translation initiation factor(eIF(iso)4E)
E3N88_01153	1	mmi-miR403c-5p;	KAD7478017.1	Pentatricopeptide repeat-containing protein At1g06145-like
E3N88_01163	1	mmi-miR395g;	KAD7478027.1	Belongs to the plant LTP family
E3N88_01180	2	mmi-cand28a;mmi-cand28b;	KAD7478044.1	PWWP domain
E3N88_01195	1	mmi-cand15;	KAD7478059.1
E3N88_01228	1	mmi-miR403a-5p;	KAD7478092.1	Belongs to the UDP-glycosyltransferase family
E3N88_01238	1	mmi-miR8175;	KAD7478102.1
E3N88_01241	6	mmi-miR845c;mmi-miR845a;mmi-miR393a-5p;mmi-miR393b-5p;mmi-miR393c-5p;mmi-miR393e-5p;	KAD7478105.1	Introduces a single-strand break via transesterification at a target site in duplex DNA. Releases the supercoiling and torsional tension of DNA introduced during the DNA replication and transcription by transiently cleaving and rejoining one strand of the DNA duplex. The scissile phosphodiester is attacked by the catalytic tyrosine of the enzyme, resulting in the formation of a DNA-(5'-phosphotyr…
E3N88_01242	1	mmi-miR845b;	KAD7478106.1	transposition, RNA-mediated
E3N88_01260	1	mmi-miR166g-5p;	KAD7478124.1	Probably inactive leucine-rich repeat receptor-like protein kinase
E3N88_01268	4	mmi-miR390b-5p;mmi-miR390a-5p;mmi-miR390d-5p;mmi-miR390c-5p;	KAD7478132.1	Belongs to the protein kinase superfamily. Tyr protein kinase family
E3N88_01275	1	mmi-miR158a-5p;	KAD7478139.1	isoform X1
E3N88_01279	2	mmi-miR156k-5p;mmi-miR156t-5p;	KAD7478143.1	2-oxoisovalerate dehydrogenase subunit beta 1, mitochondrial-like
E3N88_01297	1	mmi-miR159s-3p;	KAD7478161.1	Protochlorophyllide-dependent translocon component 52
E3N88_01324	6	mmi-miR171g-3p;mmi-miR171e-3p;mmi-miR171p-3p;mmi-miR171d-3p;mmi-miR171l-3p;mmi-miR171h-3p;	KAD7478188.1	Lecithin retinol acyltransferase
E3N88_01325	4	mmi-cand15;mmi-cand108a;mmi-cand108b;mmi-miR172d-3p;	KAD7478189.1	Belongs to the protein kinase superfamily. Ser Thr protein kinase family
E3N88_01327	1	mmi-miR171p-3p;	KAD7478191.1	Late embryogenesis abundant protein
E3N88_01352	3	mmi-miR159o-3p;mmi-miR159e-3p;mmi-miR159n-3p;	KAD7478216.1
E3N88_01367	1	mmi-cand126;	KAD7478231.1	protein At2g27730, mitochondrial-like
E3N88_01398	2	mmi-miR858e;mmi-miR858b;	KAD7478262.1	transcription factor
E3N88_01399	1	mmi-miR403b-5p;	KAD7478263.1	Vacuolar-sorting receptor
E3N88_01403	1	mmi-cand2;	KAD7478267.1	DNA polymerase
E3N88_01416	1	mmi-miR172m-3p;	KAD7478280.1	Belongs to the universal ribosomal protein uL1 family
E3N88_01423	1	mmi-cand41;	KAD7478287.1	gag-polypeptide of LTR copia-type
E3N88_01438	1	mmi-miR8155b;	KAD7478302.1	Wall-associated receptor kinase
E3N88_01446	1	mmi-miR166j-5p;	KAD7478310.1	DNA RNA polymerases superfamily protein
E3N88_01480	2	mmi-cand48a;mmi-cand48b;	KAD7478344.1	wall-associated receptor kinase-like
E3N88_01494	9	mmi-miR172c-3p;mmi-miR172a-3p;mmi-miR172f-3p;mmi-miR172l-3p;mmi-cand15;mmi-cand108a;mmi-cand108b;mmi-miR172h-3p;mmi-miR172d-3p;	KAD7478358.1	Wall-associated receptor kinase galacturonan-binding
E3N88_01500	4	mmi-miR166h-5p;mmi-cand37;mmi-cand40;mmi-miR166d-5p;	KAD7478364.1	ETHYLENE INSENSITIVE 3-like(EIL1)
E3N88_01511	1	mmi-miR866-3p;	KAD7478375.1	pectinesterase pectinesterase inhibitor
E3N88_01513	2	mmi-miR156t-5p;mmi-miR156m-5p;	KAD7478377.1	Protein HASTY 1 isoform X1
E3N88_01520	2	mmi-cand50;mmi-cand18;	KAD7478384.1	G patch domain-containing protein
E3N88_01521	2	mmi-miR845c;mmi-miR845a;	KAD7478385.1	wall-associated receptor kinase-like
E3N88_01540	7	mmi-miR172h-3p;mmi-miR172g-3p;mmi-miR172e-3p;mmi-miR172b-3p;mmi-miR172i-3p;mmi-miR172j-3p;mmi-miR172o-3p;	KAD7478404.1	wall-associated receptor kinase-like
E3N88_01550	4	mmi-miR156z-5p;mmi-miR156f-5p;mmi-miR156x-5p;mmi-miR156g-5p;	KAD7478414.1	ankyrin repeat
E3N88_01565	1	mmi-miR403a-5p;	KAD7478429.1	Developmentally-regulated GTP-binding protein
E3N88_01568	3	mmi-miR845a;mmi-miR845c;mmi-miR845c;	KAD7478432.1
E3N88_01585	1	mmi-miR403a-5p;	KAD7478449.1	-
E3N88_01618	1	mmi-cand42;	KAD7478482.1	Belongs to the disease resistance NB-LRR family
E3N88_01674	1	mmi-miR167l-5p;	KAD7478538.1	Auxin response factors (ARFs) are transcriptional factors that bind specifically to the DNA sequence 5'-TGTCTC-3' found in the auxin-responsive promoter elements (AuxREs)(ARF8-1)
E3N88_01679	24	mmi-miR166t-3p;mmi-miR166ac-3p;mmi-cand64;mmi-cand57a;mmi-cand71a;mmi-cand57b;mmi-cand71b;mmi-cand55;mmi-cand71c;mmi-cand58a;mmi-cand51;mmi-cand71d;mmi-cand57c;mmi-cand71e;mmi-cand71f;mmi-cand71g;mmi-cand70;mmi-cand57d;mmi-cand58b;mmi-cand56;mmi-miR166ad-3p;mmi-miR166e-3p;mmi-miR165a-3p;mmi-miR165b-3p;	KAD7478543.1	Conserved gene of
E3N88_01682	2	mmi-cand123a;mmi-cand123b;	KAD7478546.1	Microsomal glutathione S-transferase
E3N88_01685	1	mmi-miR156r-5p;	KAD7478549.1	Ras-related protein
E3N88_01695	1	mmi-miR403a-5p;	KAD7478559.1	Belongs to the isocitrate and isopropylmalate dehydrogenases family
E3N88_01696	1	mmi-miR156y-5p;	KAD7478560.1	Belongs to the group II decarboxylase family
E3N88_01704	2	mmi-miR8175;mmi-miR477f;	KAD7478568.1	transposition, RNA-mediated
E3N88_01706	1	mmi-miR5523;	KAD7478570.1	Cysteine-rich receptor-like protein kinase
E3N88_01715	1	mmi-cand113;	KAD7478579.1	gag-polypeptide of LTR copia-type
E3N88_01718	2	mmi-miR156k-5p;mmi-miR156t-5p;	KAD7478582.1	Cysteine-rich receptor-like protein kinase
E3N88_01724	1	mmi-miR8175;	KAD7478588.1	Cysteine-rich receptor-like protein kinase
E3N88_01734	1	mmi-miR163;	KAD7478598.1	Protein SGT1 homolog At5g65490-like
E3N88_01759	12	mmi-cand53;mmi-cand21;mmi-miR396i-5p;mmi-miR396d-5p;mmi-miR396l-5p;mmi-miR396o-5p;mmi-miR396n-5p;mmi-miR396m-5p;mmi-miR396h-5p;mmi-miR396a-5p;mmi-miR396b-5p;mmi-miR396j-5p;	KAD7478623.1	Exocyst complex component EXO70B1-like
E3N88_01768	1	mmi-miR7804-5p;	KAD7478632.1	WRKY transcription factor(WRKY4)
E3N88_01782	1	mmi-miR827;	KAD7478646.1	Thyroid adenoma-associated protein homolog
E3N88_01787	1	mmi-miR403b-5p;	KAD7478651.1	IQ-domain(IQD31)
E3N88_01788	1	mmi-miR827;	KAD7478652.1	Belongs to the ubiquitin-conjugating enzyme family
E3N88_01792	1	mmi-miR858c;	KAD7478656.1	Myb-like DNA-binding domain
E3N88_01794	3	mmi-miR156z-5p;mmi-miR156f-5p;mmi-miR156x-5p;	KAD7478658.1
E3N88_01795	1	mmi-miR159r-3p;	KAD7478659.1
E3N88_01798	1	mmi-miR158a-5p;	KAD7478662.1	Protein of unknown function (DUF760)
E3N88_01804	1	mmi-miR394a;	KAD7478668.1
E3N88_01817	2	mmi-miR845c;mmi-miR845a;	KAD7478681.1	polyribonucleotide nucleotidyltransferase
E3N88_01832	5	mmi-cand93;mmi-cand10;mmi-cand94;mmi-miR408b;mmi-miR408d;	KAD7478696.1	GDSL-like Lipase/Acylhydrolase
E3N88_01835	3	mmi-miR395e;mmi-miR395h;mmi-miR395g;	KAD7478699.1	The B regulatory subunit might modulate substrate selectivity and catalytic activity, and also might direct the localization of the catalytic enzyme to a particular subcellular compartment
E3N88_01837	6	mmi-miR396d-5p;mmi-cand119;mmi-miR396k-5p;mmi-miR396f-5p;mmi-miR396g-5p;mmi-miR396c-5p;	KAD7478701.1	Prohibitin-3
E3N88_01854	1	mmi-cand117;	KAD7478718.1	Amino acid binding protein
E3N88_01873	2	mmi-miR845a;mmi-miR845c;	KAD7478737.1	histone-lysine N-methyltransferase, H3 lysine-9 specific
E3N88_01891	1	mmi-miR319k;	KAD7478755.1	Ribonuclease H protein
E3N88_01895	14	mmi-miR845c;mmi-miR845a;mmi-miR159i-3p;mmi-miR159r-3p;mmi-miR156n-5p;mmi-miR156ad-5p;mmi-miR319e;mmi-miR319h;mmi-miR319m;mmi-miR159p-3p;mmi-miR159q-3p;mmi-miR159k-3p;mmi-miR159f-3p;mmi-miR159g-3p;	KAD7478759.1	Belongs to the TRAFAC class myosin-kinesin ATPase superfamily. Kinesin family
E3N88_01896	4	mmi-miR159o-3p;mmi-miR159e-3p;mmi-miR159n-3p;mmi-miR159j-3p;	KAD7478760.1	-
E3N88_01900	2	mmi-miR858d;mmi-miR858d;	KAD7478764.1
E3N88_01903	1	mmi-miR395g;	KAD7478767.1	Decapping 5-like
E3N88_01909	1	mmi-miR5523;	KAD7478773.1	mediator of RNA polymerase II transcription subunit
E3N88_01910	2	mmi-cand26a;mmi-cand26b;	KAD7478774.1	Belongs to the universal ribosomal protein uL15 family
E3N88_01916	1	mmi-miR393f-5p;	KAD7478780.1	Ubiquitin receptor
E3N88_01920	2	mmi-cand52;mmi-miR319k;	KAD7478784.1	Belongs to the peptidase S10 family
E3N88_01921	8	mmi-cand112;mmi-miR164g-5p;mmi-miR164e-5p;mmi-miR164a-5p;mmi-miR164c-5p;mmi-miR164d-5p;mmi-miR164b-5p;mmi-miR164h-5p;	KAD7478785.1	-
E3N88_01927	2	mmi-miR166i-5p;mmi-miR166g-5p;	KAD7478791.1	Plant protein of unknown function (DUF863)
E3N88_01928	2	mmi-cand113;mmi-miR6114-3p;	KAD7478792.1	Alpha/beta hydrolase family
E3N88_01935	8	mmi-miR156j-5p;mmi-miR156o-5p;mmi-miR156b-5p;mmi-miR156q-5p;mmi-miR156a-5p;mmi-miR156c-5p;mmi-miR156g-5p;mmi-miR156d-5p;	KAD7478799.1	Belongs to the ubiquitin-conjugating enzyme family
E3N88_01943	2	mmi-cand118;mmi-miR396d-3p;	KAD7478807.1	Auxin Efflux Carrier family protein
E3N88_01947	1	mmi-miR159i-3p;	KAD7478811.1	The RING-variant domain is a C4HC3 zinc-finger like motif found in a number of cellular and viral proteins. Some of these proteins have been shown both in vivo and in vitro to have ubiquitin E3 ligase activity.
E3N88_01954	6	mmi-miR172c-3p;mmi-miR172a-3p;mmi-miR172f-3p;mmi-miR172l-3p;mmi-miR172n-3p;mmi-miR172h-3p;	KAD7478818.1	PKHD-type hydroxylase At1g22950-like
E3N88_01959	1	mmi-miR319q;	KAD7478823.1	Protein tyrosine kinase
E3N88_01960	2	mmi-miR8175;mmi-miR8175;	KAD7478824.1	Protein tyrosine kinase
E3N88_01961	1	mmi-miR167a-3p;	KAD7478825.1	Protein tyrosine kinase
E3N88_01963	1	mmi-miR167a-3p;	KAD7478827.1	Wall-associated receptor kinase C-terminal
E3N88_01966	9	mmi-miR156j-5p;mmi-miR156o-5p;mmi-miR156b-5p;mmi-miR156q-5p;mmi-miR156a-5p;mmi-miR156c-5p;mmi-miR156w-5p;mmi-miR156g-5p;mmi-miR156ab-5p;	KAD7478830.1	receptor kinase
E3N88_01971	4	mmi-miR8155b;mmi-miR8155a;mmi-miR5139b;mmi-miR5139a;	KAD7478835.1	Protein tyrosine kinase
E3N88_01973	1	mmi-miR167a-3p;	KAD7478837.1	Protein tyrosine kinase
E3N88_01976	12	mmi-cand64;mmi-cand57a;mmi-cand57b;mmi-cand63;mmi-cand55;mmi-cand62;mmi-cand58a;mmi-cand57c;mmi-cand57d;mmi-cand58b;mmi-cand56;mmi-miR166e-3p;	KAD7478840.1	receptor kinase
E3N88_02004	1	mmi-cand110;	KAD7478868.1	DEAD-box ATP-dependent RNA helicase ISE2
E3N88_02013	2	mmi-miR845a;mmi-miR845c;	KAD7478877.1	RNase H
E3N88_02021	1	mmi-miR159i-3p;	KAD7478885.1	serine threonine-protein kinase
E3N88_02029	5	mmi-miR530e;mmi-miR530c;mmi-miR530b;mmi-miR530d;mmi-miR530a;	KAD7478893.1	Ubiquitin domain-containing protein
E3N88_02047	1	mmi-miR858f;	KAD7478911.1	Myb-related protein 308-like
E3N88_02063	1	mmi-miR845b;	KAD7478927.1	Translocon-associated protein subunit
E3N88_02083	1	mmi-miR167h-5p;	KAD7478947.1
E3N88_02086	1	mmi-miR156e-5p;	KAD7478950.1
E3N88_02092	7	mmi-miR5139b;mmi-miR395c;mmi-miR8155b;mmi-miR398i;mmi-miR398b;mmi-miR398a;mmi-miR398c;	KAD7478956.1
E3N88_02103	2	mmi-miR845c;mmi-miR845a;	KAD7478967.1	NADH dehydrogenase ubiquinone 1 beta subcomplex subunit 9-like
E3N88_02112	3	mmi-miR159o-3p;mmi-miR159e-3p;mmi-miR159n-3p;	KAD7478976.1	Pentatricopeptide repeat-containing protein
E3N88_02114	4	mmi-miR393a-5p;mmi-miR393b-5p;mmi-miR393c-5p;mmi-miR393e-5p;	KAD7478978.1	APO RNA-binding
E3N88_02121	1	mmi-miR7804-5p;	KAD7478985.1	synthase
E3N88_02126	2	mmi-cand33a;mmi-cand33b;	KAD7478990.1	PAN-like domain
E3N88_02128	3	mmi-cand33a;mmi-cand33b;mmi-miR159s-3p;	KAD7478992.1	PAN-like domain
E3N88_02129	2	mmi-cand33a;mmi-cand33b;	KAD7478993.1	G-type lectin S-receptor-like serine threonine-protein kinase
E3N88_02155	1	mmi-cand113;	KAD7479019.1	Reverse transcriptase (RNA-dependent DNA polymerase)
E3N88_02156	9	mmi-miR156k-5p;mmi-miR156t-5p;mmi-cand48a;mmi-cand48b;mmi-miR156b-5p;mmi-miR156q-5p;mmi-miR156a-5p;mmi-miR156c-5p;mmi-miR156ab-5p;	KAD7479020.1	Belongs to the terpene cyclase mutase family
E3N88_02157	2	mmi-miR172m-3p;mmi-cand11;	KAD7479021.1
E3N88_02164	9	mmi-miR395c;mmi-miR395d;mmi-miR395b;mmi-cand61;mmi-cand106a;mmi-cand107a;mmi-cand107b;mmi-cand107c;mmi-cand106b;	KAD7479028.1
E3N88_02165	1	mmi-cand6;	KAD7479029.1	EF hand family protein
E3N88_02168	1	mmi-cand2;	KAD7479032.1	Sigma factors are initiation factors that promote the attachment of plastid-encoded RNA polymerase (PEP) to specific initiation sites and are then released
E3N88_02170	2	mmi-miR396p-5p;mmi-cand21;	KAD7479034.1	GlcNAc-PI de-N-acetylase
E3N88_02214	1	mmi-miR166v-3p;	KAD7479078.1	La-related protein 1C-like
E3N88_02220	1	mmi-cand10;	KAD7479084.1	RNA recognition motif
E3N88_02229	1	mmi-miR395g;	KAD7479093.1
E3N88_02256	1	mmi-miR894;	KAD7479120.1	belongs to the protein kinase superfamily
E3N88_02257	2	mmi-cand118;mmi-miR396d-3p;	KAD7479121.1	Cytoskeletal-regulatory complex EF hand
E3N88_02274	1	mmi-cand47;	KAD7479138.1	heterogeneous nuclear ribonucleoprotein
E3N88_02280	1	mmi-miR894;	KAD7479144.1	Belongs to the protein kinase superfamily
E3N88_02294	1	mmi-miR163;	KAD7479158.1	Protein SGT1 homolog
E3N88_02299	2	mmi-cand23;mmi-cand24;	KAD7479163.1	helix loop helix domain
E3N88_02306	1	mmi-miR156e-5p;	KAD7479170.1	Cysteine-rich receptor-like protein kinase
E3N88_02310	1	mmi-miR399a;	KAD7479174.1	Cysteine-rich receptor-like protein kinase
E3N88_02322	1	mmi-cand32;	KAD7479186.1	Peptidyl-prolyl cis-trans isomerase
E3N88_02332	1	mmi-cand43;	KAD7479196.1	Protein of unknown function (DUF726)
E3N88_02363	2	mmi-cand43;mmi-cand2;	KAD7479227.1	Protein of unknown function (DUF726)
E3N88_02364	1	mmi-miR4995;	KAD7479228.1
E3N88_02370	1	mmi-miR158a-5p;	KAD7479234.1	beta-galactosidase
E3N88_02402	3	mmi-miR171j-3p;mmi-miR171o-3p;mmi-miR171n-3p;	KAD7479266.1	Belongs to the GRAS family
E3N88_02428	1	mmi-miR162a-5p;	KAD7479292.1	Belongs to the MIP aquaporin (TC 1.A.8) family
E3N88_02430	2	mmi-cand33a;mmi-cand33b;	KAD7479294.1	Polcalcin
E3N88_02434	1	mmi-cand32;	KAD7479298.1	Legume lectin domain
E3N88_02437	1	mmi-miR166a-5p;	KAD7479301.1	Phosphoenolpyruvate carboxykinase ATP
E3N88_02443	10	mmi-miR169a-5p;mmi-miR169b-5p;mmi-miR169e-5p;mmi-miR169i-5p;mmi-miR169f-5p;mmi-miR169g-5p;mmi-miR169h-5p;mmi-miR169c-5p;mmi-miR169d-5p;mmi-miR169j-5p;	KAD7479307.1
E3N88_02457	2	mmi-cand32;mmi-cand19;	KAD7479321.1	Amino acid kinase family
E3N88_02466	1	mmi-miR5523;	KAD7479330.1	formamidase C869.04 isoform X1
E3N88_02478	2	mmi-cand32;mmi-cand19;	KAD7479342.1	Amino acid kinase family
E3N88_02481	1	mmi-miR8175;	KAD7479345.1
E3N88_02495	21	mmi-miR172h-3p;mmi-miR172g-3p;mmi-miR172e-3p;mmi-miR172b-3p;mmi-miR172i-3p;mmi-miR172j-3p;mmi-miR172o-3p;mmi-miR172c-3p;mmi-miR172a-3p;mmi-miR172f-3p;mmi-miR172l-3p;mmi-miR172n-3p;mmi-miR172k-3p;mmi-cand108a;mmi-cand31a;mmi-cand31b;mmi-cand108b;mmi-miR172d-3p;mmi-miR172m-3p;mmi-miR172m-3p;mmi-cand15;	KAD7479359.1	DNA-binding domain in plant proteins such as APETALA2 and EREBPs(AP2)
E3N88_02506	2	mmi-miR395e;mmi-miR395h;	KAD7479370.1	Belongs to the peptidase A1 family
E3N88_02520	21	mmi-miR172h-3p;mmi-miR172g-3p;mmi-miR172e-3p;mmi-miR172b-3p;mmi-miR172i-3p;mmi-miR172j-3p;mmi-miR172o-3p;mmi-miR172c-3p;mmi-miR172a-3p;mmi-miR172f-3p;mmi-miR172l-3p;mmi-miR172n-3p;mmi-miR172k-3p;mmi-cand108a;mmi-cand31a;mmi-cand31b;mmi-cand108b;mmi-miR172d-3p;mmi-miR172m-3p;mmi-miR172m-3p;mmi-cand15;	KAD7479384.1	DNA-binding domain in plant proteins such as APETALA2 and EREBPs(AP2)
E3N88_02553	33	mmi-miR159j-3p;mmi-miR159j-3p;mmi-miR4995;mmi-miR159o-3p;mmi-miR159o-3p;mmi-miR159e-3p;mmi-miR159e-3p;mmi-miR159n-3p;mmi-miR159n-3p;mmi-miR159p-3p;mmi-miR159p-3p;mmi-miR159q-3p;mmi-miR159q-3p;mmi-miR159k-3p;mmi-miR159k-3p;mmi-miR159f-3p;mmi-miR159f-3p;mmi-miR159g-3p;mmi-miR159g-3p;mmi-miR319q;mmi-miR319q;mmi-miR159l-3p;mmi-miR159l-3p;mmi-miR159c-3p;mmi-miR159c-3p;mmi-miR159a-3p;mmi-miR159a-3p;mmi…	KAD7479417.1	Reverse transcriptase (RNA-dependent DNA polymerase)
E3N88_02560	2	mmi-miR845c;mmi-miR845a;	KAD7479424.1	Protein DA1
E3N88_02565	2	mmi-miR845c;mmi-miR845a;	KAD7479429.1	-
E3N88_02574	5	mmi-miR159l-3p;mmi-miR159s-3p;mmi-miR159r-3p;mmi-cand44;mmi-miR159i-3p;	KAD7479438.1	Histone acetyltransferase
E3N88_02580	9	mmi-miR156k-5p;mmi-miR156t-5p;mmi-miR156m-5p;mmi-miR156j-5p;mmi-miR156o-5p;mmi-miR156b-5p;mmi-miR156q-5p;mmi-miR156a-5p;mmi-miR156c-5p;	KAD7479444.1	PMR5 N terminal Domain
E3N88_02582	1	mmi-miR9471a-3p;	KAD7479446.1	Guanosine nucleotide diphosphate dissociation inhibitor
E3N88_02586	2	mmi-miR167a-3p;mmi-miR167a-3p;	KAD7479450.1	Belongs to the AAA ATPase family
E3N88_02601	2	mmi-miR947;mmi-miR947;	KAD7479465.1	Developmental protein SEPALLATA(AGL2)
E3N88_02602	1	mmi-miR165a-5p;	KAD7479466.1	zinc finger
E3N88_02609	11	mmi-miR319e;mmi-miR319h;mmi-miR319m;mmi-miR159p-3p;mmi-miR159q-3p;mmi-miR159k-3p;mmi-miR159f-3p;mmi-miR159g-3p;mmi-miR319p;mmi-miR319j;mmi-miR159h-3p;	KAD7479473.1	Protein of unknown function (DUF1336)
E3N88_02611	1	mmi-cand1;	KAD7479475.1	Mitochondrial saccharopine
E3N88_02637	2	mmi-miR397b;mmi-miR397d;	KAD7479501.1	Belongs to the glycosyltransferase 1 family. Bacterial plant glycogen synthase subfamily
E3N88_02657	1	mmi-miR7804-5p;	KAD7479521.1
E3N88_02697	1	mmi-cand10;	KAD7479561.1	E3 ubiquitin-protein ligase
E3N88_02709	1	mmi-cand2;	KAD7479573.1	-
E3N88_02715	1	mmi-miR1861h;	KAD7479579.1	HAUS augmin-like complex subunit 6 N-terminus
E3N88_02720	1	mmi-miR403a-5p;	KAD7479584.1	TPLATE-like
E3N88_02723	1	mmi-miR158a-5p;	KAD7479587.1	Inactive leucine-rich repeat receptor-like protein kinase
E3N88_02725	1	mmi-miR158a-5p;	KAD7479589.1	Inactive leucine-rich repeat receptor-like protein kinase
E3N88_02736	2	mmi-miR2111a-5p;mmi-miR2111c-5p;	KAD7479600.1	Kelch motif
E3N88_02753	2	mmi-miR165a-5p;mmi-miR166c-5p;	KAD7479617.1	-
E3N88_02774	2	mmi-miR2111a-5p;mmi-miR2111c-5p;	KAD7479638.1	Kelch motif
E3N88_02783	1	mmi-cand10;	KAD7479647.1	serine threonine-protein kinase
E3N88_02786	7	mmi-miR156z-5p;mmi-miR156f-5p;mmi-miR156x-5p;mmi-miR156g-5p;mmi-miR156k-5p;mmi-miR156ac-5p;mmi-miR156p-5p;	KAD7479650.1	Sel1 repeat
E3N88_02787	2	mmi-miR845c;mmi-miR845a;	KAD7479651.1
E3N88_02792	1	mmi-miR779.2;	KAD7479656.1
E3N88_02799	2	mmi-cand26a;mmi-cand26b;	KAD7479663.1	Subunit of the adaptor protein complex 2 (AP-2). Adaptor protein complexes function in protein transport via transport vesicles in different membrane traffic pathways. Adaptor protein complexes are vesicle coat components and appear to be involved in cargo selection and vesicle formation. AP-2 is involved in clathrin-dependent endocytosis in which cargo proteins are incorporated into vesicles sur…
E3N88_02803	2	mmi-cand3a;mmi-cand3b;	KAD7479667.1	Protein kinase domain
E3N88_02806	1	mmi-miR394d;	KAD7479670.1	coiled-coil domain-containing protein
E3N88_02811	2	mmi-cand11;mmi-cand109;	KAD7479675.1	phospholipid diacylglycerol acyltransferase
E3N88_02814	2	mmi-cand3a;mmi-cand3b;	KAD7479678.1	Protein kinase domain
E3N88_02816	1	mmi-miR394d;	KAD7479680.1	coiled-coil domain-containing protein
E3N88_02831	1	mmi-cand10;	KAD7479695.1	Belongs to the peptidase S10 family
E3N88_02837	1	mmi-cand9;	KAD7479701.1	Anion-transporting ATPase
E3N88_02844	1	mmi-cand1;	KAD7479708.1	DNA RNA polymerases superfamily protein
E3N88_02851	2	mmi-miR408b;mmi-miR408d;	KAD7479715.1	Mitochondrial import inner membrane translocase subunit
E3N88_02859	1	mmi-miR845b;	KAD7479723.1	Belongs to the RuvB family
E3N88_02882	1	mmi-miR5139b;	KAD7479746.1
E3N88_02884	2	mmi-miR166i-5p;mmi-miR166g-5p;	KAD7479748.1	Non-structural maintenance of chromosomes element 4 homolog
E3N88_02893	2	mmi-miR845c;mmi-miR845a;	KAD7479757.1	pentatricopeptide repeat-containing protein At5g06400
E3N88_02919	2	mmi-cand22a;mmi-cand22b;	KAD7479783.1	Diaminopimelate epimerase
E3N88_02925	1	mmi-miR156g-5p;	KAD7479789.1	LRR receptor-like serine threonine-protein kinase
E3N88_02944	6	mmi-cand14a;mmi-cand14b;mmi-miR477e;mmi-miR477d;mmi-miR477a;mmi-cand27;	KAD7479808.1	Pentatricopeptide repeat-containing protein
E3N88_02951	1	mmi-miR163;	KAD7479815.1	S-adenosylmethionine-dependent methyltransferase
E3N88_02958	1	mmi-miR3932b-5p;	KAD7479822.1	Carbohydrate-binding protein of the ER
E3N88_02989	2	mmi-miR166i-5p;mmi-miR166g-5p;	KAD7479853.1	Belongs to the protein kinase superfamily. Ser Thr protein kinase family
E3N88_03015	1	mmi-miR156v-5p;	KAD7479879.1	DnaJ protein homolog
E3N88_03016	1	mmi-miR866-3p;	KAD7479880.1	magnesium transporter
E3N88_03034	7	mmi-miR156h-5p;mmi-cand122a;mmi-cand122b;mmi-cand122c;mmi-miR157d-5p;mmi-miR157a-5p;mmi-miR156i-5p;	KAD7479898.1	Proline-, glutamic acid- and leucine-rich protein
E3N88_03053	1	mmi-miR156v-5p;	KAD7479917.1	DnaJ protein homolog
E3N88_03073	2	mmi-miR845a;mmi-miR845c;	KAD7479937.1	Proline-, glutamic acid- and leucine-rich protein
E3N88_03089	1	mmi-miR158a-5p;	KAD7479953.1	Belongs to the cytochrome P450 family
E3N88_03101	4	mmi-miR393a-5p;mmi-miR393c-5p;mmi-miR393e-5p;mmi-miR393d-5p;	KAD7479965.1	Myotubularin-like phosphatase domain
E3N88_03131	1	mmi-miR168b-3p;	KAD7479995.1	Early transcription elongation factor of RNA pol II, NGN section
E3N88_03132	2	mmi-miR390a-3p;mmi-cand17;	KAD7479996.1	Glycine-rich RNA-binding protein
E3N88_03139	6	mmi-miR172g-3p;mmi-miR172g-3p;mmi-miR172e-3p;mmi-miR172e-3p;mmi-miR172b-3p;mmi-miR172b-3p;	KAD7480003.1	Domain associated at C-terminal with AAA
E3N88_03145	1	mmi-miR166e-5p;	KAD7480009.1	lysine-specific demethylase
E3N88_03151	15	mmi-miR160f-5p;mmi-miR160h-5p;mmi-miR160a-5p;mmi-miR160e-5p;mmi-miR160b-5p;mmi-miR160c-5p;mmi-miR160g-5p;mmi-miR160d-5p;mmi-miR396o-5p;mmi-miR396n-5p;mmi-miR396m-5p;mmi-miR396h-5p;mmi-miR396a-5p;mmi-miR396b-5p;mmi-miR396j-5p;	KAD7480015.1	Auxin response factors (ARFs) are transcriptional factors that bind specifically to the DNA sequence 5'-TGTCTC-3' found in the auxin-responsive promoter elements (AuxREs)
E3N88_03162	1	mmi-cand1;	KAD7480026.1	Thioredoxin-like
E3N88_03172	3	mmi-miR403c-3p;mmi-miR403a-3p;mmi-miR403b-3p;	KAD7480036.1	RING-H2 zinc finger domain
E3N88_03182	1	mmi-cand114;	KAD7480046.1	Vacuolar protein sorting-associated protein
E3N88_03194	1	mmi-miR172b-5p;	KAD7480058.1	RING/Ubox like zinc-binding domain
E3N88_03202	1	mmi-cand10;	KAD7480066.1	Protein of unknown function (DUF674)
E3N88_03204	1	mmi-miR403b-5p;	KAD7480068.1	ABC transporter B family member
E3N88_03224	1	mmi-cand121;	KAD7480088.1	RING-H2 finger protein
E3N88_03225	5	mmi-cand119;mmi-miR396k-5p;mmi-miR396f-5p;mmi-miR396g-5p;mmi-miR396c-5p;	KAD7480089.1	-
E3N88_03228	3	mmi-miR396b-3p;mmi-miR396a-3p;mmi-miR396c-3p;	KAD7480092.1
E3N88_03246	1	mmi-miR167e-5p;	KAD7480110.1	Peptidyl-prolyl cis-trans isomerase
E3N88_03249	1	mmi-miR5368;	KAD7480113.1	-
E3N88_03250	1	mmi-miR827;	KAD7480114.1	L-type lectin-domain containing receptor kinase S.4-like
E3N88_03267	1	mmi-miR395c;	KAD7480131.1	Protease inhibitor seed storage lipid transfer family protein
E3N88_03288	3	mmi-miR858e;mmi-miR858b;mmi-miR858a;	KAD7480152.1	SANT SWI3, ADA2, N-CoR and TFIIIB'' DNA-binding domains
E3N88_03295	1	mmi-cand1;	KAD7480159.1	-
E3N88_03304	1	mmi-miR167e-5p;	KAD7480168.1	Peptidyl-prolyl cis-trans isomerase
E3N88_03308	1	mmi-miR827;	KAD7480172.1	L-type lectin-domain containing receptor kinase S.4-like
E3N88_03310	1	mmi-miR395c;	KAD7480174.1	Ribulose bisphosphate carboxylase oxygenase activase
E3N88_03343	3	mmi-miR858e;mmi-miR858b;mmi-miR858a;	KAD7480207.1	SANT SWI3, ADA2, N-CoR and TFIIIB'' DNA-binding domains
E3N88_03369	1	mmi-cand109;	KAD7480233.1	Putative S-adenosyl-L-methionine-dependent methyltransferase
E3N88_03382	1	mmi-miR172a-5p;	KAD7480246.1	phosphatase 2C
E3N88_03383	1	mmi-miR5538;	KAD7480247.1	Anaphase-promoting complex subunit
E3N88_03403	1	mmi-miR159l-3p;	KAD7480267.1	Sedoheptulose-1,7-bisphosphatase(SBPase)
E3N88_03413	1	mmi-cand38;	KAD7480277.1	Hs1pro-1 N-terminus
E3N88_03447	1	mmi-miR8175;	KAD7480311.1
E3N88_03448	1	mmi-miR395c;	KAD7480312.1	Transducin WD40 repeat-like superfamily protein
E3N88_03452	2	mmi-cand48a;mmi-cand48b;	KAD7480316.1	Cyclin
E3N88_03457	1	mmi-miR5523;	KAD7480321.1	Polycomb group protein EMBRYONIC FLOWER
E3N88_03475	1	mmi-miR403b-5p;	KAD7480339.1	Isochorismate synthase(ICS)
E3N88_03479	1	mmi-miR395c;	KAD7480343.1	Transducin WD40 repeat-like superfamily protein
E3N88_03487	1	mmi-miR5523;	KAD7480351.1	Polycomb group protein EMBRYONIC FLOWER
E3N88_03542	7	mmi-miR172c-3p;mmi-miR172a-3p;mmi-miR172f-3p;mmi-miR172l-3p;mmi-miR172n-3p;mmi-cand31a;mmi-cand31b;	KAD7480406.1	Removal of H(2)O(2), oxidation of toxic reductants, biosynthesis and degradation of lignin, suberization, auxin catabolism, response to environmental stresses such as wounding, pathogen attack and oxidative stress
E3N88_03566	4	mmi-miR858d;mmi-miR858f;mmi-miR858e;mmi-miR858a;	KAD7480430.1	SANT SWI3, ADA2, N-CoR and TFIIIB'' DNA-binding domains
E3N88_03573	1	mmi-miR396p-5p;	KAD7480437.1	Transcription factor
E3N88_03574	3	mmi-miR395e;mmi-miR395h;mmi-miR395g;	KAD7480438.1	Leucine-rich repeat receptor protein kinase
E3N88_03577	5	mmi-miR396b-3p;mmi-miR396a-3p;mmi-miR396c-3p;mmi-cand118;mmi-miR396d-3p;	KAD7480441.1	START domain
E3N88_03579	1	mmi-miR845b;	KAD7480443.1	DNA RNA polymerases superfamily protein
E3N88_03596	7	mmi-miR172c-3p;mmi-miR172a-3p;mmi-miR172f-3p;mmi-miR172l-3p;mmi-miR172n-3p;mmi-cand31a;mmi-cand31b;	KAD7480460.1	Removal of H(2)O(2), oxidation of toxic reductants, biosynthesis and degradation of lignin, suberization, auxin catabolism, response to environmental stresses such as wounding, pathogen attack and oxidative stress
E3N88_03628	1	mmi-cand7;	KAD7480492.1	Dihydrofolate synthetase
E3N88_03631	2	mmi-cand53;mmi-miR396i-5p;	KAD7480495.1	Peptidase family M41
E3N88_03648	1	mmi-cand41;	KAD7480512.1	DNA-binding protein
E3N88_03650	2	mmi-miR159i-3p;mmi-miR159r-3p;	KAD7480514.1	Zinc finger with UFM1-specific peptidase domain
E3N88_03654	15	mmi-cand125a;mmi-cand125b;mmi-cand125c;mmi-cand61;mmi-cand125d;mmi-cand125e;mmi-cand125f;mmi-cand72;mmi-cand125g;mmi-cand125h;mmi-cand125i;mmi-cand125j;mmi-cand124;mmi-miR166y-3p;mmi-miR166ae-3p;	KAD7480518.1
E3N88_03664	1	mmi-cand41;	KAD7480528.1	DNA-binding protein
E3N88_03666	3	mmi-miR159i-3p;mmi-miR159r-3p;mmi-cand121;	KAD7480530.1	Zinc finger with UFM1-specific peptidase domain
E3N88_03668	1	mmi-cand11;	KAD7480532.1	Region found in RelA / SpoT proteins
E3N88_03671	2	mmi-cand123a;mmi-cand123b;	KAD7480535.1	RNA polymerase subunit beta(rpoC2)
E3N88_03687	2	mmi-miR2111a-5p;mmi-miR2111c-5p;	KAD7116419.1	POT family
E3N88_03698	34	mmi-miR156z-5p;mmi-miR156f-5p;mmi-miR156x-5p;mmi-miR156ac-5p;mmi-miR156p-5p;mmi-miR156m-5p;mmi-miR156b-5p;mmi-miR156q-5p;mmi-miR156a-5p;mmi-miR156c-5p;mmi-miR156ab-5p;mmi-cand122a;mmi-cand122b;mmi-cand122c;mmi-miR156v-5p;mmi-miR156g-5p;mmi-miR156d-5p;mmi-miR156y-5p;mmi-miR157d-5p;mmi-miR156s-5p;mmi-miR156e-5p;mmi-miR157a-5p;mmi-miR156i-5p;mmi-miR156u-5p;mmi-miR156l-5p;mmi-miR156j-5p;mmi-miR156o-5…	KAD7116430.1	SBP domain
E3N88_03700	1	mmi-cand10;	KAD7116432.1	Cytochrome p450
E3N88_03702	11	mmi-miR845a;mmi-miR4995;mmi-cand122a;mmi-cand122b;mmi-cand122c;mmi-miR157d-5p;mmi-miR157a-5p;mmi-miR156i-5p;mmi-cand66;mmi-miR166ag-3p;mmi-miR156h-5p;	KAD7116434.1	ATP-dependent RNA helicase
E3N88_03703	3	mmi-miR395e;mmi-miR395h;mmi-miR395g;	KAD7116435.1	Divergent PAP2 family
E3N88_03714	2	mmi-miR5139b;mmi-miR8155b;	KAD7116446.1
E3N88_03733	13	mmi-miR166ac-3p;mmi-cand57a;mmi-cand57b;mmi-cand63;mmi-cand55;mmi-cand62;mmi-cand58a;mmi-cand51;mmi-cand57c;mmi-cand57d;mmi-cand58b;mmi-cand56;mmi-miR166e-3p;	KAD7116465.1
E3N88_03743	1	mmi-miR845b;	KAD7116475.1	threonine-tRNA ligase
E3N88_03744	9	mmi-miR172c-3p;mmi-miR172a-3p;mmi-miR172f-3p;mmi-miR172l-3p;mmi-miR172n-3p;mmi-miR172h-3p;mmi-miR172g-3p;mmi-miR172e-3p;mmi-miR172b-3p;	KAD7116476.1	Glycosyltransferase family 20
E3N88_03749	16	mmi-miR396l-5p;mmi-miR396o-5p;mmi-miR396n-5p;mmi-miR396m-5p;mmi-miR396h-5p;mmi-miR396a-5p;mmi-miR396b-5p;mmi-miR396j-5p;mmi-miR159o-3p;mmi-miR159e-3p;mmi-miR159n-3p;mmi-cand119;mmi-miR396k-5p;mmi-miR396f-5p;mmi-miR396g-5p;mmi-miR396c-5p;	KAD7116481.1	-
E3N88_03768	2	mmi-cand26a;mmi-cand26b;	KAD7116500.1	GDA1/CD39 (nucleoside phosphatase) family
E3N88_03770	1	mmi-miR168c-3p;	KAD7116502.1	gag-polypeptide of LTR copia-type
E3N88_03797	1	mmi-miR166d-3p;	KAD7116529.1
E3N88_03798	1	mmi-miR4995;	KAD7116530.1	cysteine-rich RLK (RECEPTOR-like protein kinase) 8
E3N88_03802	2	mmi-miR845a;mmi-miR845c;	KAD7116534.1	-
E3N88_03810	3	mmi-miR5139b;mmi-miR5139a;mmi-miR8155b;	KAD7116542.1	mediator of RNA polymerase II transcription subunit
E3N88_03830	2	mmi-miR845a;mmi-miR845c;	KAD7116562.1	-
E3N88_03835	1	mmi-miR4995;	KAD7116567.1	cysteine-rich RLK (RECEPTOR-like protein kinase) 8
E3N88_03837	1	mmi-miR166d-3p;	KAD7116569.1
E3N88_03855	1	mmi-miR172a-5p;	KAD7116587.1	Phosphatidylinositol-4-phosphate 5-Kinase
E3N88_03856	1	mmi-miR7804-5p;	KAD7116588.1	DnaJ molecular chaperone homology domain
E3N88_03867	1	mmi-miR164f-5p;	KAD7116599.1	Endoglucanase(GH9B6)
E3N88_03888	2	mmi-cand117;mmi-miR395c;	KAD7116620.1	May act as a component of the auxin efflux carrier(PIN4)
E3N88_03890	1	mmi-miR7804-5p;	KAD7116622.1	DnaJ molecular chaperone homology domain
E3N88_03893	1	mmi-miR172a-5p;	KAD7116625.1	Phosphatidylinositol-4-phosphate 5-Kinase
E3N88_03904	3	mmi-cand101a;mmi-cand101b;mmi-miR166i-3p;	KAD7116636.1	Pentatricopeptide repeat-containing protein At1g22960
E3N88_03909	4	mmi-miR171d-3p;mmi-miR171l-3p;mmi-miR171h-3p;mmi-miR170-3p;	KAD7116641.1	isoform X1
E3N88_03920	5	mmi-miR858d;mmi-miR858f;mmi-miR858e;mmi-miR858b;mmi-miR858a;	KAD7116652.1	Transcription factor
E3N88_03951	1	mmi-cand50;	KAD7116683.1	leucine-rich repeat receptor-like serine threonine-protein kinase
E3N88_03953	6	mmi-cand15;mmi-cand108a;mmi-cand108b;mmi-miR172d-3p;mmi-cand31a;mmi-cand31b;	KAD7116685.1	GC-rich sequence DNA-binding factor-like protein
E3N88_03958	1	mmi-cand11;	KAD7116690.1	spliceosomal complex assembly
E3N88_03967	1	mmi-cand40;	KAD7116699.1	Prolyl oligopeptidase, N-terminal beta-propeller domain
E3N88_03970	1	mmi-miR161.1;	KAD7116702.1	Pentatricopeptide repeat-containing protein
E3N88_03971	1	mmi-miR169a-3p;	KAD7116703.1
E3N88_03974	1	mmi-miR167e-5p;	KAD7116706.1
E3N88_03978	1	mmi-miR167e-5p;	KAD7116710.1
E3N88_03987	3	mmi-miR845c;mmi-miR845a;mmi-miR845b;	KAD7116719.1
E3N88_03998	1	mmi-miR163;	KAD7116730.1	Belongs to the cyclin family(SDS)
E3N88_04001	3	mmi-cand101a;mmi-cand101b;mmi-miR166i-3p;	KAD7116733.1	transcription factor
E3N88_04006	2	mmi-cand28a;mmi-cand28b;	KAD7116738.1	ER to Golgi vesicle-mediated transport
E3N88_04038	2	mmi-cand31a;mmi-cand31b;	KAD7116770.1
E3N88_04040	2	mmi-miR845c;mmi-miR845a;	KAD7116772.1
E3N88_04046	2	mmi-miR862-3p;mmi-miR167h-5p;	KAD7116778.1	Biotin carboxylase
E3N88_04048	4	mmi-miR395l;mmi-miR395f;mmi-miR395a;mmi-miR166a-5p;	KAD7116780.1	Pre-mRNA-splicing factor ATP-dependent RNA helicase
E3N88_04052	1	mmi-miR7804-5p;	KAD7116784.1	Protein of unknown function (DUF3223)
E3N88_04058	1	mmi-miR171b-5p;	KAD7116790.1	PPR repeat
E3N88_04064	1	mmi-miR8155b;	KAD7116796.1	Triose phosphate phosphate translocator
E3N88_04065	6	mmi-cand127;mmi-miR159c-3p;mmi-miR159a-3p;mmi-miR159m-3p;mmi-miR159d-3p;mmi-miR159b-3p;	KAD7116797.1	Triose phosphate phosphate translocator
E3N88_04066	1	mmi-miR5139b;	KAD7116798.1
E3N88_04068	8	mmi-miR171m-3p;mmi-miR171j-3p;mmi-miR171o-3p;mmi-miR171n-3p;mmi-miR171f-3p;mmi-miR171b-3p;mmi-miR171i-3p;mmi-miR171k-3p;	KAD7116800.1	Belongs to the Casparian strip membrane proteins (CASP) family
E3N88_04077	1	mmi-miR159l-3p;	KAD7116809.1	Belongs to the class I-like SAM-binding methyltransferase superfamily. Cation-independent O- methyltransferase family
E3N88_04079	6	mmi-miR5139b;mmi-miR5139a;mmi-miR8155b;mmi-miR8155a;mmi-miR845b;mmi-cand6;	KAD7116811.1	Belongs to the class I-like SAM-binding methyltransferase superfamily. Cation-independent O- methyltransferase family
E3N88_04087	7	mmi-cand108a;mmi-cand108b;mmi-miR172h-3p;mmi-miR172g-3p;mmi-miR172e-3p;mmi-miR172b-3p;mmi-miR172d-3p;	KAD7116819.1	f-box protein
E3N88_04121	1	mmi-cand117;	KAD7116853.1	Pentatricopeptide repeat-containing protein At1g30610
E3N88_04125	18	mmi-miR319n;mmi-miR319d;mmi-miR319k;mmi-miR319r;mmi-miR319a;mmi-miR319b;mmi-miR319g;mmi-miR319c;mmi-miR319f;mmi-miR319l;mmi-miR159o-3p;mmi-miR159e-3p;mmi-miR159n-3p;mmi-cand44;mmi-miR319q;mmi-miR319o;mmi-miR159j-3p;mmi-miR319i;	KAD7116857.1	Transcription factor
E3N88_04130	1	mmi-miR845b;	KAD7116862.1	Domain of unknown function (DUF4219)
E3N88_04141	2	mmi-cand61;mmi-cand46;	KAD7116873.1	Ribulose bisphosphate carboxylase large chain
E3N88_04150	1	mmi-miR395g;	KAD7116882.1	Hydrolyzes ATP, and can also hydrolyze GTP with lower efficiency. Has lower affinity for GTP
E3N88_04164	3	mmi-miR845c;mmi-miR845a;mmi-miR845c;	KAD7116896.1	-
E3N88_04166	2	mmi-miR845c;mmi-miR845a;	KAD7116898.1	-
E3N88_04169	5	mmi-miR396p-5p;mmi-cand53;mmi-cand21;mmi-miR396i-5p;mmi-miR395h;	KAD7116901.1	GAG-pre-integrase domain
E3N88_04181	7	mmi-cand105;mmi-miR166v-3p;mmi-cand87;mmi-miR166d-3p;mmi-cand73;mmi-cand74a;mmi-cand74b;	KAD7116913.1	Glycosyl hydrolases family 17
E3N88_04186	2	mmi-miR168e-3p;mmi-miR168a-3p;	KAD7116918.1
E3N88_04202	2	mmi-cand20;mmi-cand52;	KAD7116934.1	PHD finger family protein
E3N88_04204	3	mmi-miR845a;mmi-cand32;mmi-miR394d;	KAD7116936.1	PHD finger family protein
E3N88_04205	1	mmi-miR158a-5p;	KAD7116937.1	Carotenoid 9,10(9',10')-cleavage dioxygenase(CCD1)
E3N88_04209	1	mmi-miR172b-5p;	KAD7116941.1	protein kinase activity
E3N88_04215	2	mmi-miR165a-5p;mmi-miR166f-5p;	KAD7116947.1	NAF domain(CIPK12)
E3N88_04223	1	mmi-miR6173;	KAD7116955.1	DNA-directed RNA polymerase(rpoB)
E3N88_04225	1	mmi-miR7804-5p;	KAD7116957.1	Ras-related protein
E3N88_04235	3	mmi-miR5139b;mmi-miR8155b;mmi-miR947;	KAD7116967.1	transposition, RNA-mediated
E3N88_04239	5	mmi-cand106a;mmi-cand107a;mmi-cand107b;mmi-cand107c;mmi-cand106b;	KAD7116971.1	DNA RNA polymerases superfamily protein
E3N88_04244	3	mmi-miR166x-3p;mmi-miR166o-3p;mmi-miR166u-3p;	KAD7116976.1	BTB POZ domain-containing protein
E3N88_04246	2	mmi-cand120a;mmi-cand120b;	KAD7116978.1
E3N88_04248	2	mmi-cand120a;mmi-cand120b;	KAD7116980.1
E3N88_04252	1	mmi-miR5538;	KAD7116984.1	Ribosomal Proteins L2, C-terminal domain(rpl2)
E3N88_04254	2	mmi-cand41;mmi-miR159s-3p;	KAD7116986.1	DNA-dependent RNA polymerase catalyzes the transcription of DNA into RNA using the four ribonucleoside triphosphates as substrates(rpoC1)
E3N88_04274	1	mmi-miR6173;	KAD7117006.1	-
E3N88_04276	2	mmi-miR6173;mmi-miR5368;	KAD7117008.1	50S ribosomal protein L14, chloroplastic
E3N88_04288	2	mmi-miR393f-5p;mmi-miR159i-3p;	KAD7117020.1	CAAX prenyl protease 1 homolog
E3N88_04316	2	mmi-miR5139b;mmi-miR8155b;	KAD7117048.1	transposition, RNA-mediated
E3N88_04327	1	mmi-miR5139b;	KAD7117059.1
E3N88_04331	1	mmi-miR156r-5p;	KAD7117063.1	Catalyzes the reversible reaction in which hydroxymethyl group from 5,10-methylenetetrahydrofolate is transferred onto alpha-ketoisovalerate to form ketopantoate(KPHMT1)
E3N88_04334	2	mmi-miR166b-5p;mmi-miR166b-5p;	KAD7117066.1
E3N88_04336	2	mmi-miR5139b;mmi-miR8155b;	KAD7117068.1
E3N88_04363	1	mmi-miR5139b;	KAD7117095.1	DNA RNA polymerases superfamily protein
E3N88_04369	1	mmi-miR5083;	KAD7117101.1	Rab subfamily of small GTPases
E3N88_04372	1	mmi-miR7804-5p;	KAD7117104.1	GDSL-like Lipase/Acylhydrolase
E3N88_04386	2	mmi-miR8175;mmi-miR397a;	KAD7117118.1
E3N88_04389	1	mmi-cand113;	KAD7117121.1
E3N88_04404	1	mmi-miR167a-3p;	KAD7117136.1	Belongs to the 'GDSL' lipolytic enzyme family
E3N88_04414	1	mmi-miR403a-5p;	KAD7117146.1	zinc-RING finger domain
E3N88_04419	1	mmi-cand20;	KAD7117151.1	ethylene-responsive transcription factor
E3N88_04429	7	mmi-miR319j;mmi-miR159h-3p;mmi-miR159c-3p;mmi-miR159a-3p;mmi-miR159m-3p;mmi-miR159d-3p;mmi-miR159b-3p;	KAD7117161.1	serine threonine-protein kinase At4g35230
E3N88_04438	8	mmi-cand123a;mmi-cand123a;mmi-cand123a;mmi-cand123a;mmi-cand123b;mmi-cand123b;mmi-cand123b;mmi-cand123b;	KAD7117170.1	synthase 3
E3N88_04462	1	mmi-miR169a-3p;	KAD7117194.1	DNA-binding domain in plant proteins such as APETALA2 and EREBPs
E3N88_04473	2	mmi-miR393f-5p;mmi-miR319p;	KAD7117205.1	ATP synthase subunit delta'
E3N88_04481	2	mmi-miR845c;mmi-miR845b;	KAD7117213.1	Vacuolar protein sorting-associated protein 20 homolog 2-like
E3N88_04491	1	mmi-miR159s-3p;	KAD7117223.1	Sn1-specific diacylglycerol lipase
E3N88_04512	2	mmi-miR159r-3p;mmi-miR159i-3p;	KAD7117244.1	peptidyl-prolyl cis-trans isomerase activity(CWC27)
E3N88_04514	1	mmi-miR845b;	KAD7117246.1
E3N88_04515	1	mmi-cand117;	KAD7117247.1
E3N88_04539	3	mmi-miR845c;mmi-miR845a;mmi-miR8155a;	KAD7117271.1	Reverse transcriptase (RNA-dependent DNA polymerase)
E3N88_04542	1	mmi-miR845b;	KAD7117274.1
E3N88_04552	5	mmi-miR845c;mmi-miR845a;mmi-cand52;mmi-miR845c;mmi-cand20;	KAD7117284.1	serine threonine-protein kinase
E3N88_04562	1	mmi-miR395g;	KAD7117294.1
E3N88_04565	1	mmi-miR845b;	KAD7117297.1
E3N88_04566	1	mmi-miR160a-3p;	KAD7117298.1	isoform X1
E3N88_04577	1	mmi-cand41;	KAD7117309.1	ubiE/COQ5 methyltransferase family
E3N88_04583	3	mmi-miR845c;mmi-miR845a;mmi-cand11;	KAD7117315.1	Cysteine-rich receptor-like protein kinase
E3N88_04609	2	mmi-cand111;mmi-miR779.2;	KAD7117341.1	Cysteine-rich receptor-like protein kinase
E3N88_04611	11	mmi-miR845c;mmi-miR7804-5p;mmi-miR7804-5p;mmi-miR845a;mmi-miR158a-3p;mmi-miR158b-3p;mmi-miR5139b;mmi-miR171b-5p;mmi-miR8175;mmi-miR8155b;mmi-miR6114-3p;	KAD7117343.1	Belongs to the protein kinase superfamily
E3N88_04614	3	mmi-cand126;mmi-cand126;mmi-cand25;	KAD7117346.1	Belongs to the protein kinase superfamily
E3N88_04618	3	mmi-miR5139b;mmi-miR5139a;mmi-miR8155b;	KAD7117350.1	gag-polypeptide of LTR copia-type
E3N88_04619	1	mmi-miR166d-3p;	KAD7117351.1	Cysteine-rich receptor-like protein kinase
E3N88_04622	9	mmi-miR845c;mmi-miR845a;mmi-miR395l;mmi-miR395f;mmi-miR395a;mmi-miR395d;mmi-miR395b;mmi-cand13a;mmi-cand13b;	KAD7117354.1	DNA RNA polymerases superfamily protein
E3N88_04631	2	mmi-miR5139b;mmi-miR8155b;	KAD7117363.1	Galactose binding lectin domain
E3N88_04641	6	mmi-miR393f-5p;mmi-miR393a-5p;mmi-miR393b-5p;mmi-miR393c-5p;mmi-miR393e-5p;mmi-miR393d-5p;	KAD7117373.1	transport inhibitor response
E3N88_04653	1	mmi-miR4995;	KAD7117385.1	receptor-like protein kinase
E3N88_04657	3	mmi-miR8155a;mmi-miR8155b;mmi-miR5139b;	KAD7117389.1	Mitochondrial protein
E3N88_04670	2	mmi-miR7804-5p;mmi-miR395g;	KAD7117402.1	Core-2/I-Branching enzyme
E3N88_04673	1	mmi-cand117;	KAD7117405.1
E3N88_04716	1	mmi-miR166k-3p;	KAD7117448.1	-
E3N88_04723	4	mmi-miR159o-3p;mmi-miR159e-3p;mmi-miR159n-3p;mmi-miR159j-3p;	KAD7117455.1	Belongs to the SKP1 family
E3N88_04730	5	mmi-miR8175;mmi-miR477e;mmi-miR477d;mmi-miR477a;mmi-cand27;	KAD7117462.1	transposition, RNA-mediated
E3N88_04745	1	mmi-miR167a-3p;	KAD7117477.1	lysine-specific demethylase
E3N88_04747	1	mmi-miR7804-5p;	KAD7117479.1	Filament-like plant protein
E3N88_04749	3	mmi-miR845c;mmi-miR845a;mmi-cand113;	KAD7117481.1	Tumour-associated protein
E3N88_04752	6	mmi-miR398f;mmi-miR398j;mmi-miR398i;mmi-miR398b;mmi-miR398a;mmi-miR398c;	KAD7117484.1	cyclin-dependent kinase
E3N88_04756	1	mmi-miR845b;	KAD7117488.1	Haloacid dehalogenase-like hydrolase
E3N88_04758	8	mmi-miR530e;mmi-miR530c;mmi-miR530b;mmi-miR530d;mmi-miR530a;mmi-miR166i-5p;mmi-miR166g-5p;mmi-cand16;	KAD7117490.1
E3N88_04787	3	mmi-miR396p-5p;mmi-cand21;mmi-miR396p-5p;	KAD7117519.1	Aldo/keto reductase family
E3N88_04789	2	mmi-miR171p-3p;mmi-miR171c-3p;	KAD7117521.1	tRNA-dihydrouridine(47) synthase NAD(P)( )
E3N88_04798	2	mmi-cand32;mmi-cand19;	KAD7117530.1	Protein of unknown function (DUF632)
E3N88_04805	14	mmi-cand92a;mmi-cand91;mmi-cand92b;mmi-miR166k-3p;mmi-miR166ah-3p;mmi-cand57a;mmi-cand57b;mmi-cand55;mmi-cand58a;mmi-cand57c;mmi-cand57d;mmi-cand58b;mmi-cand56;mmi-miR166e-3p;	KAD7117537.1	Protein SCAI
E3N88_04814	4	mmi-miR5139b;mmi-miR5139a;mmi-miR8155b;mmi-miR8155a;	KAD7117546.1
E3N88_04818	1	mmi-miR403a-5p;	KAD7117550.1
E3N88_04819	1	mmi-miR7804-5p;	KAD7117551.1	Targeting protein for Xklp2 (TPX2)
E3N88_04821	1	mmi-miR7804-5p;	KAD7117553.1	Targeting protein for Xklp2 (TPX2)
E3N88_04823	1	mmi-miR7804-5p;	KAD7117555.1	-
E3N88_04834	45	mmi-cand65;mmi-cand64;mmi-miR166f-3p;mmi-cand84a;mmi-cand79;mmi-cand82;mmi-cand75a;mmi-cand80;mmi-cand77a;mmi-cand89;mmi-cand83a;mmi-cand90a;mmi-cand93;mmi-cand77b;mmi-cand83b;mmi-cand83c;mmi-cand83d;mmi-cand78a;mmi-cand78b;mmi-cand75b;mmi-cand76;mmi-cand78c;mmi-cand78d;mmi-cand88a;mmi-cand88b;mmi-cand88c;mmi-cand94;mmi-cand90b;mmi-cand84b;mmi-cand84c;mmi-cand84d;mmi-cand81;mmi-miR166l-3p;mmi-miR…	KAD7117566.1	Zinc finger protein
E3N88_04837	1	mmi-miR5139b;	KAD7117569.1
E3N88_04853	3	mmi-cand103a;mmi-cand103b;mmi-cand102;	KAD7117585.1	-
E3N88_04855	1	mmi-miR858f;	KAD7117587.1	transcription factor
E3N88_04862	1	mmi-miR947;	KAD7117594.1	65-kDa microtubule-associated protein
E3N88_04926	1	mmi-miR947;	KAD7117658.1	DNA RNA polymerases superfamily protein
E3N88_04933	1	mmi-cand6;	KAD7117665.1
E3N88_04941	1	mmi-miR845b;	KAD7117673.1	serine-type endopeptidase activity(TYSND1)
E3N88_04954	3	mmi-miR845a;mmi-miR845c;mmi-cand50;	KAD7117686.1	Peptidyl-prolyl cis-trans isomerase
E3N88_04955	2	mmi-miR845a;mmi-miR845c;	KAD7117687.1	-
E3N88_04972	1	mmi-miR157d-5p;	KAD7117704.1	Cell cycle checkpoint protein
E3N88_04974	2	mmi-miR845a;mmi-cand121;	KAD7117706.1	Vacuolar protein sorting-associated protein
E3N88_05001	1	mmi-miR395g;	KAD7117733.1
E3N88_05003	1	mmi-cand117;	KAD7117735.1	Binds to the 60S ribosomal subunit and prevents its association with the 40S ribosomal subunit to form the 80S initiation complex in the cytoplasm. May also be involved in ribosome biogenesis(EIF6)
E3N88_05012	2	mmi-cand13a;mmi-cand13b;	KAD7117744.1	Protein REVEILLE 1-like isoform X1
E3N88_05046	1	mmi-miR391-3p;	KAD7117778.1	ADP-ribosylation factor family
E3N88_05057	1	mmi-miR7804-5p;	KAD7117789.1	isoform X1
E3N88_05058	1	mmi-miR170-3p;	KAD7117790.1	Mitochondrial protein
E3N88_05066	3	mmi-miR156z-5p;mmi-miR156f-5p;mmi-miR156x-5p;	KAD7117798.1	Sulfotransferase domain
E3N88_05073	1	mmi-miR159l-3p;	KAD7117805.1	Cytochrome p450
E3N88_05076	1	mmi-miR159l-3p;	KAD7117808.1	Belongs to the cytochrome P450 family
E3N88_05078	1	mmi-miR159l-3p;	KAD7117810.1	Cytochrome p450
E3N88_05080	1	mmi-miR159l-3p;	KAD7117812.1	Belongs to the cytochrome P450 family
E3N88_05081	1	mmi-miR159l-3p;	KAD7117813.1	Belongs to the cytochrome P450 family
E3N88_05103	18	mmi-miR319n;mmi-miR319d;mmi-miR319k;mmi-miR319r;mmi-miR319a;mmi-miR319b;mmi-miR319g;mmi-miR319c;mmi-miR319f;mmi-miR319l;mmi-miR159o-3p;mmi-miR159e-3p;mmi-miR159n-3p;mmi-cand44;mmi-miR319q;mmi-miR319o;mmi-miR159j-3p;mmi-miR319i;	KAD7117835.1	Transcription factor
E3N88_05112	2	mmi-miR167l-5p;mmi-cand6;	KAD7117844.1	Auxin response factors (ARFs) are transcriptional factors that bind specifically to the DNA sequence 5'-TGTCTC-3' found in the auxin-responsive promoter elements (AuxREs)
E3N88_05113	1	mmi-miR172b-5p;	KAD7117845.1	Belongs to the glycosyl hydrolase 47 family
E3N88_05135	1	mmi-miR403a-5p;	KAD7117867.1	WRKY Transcription Factor(WRKY65)
E3N88_05145	1	mmi-cand113;	KAD7117877.1	dual specificity protein
E3N88_05146	2	mmi-miR845c;mmi-miR845a;	KAD7117878.1	Ubiquitin-like modifier-activating enzyme atg7
E3N88_05149	3	mmi-miR156z-5p;mmi-miR156f-5p;mmi-miR156x-5p;	KAD7117881.1	Belongs to the Ca(2 ) cation antiporter (CaCA) (TC 2.A.19) family
E3N88_05151	2	mmi-miR8175;mmi-cand21;	KAD7117883.1
E3N88_05155	1	mmi-miR779.2;	KAD7117887.1	Reverse transcriptase (RNA-dependent DNA polymerase)
E3N88_05157	3	mmi-miR947;mmi-miR159l-3p;mmi-miR159s-3p;	KAD7117889.1	Auxin response factors (ARFs) are transcriptional factors that bind specifically to the DNA sequence 5'-TGTCTC-3' found in the auxin-responsive promoter elements (AuxREs)(ARF3)
E3N88_05196	5	mmi-miR393f-5p;mmi-miR393a-5p;mmi-miR393b-5p;mmi-miR393c-5p;mmi-miR393e-5p;	KAD7117928.1	Protein TRANSPORT INHIBITOR RESPONSE 1-like
E3N88_05199	3	mmi-miR858e;mmi-miR858b;mmi-miR858a;	KAD7117931.1	Myb-like DNA-binding domain
E3N88_05202	8	mmi-miR172a-5p;mmi-miR396o-5p;mmi-miR396n-5p;mmi-miR396m-5p;mmi-miR396h-5p;mmi-miR396a-5p;mmi-miR396b-5p;mmi-miR396j-5p;	KAD7117934.1	A domain family that is part of the cupin metalloenzyme superfamily.
E3N88_05219	1	mmi-miR156y-5p;	KAD7117951.1	Belongs to the cytochrome P450 family
E3N88_05220	4	mmi-miR172h-3p;mmi-miR172g-3p;mmi-miR172e-3p;mmi-miR172b-3p;	KAD7117952.1	Belongs to the small heat shock protein (HSP20) family
E3N88_05225	1	mmi-cand10;	KAD7117957.1	Removal of H(2)O(2), oxidation of toxic reductants, biosynthesis and degradation of lignin, suberization, auxin catabolism, response to environmental stresses such as wounding, pathogen attack and oxidative stress
E3N88_05231	5	mmi-miR156r-5p;mmi-cand66;mmi-miR166ag-3p;mmi-miR156ac-5p;mmi-miR156p-5p;	KAD7117963.1	Tyrosyl-DNA phosphodiesterase
E3N88_05235	1	mmi-cand11;	KAD7117967.1
E3N88_05249	2	mmi-cand31a;mmi-cand31b;	KAD7117981.1
E3N88_05251	1	mmi-miR779.2;	KAD7117983.1	Protein of unknown function (DUF3741)
E3N88_05252	2	mmi-miR5139b;mmi-miR5139a;	KAD7117984.1	Transcription initiation factor IIF, alpha subunit (TFIIF-alpha)
E3N88_05263	6	mmi-miR156z-5p;mmi-miR156f-5p;mmi-miR156x-5p;mmi-miR156g-5p;mmi-miR156ac-5p;mmi-miR156p-5p;	KAD6794367.1	Polypyrimidine tract-binding protein homolog
E3N88_05265	1	mmi-miR396e-5p;	KAD6794369.1	Pentatricopeptide repeat-containing protein
E3N88_05271	1	mmi-miR845b;	KAD6794375.1	CRAL/TRIO, N-terminal domain
E3N88_05284	1	mmi-miR166j-5p;	KAD6794388.1	Belongs to the protein kinase superfamily. Ser Thr protein kinase family
E3N88_05298	3	mmi-miR395l;mmi-miR395f;mmi-miR395a;	KAD6794402.1
E3N88_05306	2	mmi-miR845c;mmi-miR845a;	KAD6794410.1	TBC1 domain family member
E3N88_05307	1	mmi-miR156e-5p;	KAD6794411.1	Transcription initiation factor TFIID subunit
E3N88_05314	5	mmi-miR159o-3p;mmi-miR159e-3p;mmi-miR159n-3p;mmi-miR159l-3p;mmi-miR159s-3p;	KAD6794418.1	Thymidine kinase
E3N88_05316	2	mmi-miR845c;mmi-miR5139b;	KAD6794420.1	Zinc finger, C3HC4 type (RING finger)(COP1)
E3N88_05328	12	mmi-miR159s-3p;mmi-cand127;mmi-miR159l-3p;mmi-miR159j-3p;mmi-miR159c-3p;mmi-miR159a-3p;mmi-miR159m-3p;mmi-miR159d-3p;mmi-miR159b-3p;mmi-miR395c;mmi-cand28a;mmi-cand28b;	KAD6794432.1	Conserved gene of
E3N88_05335	1	mmi-miR399a;	KAD6794439.1	At2g24330-like
E3N88_05340	2	mmi-cand48a;mmi-cand48b;	KAD6794444.1	superfamily. Protein
E3N88_05343	2	mmi-cand14a;mmi-cand14b;	KAD6794447.1	LRR receptor-like serine threonine-protein kinase
E3N88_05350	2	mmi-miR166i-5p;mmi-miR166g-5p;	KAD6794454.1
E3N88_05359	1	mmi-miR947;	KAD6794463.1	Belongs to the iron ascorbate-dependent oxidoreductase family(GA2ox1)
E3N88_05360	5	mmi-miR168b-5p;mmi-miR168a-5p;mmi-miR168d-5p;mmi-miR168c-5p;mmi-miR168e-5p;	KAD6794464.1	Interactor of constitutive active ROPs
E3N88_05372	4	mmi-miR156u-5p;mmi-miR156l-5p;mmi-miR156k-5p;mmi-miR156t-5p;	KAD6794476.1	Glutamate-gated receptor that probably acts as non- selective cation channel
E3N88_05379	1	mmi-miR845b;	KAD6794483.1	transposition, RNA-mediated
E3N88_05380	1	mmi-cand117;	KAD6794484.1	Cytochrome p450
E3N88_05383	2	mmi-miR166i-5p;mmi-miR166g-5p;	KAD6794487.1
E3N88_05387	2	mmi-cand14a;mmi-cand14b;	KAD6794491.1	LRR receptor-like serine threonine-protein kinase
E3N88_05393	1	mmi-miR399a;	KAD6794497.1	At2g24330-like
E3N88_05399	12	mmi-miR866-3p;mmi-miR319k;mmi-miR319q;mmi-miR319r;mmi-miR319a;mmi-miR319b;mmi-miR319g;mmi-miR319c;mmi-miR319f;mmi-miR319l;mmi-miR319n;mmi-miR319d;	KAD6794503.1	Transcription factor(TCP3)
E3N88_05401	12	mmi-miR159s-3p;mmi-cand127;mmi-miR159l-3p;mmi-miR159j-3p;mmi-miR159c-3p;mmi-miR159a-3p;mmi-miR159m-3p;mmi-miR159d-3p;mmi-miR159b-3p;mmi-miR395c;mmi-cand28a;mmi-cand28b;	KAD6794505.1	Conserved gene of
E3N88_05408	1	mmi-cand30;	KAD6794512.1	Glutamate-gated receptor that probably acts as non- selective cation channel
E3N88_05413	2	mmi-miR394c;mmi-miR394a;	KAD6794517.1	TAF RNA Polymerase I subunit A
E3N88_05420	1	mmi-miR845b;	KAD6794524.1	Protein of unknown function (DUF3082)
E3N88_05436	2	mmi-cand32;mmi-cand19;	KAD6794540.1	E3 ubiquitin-protein ligase
E3N88_05446	1	mmi-cand126;	KAD6794550.1
E3N88_05457	1	mmi-cand11;	KAD6794561.1	Monothiol
E3N88_05465	1	mmi-miR7804-5p;	KAD6794569.1	Belongs to the ABC transporter superfamily. ABCG family. PDR (TC 3.A.1.205) subfamily
E3N88_05468	1	mmi-miR171b-5p;	KAD6794572.1	Belongs to the ABC transporter superfamily. ABCG family. PDR (TC 3.A.1.205) subfamily
E3N88_05477	3	mmi-miR845b;mmi-miR845b;mmi-miR827;	KAD6794581.1	Belongs to the iron ascorbate-dependent oxidoreductase family
E3N88_05497	3	mmi-cand32;mmi-miR156h-5p;mmi-cand19;	KAD6794601.1	Late embryogenesis abundant protein
E3N88_05499	1	mmi-miR172a-5p;	KAD6794603.1	Rop guanine nucleotide exchange factor 12-like
E3N88_05504	1	mmi-cand113;	KAD6794608.1	LETM1-like protein
E3N88_05519	2	mmi-cand32;mmi-cand19;	KAD6794623.1	E3 ubiquitin-protein ligase
E3N88_05530	1	mmi-miR156w-5p;	KAD6794634.1	Hydrolyzes glycerol-phospholipids at the terminal phosphodiesteric bond(PLDa1)
E3N88_05543	1	mmi-cand11;	KAD6794647.1	Monothiol
E3N88_05553	1	mmi-miR5139b;	KAD6794657.1	Belongs to the iron ascorbate-dependent oxidoreductase family
E3N88_05571	4	mmi-cand32;mmi-miR156h-5p;mmi-cand19;mmi-miR156d-3p;	KAD6794675.1	Late embryogenesis abundant protein
E3N88_05574	1	mmi-miR172a-5p;	KAD6794678.1	Rop guanine nucleotide exchange factor 12-like
E3N88_05593	10	mmi-miR156z-5p;mmi-miR156f-5p;mmi-miR156x-5p;mmi-miR156d-5p;mmi-miR156u-5p;mmi-miR156l-5p;mmi-miR156k-5p;mmi-miR156t-5p;mmi-miR156ac-5p;mmi-miR156p-5p;	KAD6794697.1	phosphatase 2A 55 kDa regulatory subunit B
E3N88_05598	1	mmi-cand10;	KAD6794702.1	Belongs to the cytochrome P450 family
E3N88_05601	2	mmi-cand9;mmi-miR172k-3p;	KAD6794705.1	Beta-galactosidase
E3N88_05606	1	mmi-cand20;	KAD6794710.1	Survival protein SurE
E3N88_05609	2	mmi-cand49a;mmi-cand49b;	KAD6794713.1	The pyruvate dehydrogenase complex catalyzes the overall conversion of pyruvate to acetyl-CoA and CO(2)
E3N88_05611	2	mmi-cand26a;mmi-cand26b;	KAD6794715.1	DNA-directed RNA polymerase I subunit
E3N88_05612	3	mmi-miR403c-3p;mmi-miR403a-3p;mmi-miR403b-3p;	KAD6794716.1	60S ribosomal protein L18a-like protein
E3N88_05627	1	mmi-miR7804-5p;	KAD6794731.1	isoform X1
E3N88_05632	1	mmi-miR7804-5p;	KAD6794736.1	BEST Arabidopsis thaliana protein match is COP1-interacting protein-related (TAIR AT1G72410.1)
E3N88_05635	1	mmi-miR169a-3p;	KAD6794739.1	Transcription factor
E3N88_05639	1	mmi-miR845b;	KAD6794743.1	Acts in the modification of cell walls via demethylesterification of cell wall pectin
E3N88_05649	1	mmi-cand126;	KAD6794753.1	exocyst complex component
E3N88_05657	1	mmi-miR7804-5p;	KAD6794761.1	Alpha N-terminal protein methyltransferase 1
E3N88_05661	1	mmi-miR156e-5p;	KAD6794765.1	Cysteine-rich receptor-like protein kinase
E3N88_05674	3	mmi-cand41;mmi-cand28a;mmi-cand28b;	KAD6794778.1	Belongs to the peptidase A1 family
E3N88_05675	1	mmi-cand41;	KAD6794779.1	Belongs to the peptidase A1 family
E3N88_05676	1	mmi-cand41;	KAD6794780.1	Belongs to the peptidase A1 family
E3N88_05677	1	mmi-miR4995;	KAD6794781.1	Belongs to the class-I aminoacyl-tRNA synthetase family
E3N88_05680	1	mmi-miR845b;	KAD6794784.1	E3 ubiquitin-protein ligase LUL4
E3N88_05681	5	mmi-miR845c;mmi-miR845a;mmi-miR169a-5p;mmi-miR169b-5p;mmi-cand41;	KAD6794785.1	Domain of unknown function DUF21
E3N88_05684	1	mmi-miR3932b-5p;	KAD6794788.1
E3N88_05689	1	mmi-miR4995;	KAD6794793.1	Belongs to the class-I aminoacyl-tRNA synthetase family
E3N88_05691	1	mmi-cand41;	KAD6794795.1	Belongs to the peptidase A1 family
E3N88_05692	3	mmi-cand28a;mmi-cand28b;mmi-cand41;	KAD6794796.1	Belongs to the peptidase A1 family
E3N88_05706	2	mmi-miR845c;mmi-miR396e-5p;	KAD6794810.1	Cysteine-rich receptor-like protein kinase
E3N88_05716	1	mmi-cand126;	KAD6794820.1	exocyst complex component
E3N88_05727	1	mmi-miR169a-3p;	KAD6794831.1	Transcription factor
E3N88_05738	1	mmi-cand117;	KAD6794842.1	Belongs to the TRAFAC class dynamin-like GTPase superfamily. Dynamin Fzo YdjA family
E3N88_05767	6	mmi-miR166d-3p;mmi-miR530e;mmi-miR530c;mmi-miR530b;mmi-miR530d;mmi-miR530a;	KAD6794871.1	Mitochondrial protein
E3N88_05774	1	mmi-miR157d-5p;	KAD6794878.1	26S proteasome regulatory subunit RPN13 isoform X1
E3N88_05784	1	mmi-miR394b;	KAD6794888.1	Serine threonine-protein kinase HT1-like
E3N88_05795	4	mmi-miR396p-5p;mmi-cand21;mmi-cand53;mmi-miR396i-5p;	KAD6794899.1	Protein of unknown function (DUF632)
E3N88_05798	1	mmi-miR169a-3p;	KAD6794902.1	homogentisate phytyltransferase 1(HPT1)
E3N88_05803	1	mmi-cand127;	KAD6794907.1	protein FAR1-RELATED SEQUENCE
E3N88_05820	1	mmi-miR159s-3p;	KAD6794924.1	Protein trichome birefringence-like 5
E3N88_05833	1	mmi-miR171e-3p;	KAD6794937.1	Proline-rich protein
E3N88_05836	2	mmi-miR156k-5p;mmi-miR156t-5p;	KAD6794940.1
E3N88_05857	2	mmi-miR394b;mmi-cand21;	KAD6794961.1	Leucine rich repeat N-terminal domain
E3N88_05867	2	mmi-miR5139b;mmi-miR8155b;	KAD6794971.1	DNA RNA polymerases superfamily protein
E3N88_05876	1	mmi-miR396e-5p;	KAD6794980.1	Belongs to the formin-like family
E3N88_05882	3	mmi-cand31a;mmi-cand31b;mmi-miR1425-5p;	KAD6794986.1	atfip1 v ,atfips5,fip1 v ,fips5
E3N88_05886	3	mmi-miR397b;mmi-miR397d;mmi-miR397c;	KAD6794990.1	glycerophosphoryl diester phosphodiesterase
E3N88_05894	1	mmi-miR156e-5p;	KAD6794998.1	Wax ester synthase-like Acyl-CoA acyltransferase domain
E3N88_05903	3	mmi-miR156j-5p;mmi-miR156o-5p;mmi-miR156w-5p;	KAD6795007.1	heparanase-like protein
E3N88_05916	1	mmi-miR8175;	KAD6795020.1
E3N88_05933	1	mmi-miR167h-5p;	KAD6795037.1	Topless-related protein
E3N88_05941	1	mmi-miR845c;	KAD6795045.1	Axial regulator YABBY
E3N88_05986	1	mmi-miR947;	KAD6795090.1	DNA RNA polymerases superfamily protein
E3N88_05988	2	mmi-cand48a;mmi-cand48b;	KAD6795092.1	Respiratory burst oxidase homolog protein
E3N88_05994	7	mmi-miR156h-5p;mmi-cand122a;mmi-cand122b;mmi-cand122c;mmi-miR157d-5p;mmi-miR157a-5p;mmi-miR156i-5p;	KAD6795098.1	DnaJ homolog subfamily C
E3N88_05995	1	mmi-cand20;	KAD6795099.1	Specifically methylates the N1 position of guanosine-37 in various cytoplasmic and mitochondrial tRNAs. Methylation is not dependent on the nature of the nucleoside 5' of the target nucleoside. This is the first step in the biosynthesis of wybutosine (yW), a modified base adjacent to the anticodon of tRNAs and required for accurate decoding
E3N88_05996	1	mmi-miR156e-5p;	KAD6795100.1	Transcription initiation factor TFIID subunit
E3N88_05999	1	mmi-cand10;	KAD6795103.1	Belongs to the enoyl-CoA hydratase isomerase family
E3N88_06026	1	mmi-miR166f-5p;	KAD6795130.1	Belongs to the TRAFAC class myosin-kinesin ATPase superfamily. Kinesin family
E3N88_06048	1	mmi-cand8;	KAD6795152.1	Dolichyl-diphosphooligosaccharide--protein glycosyltransferase subunit(STT3A)
E3N88_06067	2	mmi-miR5139b;mmi-miR8155b;	KAD6795171.1
E3N88_06071	2	mmi-miR159l-3p;mmi-miR159s-3p;	KAD6795175.1	1-aminocyclopropane-1-carboxylate synthase(ACS7)
E3N88_06094	1	mmi-miR172a-5p;	KAD6795198.1	polyamine oxidase 5
E3N88_06104	1	mmi-cand113;	KAD6795208.1
E3N88_06108	1	mmi-miR779.2;	KAD6795212.1	60S ribosomal protein
E3N88_06117	4	mmi-miR845a;mmi-miR845c;mmi-miR5139b;mmi-miR8155b;	KAD6795221.1	PHD finger protein ALFIN-LIKE
E3N88_06131	2	mmi-cand32;mmi-cand19;	KAD6795235.1	Catalyzes the interconversion of methylthioribose-1- phosphate (MTR-1-P) into methylthioribulose-1-phosphate (MTRu-1- P)
E3N88_06147	1	mmi-cand29;	KAD6795251.1	Acts in the modification of cell walls via demethylesterification of cell wall pectin
E3N88_06150	2	mmi-cand3a;mmi-cand3b;	KAD6795254.1
E3N88_06156	1	mmi-cand1;	KAD6795260.1	Domain of unknown function (DUF3458_C) ARM repeats
E3N88_06160	3	mmi-miR159o-3p;mmi-miR159e-3p;mmi-miR159n-3p;	KAD6795264.1	Plastid division protein
E3N88_06166	3	mmi-miR397c;mmi-miR397b;mmi-miR397d;	KAD6795270.1	Sorting nexin C terminal
E3N88_06176	2	mmi-cand61;mmi-cand65;	KAD6795280.1	Calmodulin-binding protein
E3N88_06188	2	mmi-miR5139b;mmi-miR8155b;	KAD6795292.1	Reverse transcriptase (RNA-dependent DNA polymerase)
E3N88_06190	2	mmi-cand33a;mmi-cand33b;	KAD6795294.1	O-acyltransferase (WSD1-like)
E3N88_06191	2	mmi-miR158a-3p;mmi-miR158b-3p;	KAD6795295.1	Binds the poly(A) tail of mRNA
E3N88_06209	2	mmi-miR168e-3p;mmi-miR168a-3p;	KAD6795313.1	Belongs to the glycosyltransferase 31 family
E3N88_06214	7	mmi-miR396o-5p;mmi-miR396n-5p;mmi-miR396m-5p;mmi-miR396h-5p;mmi-miR396a-5p;mmi-miR396b-5p;mmi-miR396j-5p;	KAD6795318.1	alpha-L-fucosidase
E3N88_06255	1	mmi-cand114;	KAD6795359.1	-
E3N88_06267	1	mmi-miR156g-5p;	KAD6795371.1	Hemiasterlin resistant protein
E3N88_06270	1	mmi-miR396p-5p;	KAD6795374.1	Carbon-nitrogen hydrolase(BETA-UP)
E3N88_06283	1	mmi-miR395g;	KAD6795387.1	Sodium:sulfate symporter transmembrane region
E3N88_06288	1	mmi-miR395g;	KAD6795392.1	CDP-alcohol phosphatidyltransferase
E3N88_06310	1	mmi-miR7804-5p;	KAD6795414.1	Belongs to the peroxidase family. Classical plant (class III) peroxidase subfamily
E3N88_06322	3	mmi-miR166x-3p;mmi-miR166o-3p;mmi-miR166u-3p;	KAD6795426.1	VIT family
E3N88_06323	1	mmi-miR866-3p;	KAD6795427.1	Removal of H(2)O(2), oxidation of toxic reductants, biosynthesis and degradation of lignin, suberization, auxin catabolism, response to environmental stresses such as wounding, pathogen attack and oxidative stress
E3N88_06340	1	mmi-cand109;	KAD6795444.1	-
E3N88_06352	3	mmi-miR403c-3p;mmi-miR403a-3p;mmi-miR403b-3p;	KAD6795456.1	T-complex protein
E3N88_06364	1	mmi-miR319k;	KAD6795468.1	Protein FAR1-RELATED SEQUENCE
E3N88_06366	3	mmi-miR5139b;mmi-miR5139a;mmi-miR8155b;	KAD6795470.1	Belongs to the disease resistance NB-LRR family
E3N88_06386	10	mmi-cand53;mmi-cand21;mmi-miR396i-5p;mmi-miR396o-5p;mmi-miR396n-5p;mmi-miR396m-5p;mmi-miR396h-5p;mmi-miR396a-5p;mmi-miR396b-5p;mmi-miR396j-5p;	KAD6795490.1	F-box LRR-repeat protein 23
E3N88_06388	1	mmi-miR169a-3p;	KAD6795492.1	ATP-dependent serine protease that mediates the selective degradation of misfolded, unassembled or oxidatively damaged polypeptides as well as certain short-lived regulatory proteins in the mitochondrial matrix. May also have a chaperone function in the assembly of inner membrane protein complexes. Participates in the regulation of mitochondrial gene expression and in the maintenance of the integ…
E3N88_06395	3	mmi-miR845c;mmi-miR845a;mmi-miR5538;	KAD6795499.1
E3N88_06398	2	mmi-miR845c;mmi-miR845a;	KAD6795502.1
E3N88_06403	1	mmi-miR161.1;	KAD6795507.1	Pentatricopeptide repeat-containing protein
E3N88_06410	1	mmi-cand113;	KAD6795514.1	DEAD-box ATP-dependent RNA helicase
E3N88_06427	1	mmi-cand17;	KAD6795531.1	Belongs to the protein kinase superfamily
E3N88_06429	1	mmi-miR156t-5p;	KAD6795533.1	Dihydrolipoyl dehydrogenase
E3N88_06436	11	mmi-miR395c;mmi-miR395e;mmi-miR395h;mmi-miR395l;mmi-miR395f;mmi-miR395a;mmi-miR395g;mmi-miR395d;mmi-miR395b;mmi-cand28a;mmi-cand28b;	KAD6795540.1	atp sulfurylase
E3N88_06437	1	mmi-cand41;	KAD6795541.1	At1g04910-like
E3N88_06451	1	mmi-miR7804-5p;	KAD6795555.1	Plant lipoxygenase may be involved in a number of diverse aspects of plant physiology including growth and development, pest resistance, and senescence or responses to wounding(LOX9)
E3N88_06452	2	mmi-miR7804-5p;mmi-miR7804-5p;	KAD6795556.1	Plant lipoxygenase may be involved in a number of diverse aspects of plant physiology including growth and development, pest resistance, and senescence or responses to wounding(LOX9)
E3N88_06475	1	mmi-miR403b-5p;	KAD6795579.1	ER lumen protein retaining receptor
E3N88_06498	1	mmi-cand15;	KAD6795602.1	Myb-related protein
E3N88_06515	1	mmi-miR156d-3p;	KAD6795619.1	Belongs to the glycosyl hydrolase 1 family
E3N88_06520	1	mmi-miR396p-5p;	KAD6795624.1
E3N88_06541	2	mmi-cand32;mmi-cand19;	KAD6795645.1	transcription, DNA-templated
E3N88_06567	1	mmi-miR403a-5p;	KAD6795671.1	Gar1/Naf1 RNA binding region
E3N88_06578	3	mmi-miR159i-3p;mmi-miR159r-3p;mmi-miR156e-5p;	KAD6795682.1	DNA RNA polymerases superfamily protein
E3N88_06585	1	mmi-miR858f;	KAD6795689.1	Encoded by
E3N88_06598	1	mmi-miR171m-3p;	KAD6795702.1	Late embryogenesis abundant protein
E3N88_06611	1	mmi-miR163;	KAD6795715.1	Helicase
E3N88_06622	3	mmi-miR5139b;mmi-miR5139a;mmi-miR8155b;	KAD6795726.1	Two pore calcium channel protein(TPC1)
E3N88_06631	3	mmi-miR397b;mmi-miR397d;mmi-miR397c;	KAD6795735.1	atsra1,klk,pir,pir121,pirp,sra1
E3N88_06633	1	mmi-cand109;	KAD6795737.1	SET domain protein
E3N88_06636	2	mmi-miR845c;mmi-miR845a;	KAD6795740.1	Mitochondrial protein
E3N88_06637	1	mmi-miR156v-5p;	KAD6795741.1	RNA helicase
E3N88_06642	2	mmi-miR399c;mmi-miR159s-3p;	KAD6795746.1	Ion channel
E3N88_06644	3	mmi-miR845c;mmi-miR845a;mmi-miR169d-5p;	KAD6795748.1	SET (Su(var)3-9, Enhancer-of-zeste, Trithorax) domain
E3N88_06652	1	mmi-cand36;	KAD6795756.1	Belongs to the TRAFAC class myosin-kinesin ATPase superfamily. Kinesin family
E3N88_06656	6	mmi-miR4995;mmi-miR168b-5p;mmi-miR168a-5p;mmi-miR168d-5p;mmi-miR168c-5p;mmi-miR168e-5p;	KAD6795760.1	Belongs to the argonaute family
E3N88_06692	1	mmi-miR319i;	KAD6795796.1	TENA/THI-4/PQQC family
E3N88_06698	1	mmi-miR8175;	KAD6795802.1	Mitochondrial protein
E3N88_06712	1	mmi-cand10;	KAD6795816.1	Domain present in PSD-95, Dlg, and ZO-1/2.
E3N88_06731	5	mmi-miR530e;mmi-miR530c;mmi-miR530b;mmi-miR530d;mmi-miR530a;	KAD6795835.1	Alpha/beta hydrolase family
E3N88_06767	1	mmi-miR162a-5p;	KAD6795871.1	ATP-dependent RNA helicase
E3N88_06768	2	mmi-cand25;mmi-miR7804-5p;	KAD6795872.1	synthase
E3N88_06771	1	mmi-miR779.2;	KAD6795875.1
E3N88_06772	6	mmi-miR172c-3p;mmi-miR172a-3p;mmi-miR172f-3p;mmi-miR172l-3p;mmi-miR172n-3p;mmi-miR172h-3p;	KAD6795876.1	Transcription factor
E3N88_06783	3	mmi-miR396e-5p;mmi-miR156e-5p;mmi-miR779.2;	KAD6795887.1	synthase
E3N88_06786	1	mmi-miR159i-3p;	KAD6795890.1	CTLH/CRA C-terminal to LisH motif domain
E3N88_06794	2	mmi-cand123a;mmi-cand123b;	KAD6795898.1	Lipolytic acyl hydrolase (LAH)
E3N88_06802	1	mmi-miR394b;	KAD6795906.1	Developmental protein SEPALLATA 1-like isoform X1(AGL2)
E3N88_06824	1	mmi-miR779.2;	KAD6795928.1	Proline dehydrogenase(PDH)
E3N88_06826	1	mmi-miR172a-5p;	KAD6795930.1	Belongs to the AAA ATPase family
E3N88_06858	2	mmi-miR166i-5p;mmi-miR166g-5p;	KAD6795962.1
E3N88_06872	1	mmi-miR166j-5p;	KAD6795976.1
E3N88_06888	2	mmi-miR845c;mmi-miR845a;	KAD6795992.1	Ubiquitin elongating factor core
E3N88_06889	1	mmi-miR1425-5p;	KAD6795993.1	Uncharacterized ACR, COG1678
E3N88_06901	1	mmi-miR5139b;	KAD6796005.1
E3N88_06912	1	mmi-miR3932b-5p;	KAD6796016.1	Belongs to the peptidase S10 family
E3N88_06926	5	mmi-miR845a;mmi-miR845b;mmi-miR5139b;mmi-cand110;mmi-miR5139a;	KAD6796030.1	Ankyrin repeat domain-containing protein EMB506
E3N88_06964	1	mmi-cand109;	KAD6796068.1	Ras-related protein
E3N88_06968	1	mmi-cand29;	KAD6796072.1	membrane protein At3g27390-like
E3N88_06972	1	mmi-miR172b-5p;	KAD6796076.1	Lysine histidine transporter
E3N88_06973	3	mmi-miR845a;mmi-miR845c;mmi-miR5083;	KAD6796077.1	heme protein
E3N88_06986	4	mmi-cand116;mmi-cand39a;mmi-cand115;mmi-cand39b;	KAD6796090.1	Calcium-dependent protein kinase(CPK18)
E3N88_06989	1	mmi-miR169d-5p;	KAD6796093.1	methionine sulfoxide reductase(MSRA5)
E3N88_07016	2	mmi-miR395e;mmi-miR395h;	KAD6796120.1
E3N88_07023	1	mmi-miR947;	KAD6796127.1	DNA RNA polymerases superfamily protein
E3N88_07036	1	mmi-miR171p-3p;	KAD6796140.1	Protein of unknown function (DUF3007)
E3N88_07041	2	mmi-miR845c;mmi-miR845b;	KAD6796145.1	WAT1-related protein At3g02690
E3N88_07050	1	mmi-miR845b;	KAD6796154.1	SacI homology domain
E3N88_07052	6	mmi-miR393f-5p;mmi-miR393a-5p;mmi-miR393b-5p;mmi-miR393c-5p;mmi-miR393e-5p;mmi-miR166w-3p;	KAD6796156.1	WD repeat-containing protein
E3N88_07054	2	mmi-miR166i-5p;mmi-miR166g-5p;	KAD6796158.1	Subtilase family
E3N88_07064	2	mmi-miR166i-5p;mmi-miR166g-5p;	KAD6796168.1
E3N88_07067	2	mmi-cand118;mmi-miR396d-3p;	KAD6796171.1
E3N88_07068	1	mmi-miR779.2;	KAD6796172.1	transposition, RNA-mediated
E3N88_07071	4	mmi-cand39a;mmi-cand39b;mmi-cand116;mmi-cand115;	KAD6796175.1	-
E3N88_07083	1	mmi-miR171b-5p;	KAD6796187.1	Squalene monooxygenase-like
E3N88_07085	1	mmi-cand41;	KAD6796189.1	transcription factor(TGA4)
E3N88_07090	1	mmi-miR391-3p;	KAD6796194.1	plastid-lipid-associated protein 7
E3N88_07091	1	mmi-miR163;	KAD6796195.1	TFIIS helical bundle-like domain
E3N88_07092	5	mmi-miR166x-3p;mmi-miR166o-3p;mmi-miR166u-3p;mmi-cand2;mmi-miR166ab-3p;	KAD6796196.1
E3N88_07112	8	mmi-miR160f-5p;mmi-miR160h-5p;mmi-miR160a-5p;mmi-miR160e-5p;mmi-miR160b-5p;mmi-miR160c-5p;mmi-miR160g-5p;mmi-miR160d-5p;	KAD6796216.1	Auxin response factors (ARFs) are transcriptional factors that bind specifically to the DNA sequence 5'-TGTCTC-3' found in the auxin-responsive promoter elements (AuxREs)
E3N88_07154	1	mmi-miR845b;	KAD6796258.1	regulation of parkin-mediated stimulation of mitophagy in response to mitochondrial depolarization
E3N88_07184	1	mmi-miR5523;	KAD6796288.1	regulation of multicellular organismal development
E3N88_07200	1	mmi-miR8155a;	KAD6796304.1	XIAP-associated factor 1-like
E3N88_07201	2	mmi-miR845a;mmi-miR845c;	KAD6796305.1	Ethylene-responsive protein kinase Le-CTR1
E3N88_07210	2	mmi-cand108a;mmi-cand108b;	KAD6796314.1	GAG-pre-integrase domain
E3N88_07235	3	mmi-miR7804-5p;mmi-miR2111a-5p;mmi-miR2111c-5p;	KAD6796339.1
E3N88_07249	1	mmi-miR163;	KAD6796353.1	transposition, RNA-mediated
E3N88_07254	1	mmi-miR6173;	KAD6796358.1
E3N88_07255	1	mmi-miR6173;	KAD6796359.1
E3N88_07272	1	mmi-miR159l-3p;	KAD6796376.1	Alpha/beta hydrolase family
E3N88_07273	2	mmi-cand11;mmi-miR159l-3p;	KAD6796377.1	alpha/beta hydrolase fold
E3N88_07276	1	mmi-miR159l-3p;	KAD6796380.1	alpha/beta hydrolase fold
E3N88_07277	2	mmi-cand29;mmi-miR5523;	KAD6796381.1	cytochrome b6(petB)
E3N88_07281	1	mmi-miR395c;	KAD6796385.1	2-amino-3-ketobutyrate coenzyme A ligase, mitochondrial-like
E3N88_07284	1	mmi-miR166h-5p;	KAD6796388.1	Cell division cycle 20.2, cofactor of APC complex-like
E3N88_07285	1	mmi-miR163;	KAD6796389.1	Belongs to the glycosyltransferase 1 family. Bacterial plant glycogen synthase subfamily(SS1)
E3N88_07291	2	mmi-miR845c;mmi-miR845a;	KAD6796395.1	Tetratricopeptide repeat
E3N88_07293	3	mmi-miR171j-3p;mmi-miR171o-3p;mmi-miR171n-3p;	KAD6796397.1	Retrotransposon gag protein
E3N88_07311	1	mmi-miR866-3p;	KAD6796415.1
E3N88_07322	4	mmi-miR395e;mmi-miR395h;mmi-miR395g;mmi-miR164a-3p;	KAD6796426.1
E3N88_07328	1	mmi-miR858f;	KAD6796432.1	Transcription factor
E3N88_07333	1	mmi-miR159a-5p;	KAD6796437.1	Encoded by
E3N88_07350	2	mmi-miR158a-3p;mmi-miR158b-3p;	KAD6796454.1	Belongs to the sterol desaturase family
E3N88_07356	2	mmi-miR5139b;mmi-miR8155b;	KAD6796460.1
E3N88_07359	2	mmi-miR156g-5p;mmi-miR156ab-5p;	KAD6796463.1	Staygreen protein
E3N88_07367	1	mmi-miR7804-5p;	KAD6796471.1	Belongs to the syntaxin family
E3N88_07387	1	mmi-miR7804-5p;	KAD6796491.1	alpha-galactosidase
E3N88_07390	1	mmi-miR156v-5p;	KAD6796494.1	ADP,ATP carrier protein
E3N88_07391	1	mmi-miR947;	KAD6796495.1	Mitochondrial protein
E3N88_07395	1	mmi-cand11;	KAD6796499.1	spliceosomal complex assembly
E3N88_07409	1	mmi-cand11;	KAD6796513.1	Belongs to the cytochrome P450 family
E3N88_07412	1	mmi-cand11;	KAD6796516.1	Belongs to the cytochrome P450 family
E3N88_07415	4	mmi-miR845c;mmi-miR8155b;mmi-miR5139b;mmi-miR8155a;	KAD6796519.1	Functions in the early steps of protein synthesis of a small number of specific mRNAs. Acts by directing the binding of methionyl-tRNAi to 40S ribosomal subunits. In contrast to the eIF- 2 complex, it binds methionyl-tRNAi to 40 S subunits in a codon- dependent manner, whereas the eIF-2 complex binds methionyl-tRNAi to 40 S subunits in a GTP-dependent manner. May act by impiging the expression of…
E3N88_07416	3	mmi-miR403c-3p;mmi-miR403a-3p;mmi-miR403b-3p;	KAD6796520.1	Belongs to the cytochrome P450 family(CPD)
E3N88_07422	1	mmi-miR172a-5p;	KAD6796526.1	Ribosomal protein P0 is the functional equivalent of E.coli protein L10
E3N88_07470	1	mmi-miR166ab-3p;	KAD6796574.1	nuclear-transcribed mRNA catabolic process, nonsense-mediated decay
E3N88_07478	1	mmi-cand2;	KAD6796582.1	Domain of unknown function (DUF3523)
E3N88_07503	1	mmi-miR7804-5p;	KAD6796607.1	May be involved in modulation of pathogen defense and leaf cell death
E3N88_07512	2	mmi-miR845c;mmi-miR845a;	KAD6796616.1	Origin Recognition Complex subunit(ORC3)
E3N88_07521	4	mmi-miR845c;mmi-miR845a;mmi-miR845c;mmi-miR845a;	KAD6796625.1	cyclin-dependent kinase
E3N88_07523	3	mmi-miR845c;mmi-miR845c;mmi-miR845c;	KAD6796627.1	Protein kinase domain
E3N88_07534	2	mmi-miR156c-3p;mmi-miR156b-3p;	KAD6796638.1	12-oxophytodienoate reductase
E3N88_07538	1	mmi-miR159a-5p;	KAD6796642.1	BAHD family acyltransferase, clade V
E3N88_07539	3	mmi-miR166f-5p;mmi-miR165a-5p;mmi-miR166d-5p;	KAD6796643.1	Phosphoglycolate
E3N88_07541	1	mmi-miR845b;	KAD6796645.1
E3N88_07543	2	mmi-miR156c-3p;mmi-miR156b-3p;	KAD6796647.1	12-oxophytodienoate reductase
E3N88_07545	2	mmi-cand32;mmi-cand19;	KAD6796649.1	DNA RNA polymerases superfamily protein
E3N88_07569	2	mmi-miR845c;mmi-miR845a;	KAD6796673.1	Origin Recognition Complex subunit(ORC3)
E3N88_07573	1	mmi-miR5139b;	KAD6796677.1
E3N88_07574	1	mmi-miR7804-5p;	KAD6796678.1	RmlD substrate binding domain
E3N88_07586	1	mmi-miR163;	KAD6796690.1	Belongs to the TRAFAC class myosin-kinesin ATPase superfamily. Myosin family
E3N88_07590	2	mmi-miR165a-5p;mmi-miR166c-5p;	KAD6796694.1	Belongs to the CDP-alcohol phosphatidyltransferase class-I family
E3N88_07608	2	mmi-miR840-3p;mmi-miR8175;	KAD6796712.1
E3N88_07630	4	mmi-miR157d-5p;mmi-miR156z-5p;mmi-miR156f-5p;mmi-miR156x-5p;	KAD6796734.1	Hypoxanthine-guanine phosphoribosyltransferase
E3N88_07634	3	mmi-miR845c;mmi-miR845c;mmi-miR845c;	KAD6796738.1	Gigantea-like(GI)
E3N88_07645	4	mmi-miR390b-5p;mmi-miR390a-5p;mmi-miR390d-5p;mmi-miR390c-5p;	KAD6796749.1	receptor-like protein kinase
E3N88_07651	11	mmi-miR845a;mmi-miR845c;mmi-miR845c;mmi-miR845c;mmi-miR845a;mmi-miR5139b;mmi-miR845a;mmi-miR845c;mmi-miR845a;mmi-miR5139a;mmi-miR8155b;	KAD6796755.1	Gigantea-like(GI)
E3N88_07655	1	mmi-miR171b-5p;	KAD6796759.1	Ribosomal protein S1-like RNA-binding domain
E3N88_07656	4	mmi-miR157d-5p;mmi-miR156z-5p;mmi-miR156f-5p;mmi-miR156x-5p;	KAD6796760.1	Hypoxanthine-guanine phosphoribosyltransferase
E3N88_07660	1	mmi-miR156g-5p;	KAD6796764.1	Belongs to the peroxidase family. Classical plant (class III) peroxidase subfamily
E3N88_07663	1	mmi-miR6149a;	KAD6452958.1	Belongs to the DEAD box helicase family
E3N88_07667	3	mmi-miR7804-5p;mmi-cand120a;mmi-cand120b;	KAD6452962.1	Translation machinery-associated protein
E3N88_07669	1	mmi-cand10;	KAD6452964.1	isoform X1
E3N88_07683	3	mmi-miR845a;mmi-miR8155b;mmi-miR5139b;	KAD6452978.1	Belongs to the universal ribosomal protein uS17 family
E3N88_07688	1	mmi-miR172a-5p;	KAD6452983.1
E3N88_07699	1	mmi-miR161.1;	KAD6452994.1
E3N88_07700	2	mmi-miR845c;mmi-miR845a;	KAD6452995.1	Speckle-type POZ protein-like protein
E3N88_07711	1	mmi-cand117;	KAD6453006.1	(GMC) oxidoreductase family
E3N88_07713	4	mmi-miR845c;mmi-miR845a;mmi-miR845b;mmi-miR156s-5p;	KAD6453008.1	isoform X1
E3N88_07719	1	mmi-miR477f;	KAD6453014.1	Belongs to the GRAS family
E3N88_07722	1	mmi-cand95;	KAD6453017.1	Pentatricopeptide repeat-containing protein
E3N88_07725	1	mmi-miR167h-5p;	KAD6453020.1	Something about silencing protein
E3N88_07727	1	mmi-miR7804-5p;	KAD6453022.1	Pentatricopeptide repeat-containing protein
E3N88_07732	3	mmi-miR156z-5p;mmi-miR156f-5p;mmi-miR156x-5p;	KAD6453027.1	gamma subunit
E3N88_07767	5	mmi-miR530e;mmi-miR530c;mmi-miR530b;mmi-miR530d;mmi-miR530a;	KAD6453062.1	Zinc knuckle (CCHC-type) family protein
E3N88_07792	3	mmi-miR156z-5p;mmi-miR156f-5p;mmi-miR156x-5p;	KAD6453087.1	gamma subunit
E3N88_07803	2	mmi-miR166j-5p;mmi-miR156y-5p;	KAD6453098.1	DNA excision repair protein ERCC-6-like
E3N88_07813	1	mmi-cand10;	KAD6453108.1	Palmitoyl-protein thioesterase
E3N88_07814	2	mmi-miR2111a-5p;mmi-miR2111c-5p;	KAD6453109.1	arabidillo
E3N88_07837	1	mmi-miR166j-5p;	KAD6453132.1	SPX domain-containing protein(SPX3)
E3N88_07841	1	mmi-miR7804-5p;	KAD6453136.1	YABBY protein
E3N88_07842	2	mmi-cand1;mmi-miR156e-5p;	KAD6453137.1	Acts in the modification of cell walls via demethylesterification of cell wall pectin
E3N88_07851	1	mmi-miR168b-3p;	KAD6453146.1	Belongs to the TRAFAC class myosin-kinesin ATPase superfamily. Kinesin family
E3N88_07852	1	mmi-miR397a;	KAD6453147.1	disease resistance
E3N88_07858	2	mmi-miR5139b;mmi-miR5139a;	KAD6453153.1	transposition, RNA-mediated
E3N88_07866	1	mmi-miR397a;	KAD6453161.1	disease resistance
E3N88_07873	1	mmi-cand109;	KAD6453168.1
E3N88_07876	1	mmi-miR866-3p;	KAD6453171.1
E3N88_07877	1	mmi-miR397a;	KAD6453172.1	disease resistance
E3N88_07883	1	mmi-miR397a;	KAD6453178.1	disease resistance
E3N88_07887	1	mmi-miR845b;	KAD6453182.1
E3N88_07890	1	mmi-miR403c-5p;	KAD6453185.1
E3N88_07895	1	mmi-miR397a;	KAD6453190.1	disease resistance
E3N88_07907	12	mmi-miR8155b;mmi-miR8155a;mmi-miR5139b;mmi-miR395g;mmi-miR5139a;mmi-miR395e;mmi-miR395h;mmi-miR395c;mmi-miR395l;mmi-miR395f;mmi-miR395a;mmi-miR845b;	KAD6453202.1	receptor-like protein kinase
E3N88_07910	1	mmi-cand109;	KAD6453205.1	Cell division protein FtsY homolog
E3N88_07919	3	mmi-miR858e;mmi-miR858b;mmi-miR858a;	KAD6453214.1	transcription factor
E3N88_07929	4	mmi-miR172h-3p;mmi-miR172g-3p;mmi-miR172e-3p;mmi-miR172b-3p;	KAD6453224.1	mediator of RNA polymerase II transcription subunit
E3N88_07946	1	mmi-cand72;	KAD6453241.1	L-threonine ammonia-lyase activity
E3N88_07951	3	mmi-miR166v-3p;mmi-miR166d-3p;mmi-cand105;	KAD6453246.1	Chitinase domain-containing protein
E3N88_07992	4	mmi-miR858a;mmi-miR858c;mmi-miR858e;mmi-miR858b;	KAD6453287.1	Myb-related protein
E3N88_08000	2	mmi-miR845c;mmi-miR845a;	KAD6453295.1	Mitochondrial protein
E3N88_08020	2	mmi-miR168c-3p;mmi-miR947;	KAD6453315.1	Mitochondrial protein
E3N88_08025	1	mmi-miR5538;	KAD6453320.1	50S ribosomal protein(rpl2)
E3N88_08050	2	mmi-miR172m-3p;mmi-cand11;	KAD6453345.1
E3N88_08077	4	mmi-miR393a-5p;mmi-miR393b-5p;mmi-miR393c-5p;mmi-miR393e-5p;	KAD6453372.1	isoform X1
E3N88_08080	2	mmi-miR395e;mmi-miR395h;	KAD6453375.1	Bacterial trigger factor protein (TF)
E3N88_08083	1	mmi-miR477f;	KAD6453378.1	Belongs to the GRAS family
E3N88_08085	1	mmi-cand95;	KAD6453380.1	Pentacotripeptide-repeat region of PRORP
E3N88_08089	1	mmi-miR167h-5p;	KAD6453384.1	Something about silencing protein
E3N88_08091	1	mmi-miR7804-5p;	KAD6453386.1	Pentatricopeptide repeat-containing protein
E3N88_08125	1	mmi-miR156t-5p;	KAD6453420.1	GATA transcription factor
E3N88_08133	2	mmi-cand48a;mmi-cand48b;	KAD6453428.1	AMP-binding enzyme C-terminal domain
E3N88_08157	8	mmi-cand93;mmi-cand94;mmi-cand43;mmi-cand86a;mmi-cand85;mmi-cand86b;mmi-cand87;mmi-miR166z-3p;	KAD6453452.1	Belongs to the cytochrome P450 family
E3N88_08158	7	mmi-miR158a-3p;mmi-miR158b-3p;mmi-miR866-3p;mmi-miR866-3p;mmi-miR159s-3p;mmi-miR5139b;mmi-miR8155b;	KAD6453453.1	Belongs to the cytochrome P450 family
E3N88_08162	2	mmi-cand48a;mmi-cand48b;	KAD6453457.1	Belongs to the cytochrome P450 family
E3N88_08163	1	mmi-miR166v-3p;	KAD6453458.1	Belongs to the cytochrome P450 family
E3N88_08188	6	mmi-miR396d-5p;mmi-cand119;mmi-miR396k-5p;mmi-miR396f-5p;mmi-miR396g-5p;mmi-miR396c-5p;	KAD6453483.1	Protein PLANT CADMIUM RESISTANCE 2-like
E3N88_08195	1	mmi-miR845b;	KAD6453490.1	transposition, RNA-mediated
E3N88_08196	2	mmi-miR171p-3p;mmi-miR171c-3p;	KAD6453491.1
E3N88_08212	1	mmi-cand1;	KAD6453507.1	Methyl-CpG binding domain
E3N88_08229	1	mmi-cand117;	KAD6453524.1	MIZ/SP-RING zinc finger
E3N88_08239	1	mmi-cand1;	KAD6453534.1	Methyl-CpG binding domain
E3N88_08262	1	mmi-cand1;	KAD6453557.1
E3N88_08297	4	mmi-miR8155b;mmi-miR8155a;mmi-miR5139b;mmi-miR5139a;	KAD6453592.1	Cellulose synthase-like protein G3
E3N88_08300	1	mmi-miR158a-5p;	KAD6453595.1	Belongs to the glycosyltransferase 2 family
E3N88_08309	13	mmi-miR396e-5p;mmi-cand119;mmi-miR396o-5p;mmi-miR396n-5p;mmi-miR396m-5p;mmi-miR396h-5p;mmi-miR396a-5p;mmi-miR396b-5p;mmi-miR396j-5p;mmi-miR396k-5p;mmi-miR396f-5p;mmi-miR396g-5p;mmi-miR396c-5p;	KAD6453604.1	Growth-regulating factor 8
E3N88_08317	4	mmi-miR391-3p;mmi-miR395c;mmi-miR395e;mmi-miR395h;	KAD6453612.1	C5HC2 zinc finger
E3N88_08321	1	mmi-cand32;	KAD6453616.1	Kinase that can phosphorylate various inositol polyphosphate such as Ins(3,4,5,6)P4 or Ins(1,3,4)P3
E3N88_08325	1	mmi-cand32;	KAD6453620.1	Kinase that can phosphorylate various inositol polyphosphate such as Ins(3,4,5,6)P4 or Ins(1,3,4)P3
E3N88_08328	3	mmi-miR166x-3p;mmi-miR166o-3p;mmi-miR166u-3p;	KAD6453623.1	ADP-ribosylation factor GTPase-activating protein
E3N88_08329	1	mmi-miR159a-5p;	KAD6453624.1	Belongs to the TRAFAC class myosin-kinesin ATPase superfamily. Kinesin family
E3N88_08331	1	mmi-miR166j-5p;	KAD6453626.1	VQ motif
E3N88_08350	1	mmi-miR166j-5p;	KAD6453645.1	VQ motif
E3N88_08367	5	mmi-miR398k;mmi-miR398i;mmi-miR398b;mmi-miR398a;mmi-miR398c;	KAD6453661.1	phosphatase 2C
E3N88_08377	2	mmi-miR7804-5p;mmi-miR7804-5p;	KAD6453671.1	isoform X1
E3N88_08380	1	mmi-miR7804-5p;	KAD6453674.1	isoform X1
E3N88_08385	1	mmi-miR7804-5p;	KAD6453679.1	isoform X1
E3N88_08393	2	mmi-cand48a;mmi-cand48b;	KAD6453687.1
E3N88_08409	1	mmi-cand65;	KAD6453703.1	Hydrolyzes acetyl esters in homogalacturonan regions of pectin. In type I primary cell wall, galacturonic acid residues of pectin can be acetylated at the O-2 and O-3 positions. Decreasing the degree of acetylation of pectin gels in vitro alters their physical properties
E3N88_08410	13	mmi-miR396e-5p;mmi-cand119;mmi-miR396o-5p;mmi-miR396n-5p;mmi-miR396m-5p;mmi-miR396h-5p;mmi-miR396a-5p;mmi-miR396b-5p;mmi-miR396j-5p;mmi-miR396k-5p;mmi-miR396f-5p;mmi-miR396g-5p;mmi-miR396c-5p;	KAD6453704.1	QLQ
E3N88_08413	2	mmi-miR395g;mmi-miR395g;	KAD6453707.1	EXOIII
E3N88_08414	4	mmi-miR166f-5p;mmi-miR390a-3p;mmi-miR165a-5p;mmi-miR166d-5p;	KAD6453708.1	Protein of unknown function (DUF1336)
E3N88_08419	1	mmi-cand38;	KAD6453713.1	Phosphoribulokinase
E3N88_08424	1	mmi-miR845b;	KAD6453718.1	C-5 cytosine-specific DNA methylase
E3N88_08433	6	mmi-miR8155b;mmi-cand32;mmi-cand19;mmi-miR8155a;mmi-miR397a;mmi-miR163;	KAD6453727.1	Reverse transcriptase (RNA-dependent DNA polymerase)
E3N88_08436	2	mmi-miR8175;mmi-miR397a;	KAD6453730.1	protein kinase activity
E3N88_08437	2	mmi-miR8175;mmi-miR397a;	KAD6453731.1
E3N88_08446	1	mmi-miR403b-5p;	KAD6453740.1	3-hydroxyisobutyryl-CoA hydrolase activity
E3N88_08448	2	mmi-cand120a;mmi-cand120b;	KAD6453742.1
E3N88_08461	1	mmi-cand38;	KAD6453755.1	Phosphoribulokinase
E3N88_08466	5	mmi-miR166f-5p;mmi-miR390a-3p;mmi-miR165a-5p;mmi-miR166d-5p;mmi-miR156t-5p;	KAD6453760.1	Protein of unknown function (DUF1336)
E3N88_08467	1	mmi-miR395g;	KAD6453761.1	DNA polymerase III
E3N88_08480	1	mmi-cand117;	KAD6453774.1	domain-containing protein
E3N88_08499	1	mmi-cand36;	KAD6453793.1	Belongs to the sodium solute symporter (SSF) (TC 2.A.21) family(DUR3)
E3N88_08504	1	mmi-miR827;	KAD6453798.1	Nudix hydrolase
E3N88_08506	6	mmi-miR845c;mmi-miR845a;mmi-miR8155b;mmi-miR8155a;mmi-miR5139b;mmi-miR5523;	KAD6453800.1	inosine-uridine preferring nucleoside hydrolase
E3N88_08510	1	mmi-miR172a-5p;	KAD6453804.1	ABC transporter C family member
E3N88_08518	4	mmi-miR845c;mmi-miR845c;mmi-miR845a;mmi-miR845a;	KAD6453812.1	cyclic nucleotide-gated ion channel
E3N88_08521	1	mmi-cand11;	KAD6453815.1	Anaphase-promoting complex subunit
E3N88_08533	1	mmi-miR163;	KAD6453827.1	Bifunctional 3-dehydroquinate dehydratase shikimate dehydrogenase
E3N88_08541	1	mmi-miR7804-5p;	KAD6453835.1	Belongs to the cullin family(CUL1)
E3N88_08543	1	mmi-miR845b;	KAD6453837.1	Belongs to the cullin family(CUL1)
E3N88_08554	2	mmi-miR390b-5p;mmi-cand32;	KAD6453848.1	The glycine cleavage system catalyzes the degradation of glycine
E3N88_08619	1	mmi-cand47;	KAD6453913.1	auxin-induced protein
E3N88_08620	1	mmi-miR6149a;	KAD6453914.1	Indole-3-acetic acid-induced protein ARG7-like
E3N88_08624	1	mmi-cand109;	KAD6453918.1	PolyA polymerase
E3N88_08641	1	mmi-miR7804-5p;	KAD6453935.1	Enoyl-(Acyl carrier protein) reductase
E3N88_08650	2	mmi-cand26a;mmi-cand26b;	KAD6453944.1	Peptidyl-prolyl cis-trans
E3N88_08655	1	mmi-cand16;	KAD6453949.1	Pentatricopeptide repeat-containing protein
E3N88_08682	4	mmi-miR845c;mmi-miR172j-3p;mmi-miR172o-3p;mmi-cand114;	KAD6453976.1	TMV resistance protein N-like
E3N88_08687	1	mmi-miR845b;	KAD6453981.1	PHD-finger
E3N88_08688	1	mmi-miR779.2;	KAD6453982.1	Reverse transcriptase (RNA-dependent DNA polymerase)
E3N88_08689	1	mmi-cand30;	KAD6453983.1	Vacuolar protein sorting-associated protein VTA1 homolog
E3N88_08694	2	mmi-cand48a;mmi-cand48b;	KAD6453988.1	Protein of unknown function (DUF3537)
E3N88_08699	1	mmi-cand117;	KAD6453993.1	HAUS augmin-like complex subunit 4
E3N88_08700	1	mmi-miR158a-5p;	KAD6453994.1	Calcium-dependent protein kinase
E3N88_08710	1	mmi-miR7804-5p;	KAD6454004.1	TBC1 domain family member
E3N88_08720	1	mmi-miR168f-5p;	KAD6454014.1	Indole-3-acetic acid-amido synthetase
E3N88_08722	2	mmi-cand126;mmi-miR858c;	KAD6454016.1	Ubiquitin carboxyl-terminal hydrolase(UBP14)
E3N88_08751	1	mmi-miR858c;	KAD6454045.1	Belongs to the uroporphyrinogen decarboxylase family
E3N88_08801	4	mmi-cand116;mmi-cand39a;mmi-cand115;mmi-cand39b;	KAD6454095.1	membrane protein At3g27390
E3N88_08802	4	mmi-miR845c;mmi-miR845a;mmi-miR5139b;mmi-miR8155b;	KAD6454096.1	Ras-related protein
E3N88_08807	3	mmi-miR8155b;mmi-miR5139b;mmi-miR8155a;	KAD6454101.1
E3N88_08817	1	mmi-miR7804-5p;	KAD6454111.1	non-haem dioxygenase in morphine synthesis N-terminal
E3N88_08825	1	mmi-cand30;	KAD6454119.1	Plant protein of unknown function (DUF639)
E3N88_08829	1	mmi-cand25;	KAD6454123.1	-
E3N88_08863	2	mmi-miR845a;mmi-miR845c;	KAD6454157.1	gag-polypeptide of LTR copia-type
E3N88_08867	1	mmi-miR171b-5p;	KAD6454161.1	Chitin elicitor receptor kinase 1-like
E3N88_08868	1	mmi-cand30;	KAD6454162.1
E3N88_08869	1	mmi-cand42;	KAD6454163.1	L-threonine ammonia-lyase activity
E3N88_08885	2	mmi-cand48a;mmi-cand48b;	KAD6454179.1	Chaperone protein DNAj
E3N88_08886	1	mmi-miR171m-3p;	KAD6454180.1	Bifunctional enzyme. Involved in de novo dTMP biosynthesis. Key enzyme in folate metabolism
E3N88_08896	2	mmi-miR395e;mmi-miR395h;	KAD6454190.1	Belongs to the sulfotransferase 1 family
E3N88_08911	2	mmi-cand48a;mmi-cand48b;	KAD6454205.1	In Between Ring fingers
E3N88_08922	14	mmi-cand125a;mmi-cand125b;mmi-cand125c;mmi-cand61;mmi-cand125d;mmi-cand125e;mmi-cand125f;mmi-cand125g;mmi-cand125h;mmi-cand125i;mmi-cand125j;mmi-cand124;mmi-miR166y-3p;mmi-miR166ae-3p;	KAD6454216.1	receptor-like protein kinase
E3N88_08924	1	mmi-miR403b-5p;	KAD6454218.1	Sodium channel modifier 1-like
E3N88_08926	1	mmi-miR159s-3p;	KAD6454220.1	Protein disulfide-isomerase SCO2-like
E3N88_08931	1	mmi-miR159i-3p;	KAD6454225.1	Glycosyl hydrolase family 65, N-terminal domain
E3N88_08948	1	mmi-miR172a-5p;	KAD6454242.1
E3N88_08952	1	mmi-miR403b-5p;	KAD6454246.1	Sodium channel modifier 1-like
E3N88_08956	1	mmi-miR171g-3p;	KAD6454250.1	N-acetyl-gamma-glutamyl-phosphate reductase
E3N88_08962	2	mmi-cand48a;mmi-cand48b;	KAD6454256.1	Chaperone protein DNAj
E3N88_08977	3	mmi-miR5139b;mmi-miR5139a;mmi-miR8155b;	KAD6454271.1	Chitin elicitor receptor kinase
E3N88_08984	3	mmi-miR156z-5p;mmi-miR156f-5p;mmi-miR156x-5p;	KAD6454278.1	Reversible hydration of carbon dioxide
E3N88_08987	24	mmi-miR156j-5p;mmi-miR156o-5p;mmi-miR156n-5p;mmi-miR156ad-5p;mmi-miR156z-5p;mmi-miR156f-5p;mmi-miR156x-5p;mmi-miR156w-5p;mmi-cand122a;mmi-cand122b;mmi-cand122c;mmi-miR156k-5p;mmi-miR156ac-5p;mmi-miR156p-5p;mmi-miR156ab-5p;mmi-miR157a-5p;mmi-miR156i-5p;mmi-miR156m-5p;mmi-miR156b-5p;mmi-miR156q-5p;mmi-miR156a-5p;mmi-miR156c-5p;mmi-miR157d-5p;mmi-miR156h-5p;	KAD6454281.1	Legume lectin domain
E3N88_09012	3	mmi-miR158a-3p;mmi-miR158b-3p;mmi-miR779.2;	KAD6454306.1	WD40 repeats
E3N88_09025	1	mmi-miR163;	KAD6454319.1
E3N88_09030	2	mmi-miR158a-3p;mmi-miR158b-3p;	KAD6454324.1	WD40 repeats
E3N88_09055	3	mmi-miR156z-5p;mmi-miR156f-5p;mmi-miR156x-5p;	KAD6454349.1	Reversible hydration of carbon dioxide
E3N88_09056	48	mmi-miR156j-5p;mmi-miR156j-5p;mmi-miR156o-5p;mmi-miR156o-5p;mmi-miR156n-5p;mmi-miR156n-5p;mmi-miR156ad-5p;mmi-miR156ad-5p;mmi-miR156z-5p;mmi-miR156z-5p;mmi-miR156f-5p;mmi-miR156f-5p;mmi-miR156x-5p;mmi-miR156x-5p;mmi-miR156w-5p;mmi-miR156w-5p;mmi-cand122a;mmi-cand122a;mmi-cand122b;mmi-cand122b;mmi-cand122c;mmi-cand122c;mmi-miR156k-5p;mmi-miR156k-5p;mmi-miR156ac-5p;mmi-miR156ac-5p;mmi-miR156p-5p;mm…	KAD6454350.1	L-type lectin-domain containing receptor kinase IX.1-like
E3N88_09062	1	mmi-miR172a-5p;	KAD6454356.1	LMBR1-like membrane protein
E3N88_09064	1	mmi-miR7804-5p;	KAD6454358.1	Encoded by
E3N88_09066	1	mmi-cand32;	KAD6454360.1	3-hydroxyisobutyryl-CoA hydrolase activity
E3N88_09070	1	mmi-miR172b-5p;	KAD6454364.1	Protein of unknown function (DUF 659)
E3N88_09078	1	mmi-miR947;	KAD6454372.1	tRNA (Guanine(10)-N2)-methyltransferase homolog
E3N88_09096	5	mmi-miR845a;mmi-miR845c;mmi-miR845c;mmi-miR845a;mmi-miR845b;	KAD6454390.1	regulator of nonsense transcripts
E3N88_09098	14	mmi-miR845c;mmi-miR845a;mmi-miR395l;mmi-miR395f;mmi-miR395a;mmi-miR395d;mmi-miR395b;mmi-cand28a;mmi-cand28b;mmi-miR395e;mmi-miR395h;mmi-miR156w-5p;mmi-miR403a-5p;mmi-miR395g;	KAD6454392.1	tRNA pseudouridine
E3N88_09099	1	mmi-miR845a;	KAD6454393.1
E3N88_09105	2	mmi-miR845c;mmi-miR845a;	KAD6454399.1	UDP-glucose glycoprotein
E3N88_09115	1	mmi-miR5368;	KAD6454409.1	ATP synthesis coupled electron transport(nad2)
E3N88_09119	2	mmi-miR159l-3p;mmi-miR159s-3p;	KAD6454413.1
E3N88_09143	18	mmi-miR845a;mmi-miR166d-3p;mmi-miR8155b;mmi-miR5139b;mmi-cand57a;mmi-cand57b;mmi-cand55;mmi-cand58a;mmi-cand51;mmi-cand57c;mmi-cand57d;mmi-cand58b;mmi-cand56;mmi-miR166e-3p;mmi-miR166p-3p;mmi-miR166x-3p;mmi-miR166o-3p;mmi-miR166u-3p;	KAD6454437.1	Vacuole membrane protein
E3N88_09147	3	mmi-miR5139b;mmi-miR7804-5p;mmi-miR5139a;	KAD6454441.1	Pyroglutamyl peptidase
E3N88_09165	13	mmi-cand30;mmi-miR396o-5p;mmi-miR396n-5p;mmi-miR396m-5p;mmi-miR396h-5p;mmi-miR396a-5p;mmi-miR396b-5p;mmi-miR396j-5p;mmi-cand119;mmi-miR396k-5p;mmi-miR396f-5p;mmi-miR396g-5p;mmi-miR396c-5p;	KAD6454459.1	Cullin family
E3N88_09167	1	mmi-miR845a;	KAD6454461.1	GAG-pre-integrase domain
E3N88_09180	13	mmi-miR396e-5p;mmi-cand119;mmi-miR396o-5p;mmi-miR396n-5p;mmi-miR396m-5p;mmi-miR396h-5p;mmi-miR396a-5p;mmi-miR396b-5p;mmi-miR396j-5p;mmi-miR396k-5p;mmi-miR396f-5p;mmi-miR396g-5p;mmi-miR396c-5p;	KAD6454474.1	QLQ
E3N88_09198	2	mmi-miR319n;mmi-miR319d;	KAD6454492.1	TBC1 domain family member
E3N88_09200	2	mmi-miR845b;mmi-miR156s-5p;	KAD6454494.1	Nnf1
E3N88_09205	1	mmi-miR7804-5p;	KAD6454499.1	UbiA prenyltransferase family(HPT1)
E3N88_09241	3	mmi-cand92a;mmi-cand91;mmi-cand92b;	KAD6454535.1
E3N88_09247	1	mmi-miR159r-3p;	KAD6454541.1
E3N88_09254	2	mmi-cand118;mmi-miR396d-3p;	KAD6454548.1	-
E3N88_09261	1	mmi-miR1861h;	KAD6454555.1	cyclic nucleotide-gated ion channel
E3N88_09295	3	mmi-miR408b;mmi-miR408d;mmi-cand110;	KAD6454589.1	Belongs to the DHHC palmitoyltransferase family
E3N88_09298	1	mmi-miR166a-5p;	KAD6454592.1	Belongs to the TRAFAC class dynamin-like GTPase superfamily. Dynamin Fzo YdjA family
E3N88_09299	2	mmi-miR166f-5p;mmi-miR166c-5p;	KAD6454593.1	Belongs to the glycosyl hydrolase 17 family
E3N88_09303	1	mmi-miR163;	KAD6454597.1	K homology RNA-binding domain
E3N88_09309	2	mmi-miR845a;mmi-miR158a-5p;	KAD6454603.1	Topless-related protein
E3N88_09313	3	mmi-miR159o-3p;mmi-miR159e-3p;mmi-miR159n-3p;	KAD6454607.1	2-alkenal reductase (NADP( )-dependent)-like
E3N88_09326	7	mmi-miR845c;mmi-miR845a;mmi-miR319e;mmi-miR319h;mmi-miR319m;mmi-cand41;mmi-cand127;	KAD6454620.1	Putative GTP-ase activating proteins for the small GTPase, ARF
E3N88_09345	2	mmi-miR845a;mmi-miR845c;	KAD6454639.1	DNA mismatch repair protein(MSH7)
E3N88_09350	2	mmi-miR403b-5p;mmi-miR397a;	KAD6454644.1
E3N88_09355	2	mmi-miR319n;mmi-miR319d;	KAD6454649.1	Protein of unknown function (DUF502)
E3N88_09357	1	mmi-miR947;	KAD6454651.1
E3N88_09360	3	mmi-miR8175;mmi-cand53;mmi-miR396i-5p;	KAD6454654.1	TMV resistance protein N-like
E3N88_09361	1	mmi-miR8175;	KAD6454655.1
E3N88_09362	1	mmi-miR8175;	KAD6454656.1
E3N88_09365	14	mmi-miR845c;mmi-miR166f-5p;mmi-miR159c-3p;mmi-miR159a-3p;mmi-miR159m-3p;mmi-miR159d-3p;mmi-miR159b-3p;mmi-cand122a;mmi-cand122b;mmi-cand122c;mmi-cand127;mmi-miR157a-5p;mmi-miR156i-5p;mmi-miR159i-3p;	KAD6454659.1	LRR receptor-like serine threonine-protein kinase
E3N88_09368	2	mmi-cand26a;mmi-cand26b;	KAD6454662.1	Retroviral aspartyl protease
E3N88_09369	2	mmi-miR166ad-3p;mmi-miR159i-3p;	KAD6454663.1	LRR receptor-like serine threonine-protein kinase
E3N88_09372	2	mmi-cand14a;mmi-cand14b;	KAD6454666.1	TMV resistance protein N-like
E3N88_09374	2	mmi-cand53;mmi-miR396i-5p;	KAD6454668.1
E3N88_09377	1	mmi-cand11;	KAD6454671.1	spliceosomal complex assembly
E3N88_09388	25	mmi-miR845c;mmi-miR845c;mmi-miR845c;mmi-miR845c;mmi-miR845c;mmi-miR845a;mmi-miR845a;mmi-miR845a;mmi-miR845a;mmi-miR845a;mmi-miR8155b;mmi-miR8155b;mmi-miR8155b;mmi-miR8155b;mmi-miR8155b;mmi-miR5139b;mmi-miR5139b;mmi-miR5139b;mmi-miR5139b;mmi-miR5139b;mmi-miR8155a;mmi-miR8155a;mmi-miR8155a;mmi-miR8155a;mmi-miR8155a;	KAD6454682.1
E3N88_09389	1	mmi-miR159i-3p;	KAD6454683.1	LRR receptor-like serine threonine-protein kinase
E3N88_09393	1	mmi-miR8175;	KAD6454687.1
E3N88_09395	3	mmi-miR8155b;mmi-miR5139b;mmi-miR8155a;	KAD6454689.1
E3N88_09402	1	mmi-miR159i-3p;	KAD6454696.1	LRR receptor-like serine threonine-protein kinase
E3N88_09410	1	mmi-miR399c;	KAD6454704.1	Encoded by
E3N88_09411	5	mmi-miR172c-3p;mmi-miR172a-3p;mmi-miR172f-3p;mmi-miR172l-3p;mmi-miR172n-3p;	KAD6454705.1	LRR receptor-like serine threonine-protein kinase
E3N88_09418	1	mmi-miR159i-3p;	KAD6454712.1	LRR receptor-like serine threonine-protein kinase
E3N88_09426	1	mmi-miR159i-3p;	KAD6454720.1	LRR receptor-like serine threonine-protein kinase
E3N88_09427	1	mmi-miR845b;	KAD6454721.1
E3N88_09445	1	mmi-miR866-3p;	KAD6454739.1	Belongs to the UDP-glycosyltransferase family
E3N88_09458	1	mmi-miR845c;	KAD6454752.1
E3N88_09470	2	mmi-cand31a;mmi-cand31b;	KAD6454764.1
E3N88_09472	3	mmi-miR5139b;mmi-miR5139a;mmi-miR8155b;	KAD6454766.1
E3N88_09474	1	mmi-miR395g;	KAD6454768.1	TMV resistance protein N-like
E3N88_09486	4	mmi-cand66;mmi-miR166ag-3p;mmi-cand43;mmi-cand67;	KAD6454780.1	TMV resistance protein N-like
E3N88_09515	1	mmi-cand121;	KAD6454809.1	Organic cation carnitine transporter
E3N88_09524	1	mmi-miR845b;	KAD6454818.1	Bifunctional epoxide hydrolase 2-like
E3N88_09542	1	mmi-cand121;	KAD6454836.1	Organic cation carnitine transporter
E3N88_09544	1	mmi-miR845b;	KAD6454838.1	Rit1 N-terminal domain
E3N88_09556	1	mmi-miR845b;	KAD6454850.1	initiator tRNA phosphoribosyl transferase family protein
E3N88_09557	1	mmi-miR395g;	KAD6454851.1	resistance protein
E3N88_09569	1	mmi-cand23;	KAD6454863.1	Myb-like DNA-binding domain
E3N88_09588	2	mmi-cand120a;mmi-cand120b;	KAD6454882.1
E3N88_09604	5	mmi-miR858d;mmi-cand120a;mmi-cand120b;mmi-miR858e;mmi-miR858b;	KAD6454898.1	isoform X1
E3N88_09605	1	mmi-miR158a-5p;	KAD6454899.1
E3N88_09615	3	mmi-miR156y-5p;mmi-miR156w-5p;mmi-miR156ab-5p;	KAD6454909.1
E3N88_09617	4	mmi-miR5139b;mmi-miR8155b;mmi-miR5139a;mmi-miR8155a;	KAD6454911.1	gag-polypeptide of LTR copia-type
E3N88_09631	1	mmi-cand40;	KAD6454925.1	transposition, RNA-mediated
E3N88_09632	1	mmi-cand117;	KAD6454926.1	isoform X1
E3N88_09641	1	mmi-miR779.2;	KAD6454935.1	isoform X1
E3N88_09656	4	mmi-miR845c;mmi-miR845a;mmi-miR845c;mmi-miR845a;	KAD6454950.1	Reverse transcriptase (RNA-dependent DNA polymerase)
E3N88_09660	1	mmi-miR845b;	KAD6454954.1	initiator tRNA phosphoribosyl transferase family protein
E3N88_09676	1	mmi-cand23;	KAD6454970.1	transcription factor
E3N88_09698	1	mmi-cand8;	KAD6454992.1
E3N88_09700	1	mmi-cand50;	KAD6454994.1	Mitochondrial ATP synthase g subunit
E3N88_09705	2	mmi-miR845c;mmi-cand11;	KAD6454999.1	spliceosomal complex assembly
E3N88_09713	1	mmi-cand6;	KAD6455007.1	gag-polypeptide of LTR copia-type
E3N88_09719	2	mmi-cand118;mmi-miR396d-3p;	KAD6455013.1	Sodium/hydrogen exchanger family
E3N88_09728	1	mmi-cand11;	KAD6455022.1	spliceosomal complex assembly
E3N88_09733	2	mmi-cand118;mmi-miR396d-3p;	KAD6455027.1	K( ) efflux antiporter
E3N88_09740	1	mmi-miR845b;	KAD6455034.1
E3N88_09748	1	mmi-miR845c;	KAD6455042.1
E3N88_09754	1	mmi-miR5139b;	KAD6455048.1	Dof domain, zinc finger
E3N88_09770	5	mmi-miR166ad-3p;mmi-miR166t-3p;mmi-cand92a;mmi-cand91;mmi-cand92b;	KAD6455064.1	isoform X1
E3N88_09778	13	mmi-miR8155b;mmi-miR8155a;mmi-miR5139b;mmi-miR5139b;mmi-miR5139a;mmi-miR8155b;mmi-miR858d;mmi-cand11;mmi-miR5139a;mmi-miR8155a;mmi-miR947;mmi-miR947;mmi-miR858c;	KAD6455072.1	isoform X1
E3N88_09781	1	mmi-miR7804-5p;	KAD6455075.1	Translation machinery-associated protein
E3N88_09784	1	mmi-miR6149a;	KAD6455078.1	Belongs to the DEAD box helicase family
E3N88_09789	1	mmi-miR7804-5p;	KAD6455083.1	transcription factor bHLH041
E3N88_09795	2	mmi-miR845c;mmi-miR845a;	KAD6455089.1	Belongs to the TRAFAC class myosin-kinesin ATPase superfamily. Myosin family
E3N88_09803	1	mmi-cand117;	KAD6455097.1	elf4-like
E3N88_09804	4	mmi-miR858a;mmi-miR858c;mmi-miR858e;mmi-miR858b;	KAD6455098.1	Transcription factor
E3N88_09811	1	mmi-miR3932b-5p;	KAD6455105.1	isoform X1
E3N88_09834	1	mmi-miR158a-5p;	KAD6455128.1	Belongs to the heat shock protein 70 family
E3N88_09839	1	mmi-miR866-3p;	KAD6455133.1	Belongs to the UDP-glycosyltransferase family
E3N88_09842	2	mmi-miR158a-3p;mmi-miR158b-3p;	KAD6455136.1	transposition, RNA-mediated
E3N88_09859	4	mmi-miR845a;mmi-miR845c;mmi-cand109;mmi-cand40;	KAD6455153.1	LRR receptor-like serine threonine-protein kinase
E3N88_09865	3	mmi-miR172g-3p;mmi-miR172e-3p;mmi-miR172b-3p;	KAD6455159.1	TMV resistance protein N-like
E3N88_09866	1	mmi-cand15;	KAD6455160.1
E3N88_09870	1	mmi-cand117;	KAD6455164.1
E3N88_09874	1	mmi-miR159i-3p;	KAD6455168.1	LRR receptor-like serine threonine-protein kinase
E3N88_09876	1	mmi-miR159i-3p;	KAD6455170.1	LRR receptor-like serine threonine-protein kinase
E3N88_09884	1	mmi-cand11;	KAD6455178.1	transposition, RNA-mediated
E3N88_09886	1	mmi-miR159i-3p;	KAD6455180.1	LRR receptor-like serine threonine-protein kinase
E3N88_09888	2	mmi-cand48a;mmi-cand48b;	KAD6455182.1
E3N88_09889	1	mmi-miR159i-3p;	KAD6455183.1	LRR receptor-like serine threonine-protein kinase
E3N88_09890	2	mmi-miR396p-5p;mmi-miR159i-3p;	KAD6455184.1	LRR receptor-like serine threonine-protein kinase
E3N88_09893	1	mmi-miR845b;	KAD6455187.1	LRR receptor-like serine threonine-protein kinase
E3N88_09894	6	mmi-miR172h-3p;mmi-miR172g-3p;mmi-miR172e-3p;mmi-miR172b-3p;mmi-cand14a;mmi-cand14b;	KAD6455188.1	TMV resistance protein N-like
E3N88_09904	2	mmi-cand118;mmi-miR396d-3p;	KAD6118633.1	Belongs to the cation transport ATPase (P-type) (TC 3.A.3) family. Type IV subfamily
E3N88_09906	3	mmi-miR845a;mmi-cand30;mmi-miR3932b-5p;	KAD6118635.1	Belongs to the chaperonin (HSP60) family
E3N88_09910	1	mmi-miR172a-5p;	KAD6118639.1	GTP-binding protein that may be involved in cell development
E3N88_09913	2	mmi-miR156v-5p;mmi-miR156r-5p;	KAD6118642.1	WD-40 repeat-containing protein
E3N88_09936	1	mmi-miR779.2;	KAD6118665.1	Chloride channel protein
E3N88_09938	3	mmi-miR159o-3p;mmi-miR159e-3p;mmi-miR159n-3p;	KAD6118667.1	Reverse transcriptase (RNA-dependent DNA polymerase)
E3N88_09939	1	mmi-miR159a-5p;	KAD6118668.1	lysM domain receptor-like kinase
E3N88_09940	1	mmi-miR171b-5p;	KAD6118669.1	Belongs to the hexokinase family
E3N88_09952	3	mmi-miR156j-5p;mmi-miR156o-5p;mmi-miR156ab-5p;	KAD6118681.1	DYW family of nucleic acid deaminases
E3N88_09953	2	mmi-miR845c;mmi-miR845a;	KAD6118682.1	DNA RNA polymerases superfamily protein
E3N88_09962	3	mmi-miR394b;mmi-miR394c;mmi-miR394a;	KAD6118691.1
E3N88_09972	1	mmi-cand15;	KAD6118701.1	Belongs to the ABC transporter superfamily. ABCG family. PDR (TC 3.A.1.205) subfamily
E3N88_09979	1	mmi-miR399e;	KAD6118708.1
E3N88_09997	2	mmi-cand113;mmi-miR161.1;	KAD6118726.1	Formamidopyrimidine-DNA glycosylase
E3N88_09998	2	mmi-cand48a;mmi-cand48b;	KAD6118727.1
E3N88_09999	1	mmi-miR7804-5p;	KAD6118728.1	Formamidopyrimidine-DNA glycosylase H2TH domain
E3N88_10022	1	mmi-miR164f-5p;	KAD6118751.1	ATPase 9, plasma
E3N88_10036	1	mmi-cand41;	KAD6118765.1	gag-polypeptide of LTR copia-type
E3N88_10045	3	mmi-miR845c;mmi-miR845a;mmi-miR5139b;	KAD6118774.1
E3N88_10049	1	mmi-miR156k-5p;	KAD6118778.1	magnesium transporter
E3N88_10060	2	mmi-miR158a-3p;mmi-miR158b-3p;	KAD6118789.1
E3N88_10083	2	mmi-cand48a;mmi-cand48b;	KAD6118812.1	isoform X1
E3N88_10089	1	mmi-cand41;	KAD6118818.1	Reverse transcriptase (RNA-dependent DNA polymerase)
E3N88_10094	6	mmi-miR396p-5p;mmi-cand53;mmi-cand21;mmi-miR396i-5p;mmi-miR166ab-3p;mmi-miR395h;	KAD6118823.1	GAG-pre-integrase domain
E3N88_10095	2	mmi-miR845b;mmi-miR5139b;	KAD6118824.1
E3N88_10099	9	mmi-cand112;mmi-miR164g-5p;mmi-miR164e-5p;mmi-miR164a-5p;mmi-miR164c-5p;mmi-miR164d-5p;mmi-miR164b-5p;mmi-miR164h-5p;mmi-miR164f-5p;	KAD6118828.1
E3N88_10107	2	mmi-cand15;mmi-miR172b-5p;	KAD6118836.1	F-box domain
E3N88_10122	3	mmi-miR5139b;mmi-miR8155b;mmi-miR947;	KAD6118851.1	serine threonine-protein kinase
E3N88_10124	2	mmi-cand18;mmi-miR157d-3p;	KAD6118853.1
E3N88_10137	1	mmi-miR3630-3p;	KAD6118866.1	AarF domain-containing protein kinase
E3N88_10139	2	mmi-miR845c;mmi-miR845a;	KAD6118868.1	Catalytic histone acetyltransferase subunit of the RNA polymerase II elongator complex, which is a component of the RNA polymerase II (Pol II) holoenzyme and is involved in transcriptional elongation
E3N88_10146	1	mmi-miR6114-3p;	KAD6118875.1	Belongs to the peptidase C1 family
E3N88_10168	4	mmi-cand101a;mmi-cand72;mmi-cand101b;mmi-miR166i-3p;	KAD6118897.1	E3 ubiquitin-protein ligase
E3N88_10169	1	mmi-cand109;	KAD6118898.1	DNA RNA polymerases superfamily protein
E3N88_10172	2	mmi-cand28a;mmi-cand28b;	KAD6118901.1	DNA RNA polymerases superfamily protein
E3N88_10173	2	mmi-miR5139b;mmi-miR8155b;	KAD6118902.1	DNA RNA polymerases superfamily protein
E3N88_10191	2	mmi-miR845a;mmi-miR845c;	KAD6118920.1	-
E3N88_10235	4	mmi-miR161.1;mmi-cand4;mmi-miR5538;mmi-miR158a-5p;	KAD6118964.1	serine threonine-protein kinase
E3N88_10240	5	mmi-miR159c-3p;mmi-miR159a-3p;mmi-miR159m-3p;mmi-miR159d-3p;mmi-miR159b-3p;	KAD6118969.1	executer 1(EX2)
E3N88_10246	1	mmi-miR159i-3p;	KAD6118975.1
E3N88_10248	11	mmi-cand15;mmi-cand108a;mmi-cand31a;mmi-cand31b;mmi-cand108b;mmi-miR172d-3p;mmi-miR172c-3p;mmi-miR172a-3p;mmi-miR172f-3p;mmi-miR172l-3p;mmi-miR172n-3p;	KAD6118977.1	Belongs to the enoyl-CoA hydratase isomerase family
E3N88_10249	1	mmi-miR947;	KAD6118978.1	serine threonine-protein kinase
E3N88_10266	1	mmi-cand8;	KAD6118995.1	Anthranilate phosphoribosyltransferase
E3N88_10274	2	mmi-miR166i-5p;mmi-miR166g-5p;	KAD6119003.1	DNA RNA polymerases superfamily protein
E3N88_10287	3	mmi-cand101a;mmi-cand101b;mmi-miR166i-3p;	KAD6119016.1	Protein NRT1 PTR FAMILY 5.10-like
E3N88_10288	1	mmi-miR845c;	KAD6119017.1	GAG-pre-integrase domain
E3N88_10291	1	mmi-cand4;	KAD6119020.1	Protein NRT1 PTR FAMILY 5.10-like
E3N88_10292	1	mmi-miR166d-3p;	KAD6119021.1	Encoded by
E3N88_10293	5	mmi-cand15;mmi-cand108a;mmi-cand108b;mmi-miR172d-3p;mmi-cand4;	KAD6119022.1	Protein NRT1 PTR FAMILY 5.10-like
E3N88_10295	2	mmi-cand14a;mmi-cand14b;	KAD6119024.1	Calmodulin binding protein-like
E3N88_10303	2	mmi-cand48a;mmi-cand48b;	KAD6119032.1	Belongs to the ubiquitin-conjugating enzyme family
E3N88_10306	1	mmi-cand2;	KAD6119035.1	Permease family
E3N88_10311	1	mmi-miR390a-3p;	KAD6119040.1	phosphatidylglycerol acyl-chain remodeling
E3N88_10313	1	mmi-miR779.2;	KAD6119042.1	Mannose-P-dolichol utilization defect 1 protein
E3N88_10322	1	mmi-miR7804-5p;	KAD6119051.1	Domain always found downstream of DENN domain, found in a variety of signalling proteins(SCD1)
E3N88_10323	1	mmi-cand21;	KAD6119052.1	F-box-like WD repeat-containing protein
E3N88_10324	1	mmi-miR395c;	KAD6119053.1	Belongs to the cyclin family(CYCA3-1)
E3N88_10336	1	mmi-miR862-3p;	KAD6119065.1	Protein of unknown function (DUF620)
E3N88_10353	1	mmi-miR845c;	KAD6119082.1	Domain that may be involved in binding ubiquitin-conjugating enzymes (UBCs)
E3N88_10362	1	mmi-miR845a;	KAD6119091.1	eukaryotic translation initiation factor
E3N88_10368	3	mmi-miR156z-5p;mmi-miR156f-5p;mmi-miR156x-5p;	KAD6119097.1	RF-1 domain
E3N88_10372	1	mmi-miR169a-3p;	KAD6119101.1	Non-catalytic subunit of the queuine tRNA- ribosyltransferase (TGT) that catalyzes the base-exchange of a guanine (G) residue with queuine (Q) at position 34 (anticodon wobble position) in tRNAs with GU(N) anticodons (tRNA-Asp, -Asn, - His and -Tyr), resulting in the hypermodified nucleoside queuosine (7-(((4,5-cis-dihydroxy-2-cyclopenten-1-yl)amino)methyl)-7- deazaguanosine)
E3N88_10374	1	mmi-miR845b;	KAD6119103.1	DNA RNA polymerases superfamily protein
E3N88_10384	2	mmi-cand126;mmi-miR167a-3p;	KAD6119113.1	Eukaryotic protein of unknown function (DUF829)
E3N88_10386	8	mmi-miR845c;mmi-miR845a;mmi-cand106a;mmi-cand107a;mmi-cand107b;mmi-cand107c;mmi-cand59;mmi-cand106b;	KAD6119115.1	protein phosphatase 2C 12
E3N88_10389	1	mmi-miR3630-3p;	KAD6119118.1	Phosphatidate phosphatase
E3N88_10390	4	mmi-cand13a;mmi-cand13b;mmi-cand13a;mmi-cand13b;	KAD6119119.1	Mitochondrial protein
E3N88_10410	1	mmi-miR156g-5p;	KAD6119139.1	TdcA1-ORF2 protein
E3N88_10411	2	mmi-cand120a;mmi-cand120b;	KAD6119140.1
E3N88_10437	5	mmi-miR530e;mmi-miR530c;mmi-miR530b;mmi-miR530d;mmi-miR530a;	KAD6119166.1	Leucine-zipper of ternary complex factor MIP1
E3N88_10439	1	mmi-miR7804-5p;	KAD6119168.1	RNA recognition motif
E3N88_10444	2	mmi-miR156c-3p;mmi-miR156b-3p;	KAD6119173.1	carboxylesterase 2
E3N88_10450	2	mmi-cand48a;mmi-cand48b;	KAD6119179.1	nuclease HARBI1
E3N88_10455	1	mmi-cand32;	KAD6119184.1	mizu-kussei
E3N88_10467	1	mmi-miR866-3p;	KAD6119196.1	At1g01500-like
E3N88_10486	1	mmi-miR163;	KAD6119215.1	Photosystem I psaA/psaB protein(psaA)
E3N88_10498	2	mmi-cand48a;mmi-cand48b;	KAD6119227.1	Universal stress protein family
E3N88_10505	1	mmi-miR395g;	KAD6119234.1	acyl-activating enzyme 17
E3N88_10516	1	mmi-cand110;	KAD6119245.1	TCP family transcription factor(TB1)
E3N88_10526	1	mmi-cand110;	KAD6119255.1	POT family
E3N88_10535	1	mmi-miR7804-5p;	KAD6119264.1	Guanine nucleotide-binding protein subunit beta-like protein 1 homolog
E3N88_10540	5	mmi-miR395c;mmi-miR395e;mmi-miR395h;mmi-miR166f-5p;mmi-miR166a-5p;	KAD6119269.1
E3N88_10549	2	mmi-miR5139b;mmi-miR5139a;	KAD6119278.1
E3N88_10552	1	mmi-miR159i-3p;	KAD6119281.1
E3N88_10558	1	mmi-miR171b-5p;	KAD6119287.1	PPR repeat
E3N88_10590	1	mmi-cand11;	KAD6119319.1	Protein SENSITIVE TO PROTON RHIZOTOXICITY(STOP1)
E3N88_10597	3	mmi-miR845a;mmi-miR845c;mmi-miR947;	KAD6119326.1	Thioredoxin-like domain(PDIL5-2)
E3N88_10599	1	mmi-miR8175;	KAD6119328.1	strictosidine synthase activity
E3N88_10601	1	mmi-miR947;	KAD6119330.1	protein disulfide isomerase-like(PDIL5-2)
E3N88_10607	15	mmi-miR172c-3p;mmi-miR172a-3p;mmi-miR172f-3p;mmi-miR172l-3p;mmi-miR172n-3p;mmi-miR172g-3p;mmi-miR172e-3p;mmi-miR172b-3p;mmi-cand108a;mmi-cand31a;mmi-cand31b;mmi-cand108b;mmi-miR172h-3p;mmi-miR172k-3p;mmi-miR172d-3p;	KAD6119336.1	Uncharacterized protein family UPF0004
E3N88_10608	1	mmi-miR172k-3p;	KAD6119337.1	Belongs to the glycosyl hydrolase 47 family
E3N88_10623	1	mmi-miR166j-5p;	KAD6119352.1	Homeobox-leucine zipper protein
E3N88_10634	5	mmi-miR160h-5p;mmi-miR160a-5p;mmi-miR160e-5p;mmi-miR160b-5p;mmi-miR160c-5p;	KAD6119363.1	SBDS protein C-terminal domain
E3N88_10636	11	mmi-miR167m-5p;mmi-miR167a-5p;mmi-miR167k-5p;mmi-miR167n-5p;mmi-miR167g-5p;mmi-miR167c-5p;mmi-miR167j-5p;mmi-miR167d-5p;mmi-miR167i-5p;mmi-miR167f-5p;mmi-miR167b-5p;	KAD6119365.1	phosphatase 2c
E3N88_10649	2	mmi-miR840-3p;mmi-miR840-3p;	KAD6119378.1	Tetratricopeptide repeat protein
E3N88_10660	6	mmi-miR5139b;mmi-miR5139a;mmi-cand48a;mmi-cand48b;mmi-miR172a-5p;mmi-miR8155b;	KAD6119389.1	SH3 domain-containing protein
E3N88_10672	2	mmi-miR172a-5p;mmi-miR1425-5p;	KAD6119401.1	eukaryotic translation initiation factor
E3N88_10677	1	mmi-miR395c;	KAD6119406.1	Pleckstrin homology domain
E3N88_10692	5	mmi-miR845a;mmi-miR845c;mmi-cand48a;mmi-cand48b;mmi-miR172a-5p;	KAD6119421.1	SH3 domain-containing protein
E3N88_10704	1	mmi-miR845b;	KAD6119433.1	Pentatricopeptide repeat-containing protein At1g80270, mitochondrial-like
E3N88_10710	1	mmi-miR1425-5p;	KAD6119439.1	eukaryotic translation initiation factor
E3N88_10715	1	mmi-miR403c-5p;	KAD6119444.1	Prolamin-like
E3N88_10721	4	mmi-miR845c;mmi-miR845a;mmi-miR5139b;mmi-miR8155b;	KAD6119450.1	carboxypeptidase
E3N88_10732	4	mmi-miR397b;mmi-miR397d;mmi-miR172h-3p;mmi-miR172k-3p;	KAD6119461.1	Mitochondrial protein
E3N88_10736	3	mmi-miR858f;mmi-miR858d;mmi-miR858a;	KAD6119465.1	Myb-like DNA-binding domain
E3N88_10748	4	mmi-miR845c;mmi-miR845a;mmi-miR5139b;mmi-miR8155b;	KAD6119477.1	carboxypeptidase
E3N88_10751	1	mmi-miR393a-3p;	KAD6119480.1	Regulator of Vps4 activity in the MVB pathway
E3N88_10760	1	mmi-miR393d-5p;	KAD6119489.1	May serve as docking site to facilitate the association of other proteins to the plasma membrane
E3N88_10772	1	mmi-miR393d-5p;	KAD6119501.1	May serve as docking site to facilitate the association of other proteins to the plasma membrane
E3N88_10779	1	mmi-miR393a-3p;	KAD6119508.1	Regulator of Vps4 activity in the MVB pathway
E3N88_10780	3	mmi-miR395c;mmi-miR395e;mmi-miR395h;	KAD6119509.1
E3N88_10807	1	mmi-cand11;	KAD6119536.1	FAM91 N-terminus
E3N88_10815	16	mmi-miR396d-5p;mmi-miR396o-5p;mmi-miR396n-5p;mmi-miR396m-5p;mmi-miR396h-5p;mmi-miR396a-5p;mmi-miR396b-5p;mmi-miR396j-5p;mmi-cand30;mmi-cand53;mmi-cand119;mmi-miR396i-5p;mmi-miR396k-5p;mmi-miR396f-5p;mmi-miR396g-5p;mmi-miR396c-5p;	KAD6119544.1
E3N88_10824	2	mmi-miR5139b;mmi-miR5139a;	KAD6119553.1	-
E3N88_10826	1	mmi-miR858a;	KAD6119555.1	GEM-like protein 1
E3N88_10828	3	mmi-miR158a-5p;mmi-cand113;mmi-miR167a-3p;	KAD6119557.1	WD and tetratricopeptide repeats protein
E3N88_10832	1	mmi-miR399a;	KAD6119561.1	Rho GTPase-activating protein
E3N88_10833	2	mmi-cand22a;mmi-cand22b;	KAD6119562.1	isoform X1
E3N88_10845	5	mmi-miR845c;mmi-miR845a;mmi-miR8155b;mmi-miR5139b;mmi-miR8155a;	KAD6119574.1	Phosphoribosylaminoimidazole-succinocarboxamide synthase
E3N88_10848	2	mmi-cand22a;mmi-cand22b;	KAD6119577.1	isoform X1
E3N88_10853	1	mmi-miR156g-5p;	KAD6119582.1	E3 ubiquitin-protein ligase(UPL1)
E3N88_10855	1	mmi-miR845b;	KAD6119584.1	2S seed storage protein 5-like
E3N88_10867	2	mmi-cand49a;mmi-cand49b;	KAD6119596.1
E3N88_10870	14	mmi-miR396e-5p;mmi-cand30;mmi-cand119;mmi-miR396o-5p;mmi-miR396n-5p;mmi-miR396m-5p;mmi-miR396h-5p;mmi-miR396a-5p;mmi-miR396b-5p;mmi-miR396j-5p;mmi-miR396k-5p;mmi-miR396f-5p;mmi-miR396g-5p;mmi-miR396c-5p;	KAD6119599.1	growth-regulating factor
E3N88_10890	1	mmi-miR7804-5p;	KAD6119619.1	Belongs to the peptidase S10 family
E3N88_10916	4	mmi-miR8155b;mmi-miR5139b;mmi-miR4995;mmi-miR8155a;	KAD6119645.1	Alpha-L-arabinofuranosidase C-terminus(ASD1)
E3N88_10923	2	mmi-miR845c;mmi-miR845a;	KAD6119652.1	Catalyzes conversion of folates to polyglutamate derivatives allowing concentration of folate compounds in the cell and the intracellular retention of these cofactors, which are important substrates for most of the folate-dependent enzymes that are involved in one-carbon transfer reactions involved in purine, pyrimidine and amino acid synthesis
E3N88_10941	2	mmi-cand22a;mmi-cand22b;	KAD6119670.1	Domain of unknown function (DUF4440)
E3N88_10951	1	mmi-miR7804-5p;	KAD6119680.1	This magnesium-dependent enzyme catalyzes the hydrolysis of ATP coupled with the transport of calcium
E3N88_10961	1	mmi-miR390b-5p;	KAD6119690.1	ABC transporter A family member
E3N88_10964	1	mmi-miR166f-5p;	KAD6119693.1	RRP12-like protein
E3N88_10966	1	mmi-miR158a-5p;	KAD6119695.1	Kelch repeat-containing protein
E3N88_10974	1	mmi-miR845b;	KAD6119703.1
E3N88_10978	1	mmi-cand16;	KAD6119707.1	GTP-binding protein TypA
E3N88_10986	6	mmi-miR172c-3p;mmi-miR172a-3p;mmi-miR172f-3p;mmi-miR172l-3p;mmi-miR172n-3p;mmi-miR172h-3p;	KAD6119715.1	Transcription factor
E3N88_11002	34	mmi-miR156z-5p;mmi-miR156f-5p;mmi-miR156x-5p;mmi-miR156ac-5p;mmi-miR156p-5p;mmi-miR156m-5p;mmi-miR156b-5p;mmi-miR156q-5p;mmi-miR156a-5p;mmi-miR156c-5p;mmi-miR156ab-5p;mmi-cand122a;mmi-cand122b;mmi-cand122c;mmi-miR156v-5p;mmi-miR156g-5p;mmi-miR156d-5p;mmi-miR156y-5p;mmi-miR157d-5p;mmi-miR156s-5p;mmi-miR156e-5p;mmi-miR157a-5p;mmi-miR156i-5p;mmi-miR156u-5p;mmi-miR156l-5p;mmi-miR156j-5p;mmi-miR156o-5…	KAD6119731.1	Squamosa promoter-binding-like protein(SPL9)
E3N88_11031	4	mmi-miR397a;mmi-miR397b;mmi-miR397d;mmi-miR397c;	KAD6119760.1	Lignin degradation and detoxification of lignin-derived products
E3N88_11032	4	mmi-miR397a;mmi-miR397b;mmi-miR397d;mmi-miR397c;	KAD6119761.1	Lignin degradation and detoxification of lignin-derived products
E3N88_11049	1	mmi-miR7804-5p;	KAD6119778.1	serine threonine-protein kinase
E3N88_11059	14	mmi-miR396l-5p;mmi-miR396o-5p;mmi-miR396n-5p;mmi-miR396m-5p;mmi-miR396a-5p;mmi-miR396b-5p;mmi-miR396j-5p;mmi-cand21;mmi-cand119;mmi-miR396h-5p;mmi-miR396k-5p;mmi-miR396f-5p;mmi-miR396g-5p;mmi-miR396c-5p;	KAD6119788.1	UDP-glycosyltransferase 76E2-like
E3N88_11070	1	mmi-miR168a-3p;	KAD6119799.1	Pentatricopeptide repeat-containing protein
E3N88_11073	3	mmi-miR159o-3p;mmi-miR159e-3p;mmi-miR159n-3p;	KAD6119802.1	E3 ubiquitin-protein ligase RING1-like
E3N88_11074	4	mmi-miR397a;mmi-miR397b;mmi-miR397d;mmi-miR397c;	KAD6119803.1	Lignin degradation and detoxification of lignin-derived products
E3N88_11083	2	mmi-miR845c;mmi-miR845a;	KAD6119812.1	receptor-like protein kinase
E3N88_11092	3	mmi-miR395c;mmi-miR395e;mmi-miR395h;	KAD6119821.1	phosphatase 2C
E3N88_11101	1	mmi-miR840-3p;	KAD6119830.1	strictosidine synthase activity
E3N88_11105	3	mmi-miR395c;mmi-miR395e;mmi-miR395h;	KAD6119834.1	phosphatase 2C
E3N88_11130	1	mmi-miR171b-5p;	KAD6119859.1	auxin-induced protein
E3N88_11148	2	mmi-miR163;mmi-miR862-3p;	KAD6119877.1	Belongs to the ABC transporter superfamily. ABCG family. PDR (TC 3.A.1.205) subfamily
E3N88_11151	1	mmi-cand19;	KAD6119880.1	Putative lipopolysaccharide-modifying enzyme.
E3N88_11152	1	mmi-miR394b;	KAD6119881.1	Belongs to the bacterial ribosomal protein bS18 family
E3N88_11160	1	mmi-miR396e-5p;	KAD6119889.1	Rab3 GTPase-activating protein catalytic
E3N88_11168	1	mmi-cand117;	KAD6119897.1	Zinc finger protein CONSTANS-like
E3N88_11169	4	mmi-miR397b;mmi-miR397d;mmi-miR397c;mmi-miR397a;	KAD6119898.1	Phagocyte signaling-impaired protein
E3N88_11177	1	mmi-cand126;	KAD6119906.1	RNA-directed DNA methylation 4
E3N88_11182	2	mmi-cand24;mmi-cand23;	KAD6119911.1	Protein TIC110, chloroplastic-like
E3N88_11190	3	mmi-miR5139b;mmi-miR5139a;mmi-miR8155b;	KAD6119919.1	Belongs to the peptidase M16 family
E3N88_11191	5	mmi-miR530e;mmi-miR530c;mmi-miR530b;mmi-miR530d;mmi-miR530a;	KAD6119920.1	SANT SWI3, ADA2, N-CoR and TFIIIB'' DNA-binding domains
E3N88_11202	1	mmi-miR5538;	KAD6119931.1	Domain of unknown function (DUF4219)
E3N88_11206	2	mmi-miR845c;mmi-miR845a;	KAD6119935.1	Belongs to the ubiquitin-conjugating enzyme family
E3N88_11209	6	mmi-miR395l;mmi-miR395f;mmi-miR395a;mmi-miR395d;mmi-miR395b;mmi-miR395g;	KAD6119938.1	Belongs to the protein kinase superfamily. Ser Thr protein kinase family
E3N88_11215	7	mmi-miR166c-5p;mmi-cand103a;mmi-cand103b;mmi-cand102;mmi-cand95;mmi-miR165a-5p;mmi-miR166d-5p;	KAD6119944.1	ABC transporter
E3N88_11224	1	mmi-cand113;	KAD6119953.1	Possible catecholamine-binding domain present in a variety of eukaryotic proteins.
E3N88_11227	1	mmi-miR157d-5p;	KAD6119956.1	Belongs to the formin-like family
E3N88_11229	1	mmi-cand50;	KAD6119958.1	Photosystem I reaction center subunit XI(PSAL)
E3N88_11247	2	mmi-miR156n-5p;mmi-miR156ad-5p;	KAD6119976.1	Belongs to the 14-3-3 family
E3N88_11249	1	mmi-miR8175;	KAD6119978.1
E3N88_11252	1	mmi-miR156s-5p;	KAD6119981.1
E3N88_11269	1	mmi-miR395c;	KAD6119998.1	Pentatricopeptide repeat-containing protein
E3N88_11295	4	mmi-miR171d-3p;mmi-miR171l-3p;mmi-miR171h-3p;mmi-miR170-3p;	KAD6120024.1	Belongs to the plant LTP family
E3N88_11301	2	mmi-cand41;mmi-cand20;	KAD6120030.1	sulfate transporter
E3N88_11303	2	mmi-miR845c;mmi-miR845a;	KAD6120032.1	phosphatase 2C
E3N88_11308	1	mmi-miR169a-3p;	KAD6120037.1	Ubiquitin-conjugating enzyme RWD-like protein
E3N88_11317	4	mmi-cand86a;mmi-cand85;mmi-cand86b;mmi-miR166z-3p;	KAD6120046.1	WD repeat-containing protein
E3N88_11326	1	mmi-miR866-3p;	KAD6120055.1	Histone-lysine n-methyltransferase
E3N88_11343	2	mmi-cand14a;mmi-cand14b;	KAD6120072.1	VHS domain
E3N88_11346	5	mmi-miR858d;mmi-miR858f;mmi-miR858e;mmi-miR858b;mmi-miR858a;	KAD6120075.1	Myb-related protein
E3N88_11350	1	mmi-miR171b-5p;	KAD6120079.1	RING-H2 finger protein
E3N88_11360	5	mmi-miR156v-5p;mmi-miR156b-5p;mmi-miR156q-5p;mmi-miR156a-5p;mmi-miR156c-5p;	KAD6120089.1	Catalyzes the hydroxylation of the N(6)-(4-aminobutyl)- L-lysine intermediate to form hypusine, an essential post- translational modification only found in mature eIF-5A factor
E3N88_11363	4	mmi-miR166j-5p;mmi-miR159o-3p;mmi-miR159e-3p;mmi-miR159n-3p;	KAD6120092.1	Belongs to the TRAFAC class myosin-kinesin ATPase superfamily. Myosin family
E3N88_11375	1	mmi-cand109;	KAD6120104.1	Belongs to the class-I pyridine nucleotide-disulfide oxidoreductase family(GR)
E3N88_11379	1	mmi-miR169a-3p;	KAD6120108.1	Ubiquitin-conjugating enzyme RWD-like protein
E3N88_11381	3	mmi-miR5139b;mmi-miR8155b;mmi-miR845b;	KAD6120110.1	peptidyl-prolyl cis-trans isomerase activity(CWC27)
E3N88_11389	2	mmi-cand41;mmi-cand20;	KAD6120118.1	sulfate transporter
E3N88_11393	1	mmi-miR403c-5p;	KAD6120122.1
E3N88_11394	4	mmi-miR171d-3p;mmi-miR171l-3p;mmi-miR171h-3p;mmi-miR170-3p;	KAD6120123.1	Belongs to the plant LTP family
E3N88_11407	31	mmi-miR156z-5p;mmi-miR156f-5p;mmi-miR156x-5p;mmi-miR156k-5p;mmi-miR156ac-5p;mmi-miR156p-5p;mmi-cand122a;mmi-cand122b;mmi-cand122c;mmi-miR156m-5p;mmi-miR156b-5p;mmi-miR156q-5p;mmi-miR156a-5p;mmi-miR156c-5p;mmi-miR157d-5p;mmi-miR156ab-5p;mmi-miR157a-5p;mmi-miR156i-5p;mmi-miR156g-5p;mmi-miR156d-5p;mmi-miR156y-5p;mmi-miR156s-5p;mmi-miR156e-5p;mmi-miR156h-5p;mmi-miR156u-5p;mmi-miR156l-5p;mmi-miR156j-5…	KAD6120136.1	ARM REPEAT PROTEIN INTERACTING WITH ABF2-like
E3N88_11412	1	mmi-miR3630-3p;	KAD6120141.1	Belongs to the SecY SEC61-alpha family
E3N88_11431	3	mmi-miR395l;mmi-miR395f;mmi-miR395a;	KAD6120160.1	LRR receptor-like serine threonine-protein kinase
E3N88_11432	1	mmi-cand47;	KAD6120161.1	Autophagy-related protein
E3N88_11434	1	mmi-cand7;	KAD6120163.1	LEC14B protein
E3N88_11443	1	mmi-cand72;	KAD6120172.1	Sodium hydrogen exchanger
E3N88_11444	6	mmi-miR393f-5p;mmi-miR393a-5p;mmi-miR393b-5p;mmi-miR393c-5p;mmi-miR393e-5p;mmi-miR393d-5p;	KAD6120173.1	Transport inhibitor response(TIR1)
E3N88_11445	6	mmi-miR393f-5p;mmi-miR393a-5p;mmi-miR393c-5p;mmi-miR393e-5p;mmi-miR393d-5p;mmi-miR393b-5p;	KAD6120174.1	Transport inhibitor response(TIR1)
E3N88_11447	2	mmi-cand49a;mmi-cand49b;	KAD6120176.1	zinc finger
E3N88_11460	1	mmi-miR172b-3p;	KAD6120189.1	ABC transporter transmembrane region
E3N88_11484	2	mmi-miR779.2;mmi-miR163;	KAD6120213.1	receptor-like protein kinase
E3N88_11492	2	mmi-miR156ac-5p;mmi-miR156p-5p;	KAD6120221.1	Fibronectin type III-like domain
E3N88_11496	6	mmi-miR858a;mmi-miR858c;mmi-miR858e;mmi-miR858b;mmi-miR858f;mmi-miR858d;	KAD6120225.1	transcription factor(MYB111)
E3N88_11509	1	mmi-cand30;	KAD6120238.1	Essential component of the cytosolic iron-sulfur (Fe S) protein assembly machinery. Required for the maturation of extramitochondrial Fe S proteins
E3N88_11527	6	mmi-miR858a;mmi-miR858c;mmi-miR858e;mmi-miR858b;mmi-miR858f;mmi-miR858d;	KAD6120256.1	transcription factor(MYB111)
E3N88_11536	1	mmi-miR167e-5p;	KAD6120265.1	Boron transporter
E3N88_11538	6	mmi-miR156r-5p;mmi-miR156t-5p;mmi-miR156b-5p;mmi-miR156q-5p;mmi-miR156a-5p;mmi-miR156c-5p;	KAD6120267.1	zinc finger
E3N88_11540	1	mmi-miR166v-3p;	KAD6120269.1	3-N-debenzoyl-2-deoxytaxol
E3N88_11542	1	mmi-cand6;	KAD6120271.1	ABC transporter B family member
E3N88_11561	1	mmi-miR156s-5p;	KAD6120290.1	PA domain
E3N88_11564	2	mmi-miR5139b;mmi-miR5139a;	KAD6120293.1
E3N88_11579	1	mmi-miR779.2;	KAD6120308.1	G-type lectin S-receptor-like serine threonine-protein kinase
E3N88_11581	4	mmi-miR845c;mmi-miR845a;mmi-miR8155a;mmi-miR8155b;	KAD6120310.1	Regulatory-associated protein of TOR(RAPTOR1)
E3N88_11589	2	mmi-miR845c;mmi-miR845a;	KAD6120318.1	Solute carrier family 40 member
E3N88_11598	1	mmi-cand121;	KAD6120327.1	Protein trichome birefringence-like 34
E3N88_11610	1	mmi-cand1;	KAD6120339.1	BAG domain
E3N88_11611	3	mmi-miR845c;mmi-miR845a;mmi-miR159s-3p;	KAD6120340.1	receptor-like protein
E3N88_11617	2	mmi-cand60;mmi-miR168f-5p;	KAD6120346.1	Acetyl-coenzyme A carboxylase carboxyl transferase subunit alpha(CAC3)
E3N88_11622	4	mmi-miR397c;mmi-miR397a;mmi-miR397b;mmi-miR397d;	KAD6120351.1	Belongs to the multicopper oxidase family
E3N88_11629	3	mmi-miR397b;mmi-miR397d;mmi-miR397a;	KAD6120358.1	Wall-associated receptor kinase 2-like
E3N88_11644	8	mmi-cand66;mmi-miR166ag-3p;mmi-miR166x-3p;mmi-miR166o-3p;mmi-miR166u-3p;mmi-cand67;mmi-miR166ab-3p;mmi-miR395h;	KAD6120373.1	LIMR family
E3N88_11647	6	mmi-miR845c;mmi-miR845a;mmi-miR172h-3p;mmi-miR172g-3p;mmi-miR172e-3p;mmi-miR172b-3p;	KAD6120376.1	Transcription termination factor nusG
E3N88_11650	4	mmi-miR397a;mmi-miR397b;mmi-miR397d;mmi-miR397c;	KAD6120379.1	Lignin degradation and detoxification of lignin-derived products
E3N88_11654	2	mmi-miR170-3p;mmi-miR9471a-3p;	KAD6120383.1
E3N88_11656	1	mmi-miR390b-5p;	KAD5960184.1
E3N88_11659	1	mmi-cand10;	KAD5960187.1	Dirigent proteins impart stereoselectivity on the phenoxy radical-coupling reaction, yielding optically active lignans from two molecules of coniferyl alcohol in the biosynthesis of lignans, flavonolignans, and alkaloids and thus plays a central role in plant secondary metabolism
E3N88_11664	4	mmi-miR8155b;mmi-miR5139b;mmi-miR4995;mmi-miR8155a;	KAD5960192.1	-
E3N88_11679	2	mmi-miR845c;mmi-miR845a;	KAD5960207.1	Multiple chloroplast division site 1
E3N88_11690	1	mmi-cand46;	KAD5960218.1	Pentatricopeptide repeat-containing protein
E3N88_11691	3	mmi-miR168a-3p;mmi-miR168d-3p;mmi-miR168b-3p;	KAD5960219.1	Pentatricopeptide repeat-containing protein
E3N88_11692	19	mmi-miR159c-3p;mmi-miR159a-3p;mmi-miR159m-3p;mmi-miR159d-3p;mmi-miR159b-3p;mmi-cand127;mmi-miR159o-3p;mmi-miR159e-3p;mmi-miR159n-3p;mmi-miR159p-3p;mmi-miR159q-3p;mmi-miR159k-3p;mmi-miR159f-3p;mmi-miR159g-3p;mmi-miR159j-3p;mmi-miR319j;mmi-miR159h-3p;mmi-miR159i-3p;mmi-miR159s-3p;	KAD5960220.1	DEAD_2
E3N88_11697	6	mmi-miR477f;mmi-miR477c;mmi-miR477h;mmi-miR477g;mmi-miR477i;mmi-miR477b;	KAD5960225.1	Sterol-sensing domain of SREBP cleavage-activation
E3N88_11698	1	mmi-miR167l-5p;	KAD5960226.1	RWP-RK domain
E3N88_11701	3	mmi-miR159o-3p;mmi-miR159e-3p;mmi-miR159n-3p;	KAD5960229.1	Belongs to the cyclin family
E3N88_11707	1	mmi-miR779.2;	KAD5960235.1	acyl-activating enzyme
E3N88_11713	5	mmi-miR159c-3p;mmi-miR159a-3p;mmi-miR159m-3p;mmi-miR159d-3p;mmi-miR159b-3p;	KAD5960241.1	nuclease activity
E3N88_11714	8	mmi-miR397b;mmi-miR397d;mmi-miR397c;mmi-miR395l;mmi-miR395f;mmi-miR395a;mmi-miR397a;mmi-miR5642a;	KAD5960242.1	GDP-fucose protein O-fucosyltransferase
E3N88_11715	2	mmi-miR845c;mmi-miR845a;	KAD5960243.1	Coiled-coil domain-containing protein
E3N88_11739	5	mmi-miR845c;mmi-miR845a;mmi-miR5538;mmi-miR172h-3p;mmi-miR172k-3p;	KAD5960267.1	diphthine synthase
E3N88_11741	1	mmi-miR395g;	KAD5960269.1	C1 domain
E3N88_11755	1	mmi-miR5139b;	KAD5960283.1
E3N88_11779	1	mmi-miR172m-3p;	KAD5960307.1	splicing factor 3A subunit
E3N88_11802	3	mmi-miR6478;mmi-cand7;mmi-miR159s-3p;	KAD5960330.1	domain in TBC and LysM domain containing proteins
E3N88_11814	12	mmi-miR156z-5p;mmi-miR156f-5p;mmi-miR156x-5p;mmi-miR156t-5p;mmi-miR156ac-5p;mmi-miR156p-5p;mmi-miR156m-5p;mmi-miR156b-5p;mmi-miR156q-5p;mmi-miR156a-5p;mmi-miR156c-5p;mmi-miR156g-5p;	KAD5960342.1	F-Box protein
E3N88_11827	1	mmi-cand11;	KAD5960355.1
E3N88_11838	1	mmi-cand47;	KAD5960366.1	DUF1771
E3N88_11839	3	mmi-miR2111a-5p;mmi-miR2111c-5p;mmi-miR403a-5p;	KAD5960367.1	isoform X1
E3N88_11844	3	mmi-miR2111a-5p;mmi-miR2111c-5p;mmi-miR157d-3p;	KAD5960372.1	isoform X1
E3N88_11864	3	mmi-miR845c;mmi-miR845a;mmi-miR399a;	KAD5960392.1	Structural maintenance of chromosomes protein
E3N88_11870	3	mmi-miR166f-5p;mmi-miR165a-5p;mmi-miR166d-5p;	KAD5960398.1	MobA-like NTP transferase domain
E3N88_11874	1	mmi-miR166h-5p;	KAD5960402.1	Crt homolog
E3N88_11877	1	mmi-miR156e-5p;	KAD5960405.1	Transcription factor(OBF5)
E3N88_11893	1	mmi-miR156h-5p;	KAD5960421.1	serine threonine-protein phosphatase
E3N88_11902	3	mmi-miR403c-3p;mmi-miR403a-3p;mmi-miR403b-3p;	KAD5960430.1
E3N88_11906	4	mmi-miR845b;mmi-miR5139b;mmi-miR8155b;mmi-miR845b;	KAD5960434.1	zinc finger
E3N88_11938	2	mmi-miR5139b;mmi-miR8155b;	KAD5960466.1	transposition, RNA-mediated
E3N88_11964	1	mmi-miR845c;	KAD5960492.1
E3N88_11979	1	mmi-miR8175;	KAD5960507.1	strictosidine synthase activity
E3N88_11980	2	mmi-miR845c;mmi-miR845a;	KAD5960508.1
E3N88_11988	14	mmi-cand125a;mmi-cand125b;mmi-cand125c;mmi-cand125d;mmi-cand125e;mmi-cand125f;mmi-cand125g;mmi-cand2;mmi-cand125h;mmi-cand125i;mmi-cand125j;mmi-cand124;mmi-miR166y-3p;mmi-miR166ae-3p;	KAD5960516.1
E3N88_11990	1	mmi-miR7804-5p;	KAD5960518.1	transposition, RNA-mediated
E3N88_11992	2	mmi-miR845c;mmi-miR845a;	KAD5960520.1	DNA RNA polymerases superfamily protein
E3N88_11995	1	mmi-miR1425-5p;	KAD5960523.1	Nup133 N terminal like
E3N88_12008	1	mmi-cand117;	KAD5960536.1	N-acetyl-D-glucosamine
E3N88_12013	1	mmi-miR779.2;	KAD5960541.1	Zinc finger BED domain-containing protein RICESLEEPER
E3N88_12037	3	mmi-miR840-3p;mmi-miR840-3p;mmi-miR8175;	KAD5960565.1
E3N88_12047	1	mmi-miR845b;	KAD5960575.1	3-hydroxyisobutyryl-CoA hydrolase activity
E3N88_12063	1	mmi-cand32;	KAD5960591.1	Pre-mRNA-splicing factor CWC22 homolog
E3N88_12070	1	mmi-miR169j-5p;	KAD5960598.1	4-alpha-glucanotransferase(DPE1)
E3N88_12097	6	mmi-cand63;mmi-cand73;mmi-cand74a;mmi-cand62;mmi-cand51;mmi-cand74b;	KAD5960625.1
E3N88_12100	1	mmi-cand54;	KAD5960628.1	Belongs to the short-chain dehydrogenases reductases (SDR) family
E3N88_12104	14	mmi-miR159o-3p;mmi-miR159e-3p;mmi-miR159n-3p;mmi-miR159p-3p;mmi-miR159q-3p;mmi-miR159k-3p;mmi-miR159f-3p;mmi-miR159g-3p;mmi-miR159j-3p;mmi-miR159c-3p;mmi-miR159a-3p;mmi-miR159m-3p;mmi-miR159d-3p;mmi-miR159b-3p;	KAD5960632.1	Glutathione S-transferase zeta(GSTZ1)
E3N88_12123	4	mmi-miR5139b;mmi-miR5139a;mmi-miR8155b;mmi-miR8155a;	KAD5960651.1	DNA RNA polymerases superfamily protein
E3N88_12127	7	mmi-miR395e;mmi-miR395h;mmi-miR395g;mmi-miR395c;mmi-miR395l;mmi-miR395f;mmi-miR395a;	KAD5960655.1	GAG-pre-integrase domain
E3N88_12132	1	mmi-miR7804-5p;	KAD5960660.1	Nudix hydrolase 18, mitochondrial-like
E3N88_12145	2	mmi-miR845c;mmi-miR845a;	KAD5960673.1
E3N88_12156	1	mmi-miR156y-5p;	KAD5960684.1	belongs to the protein kinase superfamily
E3N88_12195	1	mmi-miR845a;	KAD5960723.1	Mitochondrial protein
E3N88_12197	1	mmi-cand109;	KAD5960725.1	SANT SWI3, ADA2, N-CoR and TFIIIB'' DNA-binding domains
E3N88_12198	1	mmi-cand1;	KAD5960726.1	Sucrose-cleaving enzyme that provides UDP-glucose and fructose for various metabolic pathways
E3N88_12216	1	mmi-miR7804-5p;	KAD5960744.1	serine threonine-protein phosphatase
E3N88_12217	1	mmi-miR156d-3p;	KAD5960745.1	Ubiquitin family
E3N88_12228	1	mmi-cand46;	KAD5960756.1	YLS2-like(YLS2)
E3N88_12230	1	mmi-miR5139b;	KAD5960758.1
E3N88_12238	1	mmi-cand65;	KAD5960766.1	Structural maintenance of chromosomes
E3N88_12255	2	mmi-miR5139b;mmi-cand10;	KAD5960783.1	Cysteine-rich receptor-like protein kinase
E3N88_12275	1	mmi-miR172a-5p;	KAD5960803.1	Rhodanese-like domain-containing protein 19
E3N88_12277	1	mmi-cand10;	KAD5960805.1	thaumatin-like protein
E3N88_12278	1	mmi-miR845a;	KAD5960806.1	Calcium-dependent protein kinase(CPK18)
E3N88_12287	13	mmi-miR319q;mmi-miR319r;mmi-miR319a;mmi-miR319b;mmi-miR319g;mmi-miR319c;mmi-miR319f;mmi-miR319l;mmi-miR319e;mmi-miR319h;mmi-miR319m;mmi-miR159j-3p;mmi-miR319i;	KAD5960815.1	Belongs to the TRAFAC class myosin-kinesin ATPase superfamily. Kinesin family
E3N88_12300	9	mmi-miR845c;mmi-miR845a;mmi-miR5538;mmi-cand106a;mmi-cand107a;mmi-cand107b;mmi-cand107c;mmi-cand106b;mmi-miR166ad-3p;	KAD5960828.1	Belongs to the mitochondrial carrier (TC 2.A.29) family
E3N88_12306	2	mmi-miR845c;mmi-miR845a;	KAD5960834.1	Mitochondrial protein
E3N88_12327	1	mmi-cand38;	KAD5960855.1	protease do-like
E3N88_12333	1	mmi-miR397c;	KAD5960861.1
E3N88_12339	2	mmi-miR845c;mmi-miR845a;	KAD5960867.1	serine threonine-protein kinase At1g18390
E3N88_12358	13	mmi-miR171a-3p;mmi-miR171d-3p;mmi-miR171l-3p;mmi-miR171h-3p;mmi-miR171j-3p;mmi-miR171o-3p;mmi-miR171n-3p;mmi-miR170-3p;mmi-miR171g-3p;mmi-miR171f-3p;mmi-miR171b-3p;mmi-miR171i-3p;mmi-miR171k-3p;	KAD5960886.1	Belongs to the GRAS family
E3N88_12359	1	mmi-miR947;	KAD5960887.1	Reverse transcriptase (RNA-dependent DNA polymerase)
E3N88_12369	2	mmi-miR845c;mmi-miR845a;	KAD5960897.1	serine threonine-protein kinase At1g18390
E3N88_12378	1	mmi-cand38;	KAD5960906.1	protease do-like
E3N88_12400	9	mmi-cand53;mmi-miR396i-5p;mmi-miR396o-5p;mmi-miR396n-5p;mmi-miR396m-5p;mmi-miR396h-5p;mmi-miR396a-5p;mmi-miR396b-5p;mmi-miR396j-5p;	KAD5960927.1
E3N88_12433	9	mmi-miR172h-3p;mmi-miR172g-3p;mmi-miR172e-3p;mmi-miR172b-3p;mmi-cand108a;mmi-cand31a;mmi-cand31b;mmi-cand108b;mmi-miR172d-3p;	KAD5960960.1	Belongs to the class I-like SAM-binding methyltransferase superfamily. Cation-independent O- methyltransferase family
E3N88_12434	4	mmi-miR172h-3p;mmi-miR172g-3p;mmi-miR172e-3p;mmi-miR172b-3p;	KAD5960961.1	Belongs to the class I-like SAM-binding methyltransferase superfamily. Cation-independent O- methyltransferase family
E3N88_12435	9	mmi-miR172h-3p;mmi-miR172g-3p;mmi-miR172e-3p;mmi-miR172b-3p;mmi-cand108a;mmi-cand31a;mmi-cand31b;mmi-cand108b;mmi-miR172d-3p;	KAD5960962.1	Belongs to the class I-like SAM-binding methyltransferase superfamily. Cation-independent O- methyltransferase family
E3N88_12437	4	mmi-miR172h-3p;mmi-miR172g-3p;mmi-miR172e-3p;mmi-miR172b-3p;	KAD5960964.1	Belongs to the class I-like SAM-binding methyltransferase superfamily. Cation-independent O- methyltransferase family
E3N88_12444	1	mmi-miR845c;	KAD5960971.1
E3N88_12455	3	mmi-miR7804-5p;mmi-miR858c;mmi-miR858a;	KAD5960982.1	Microtubule-associated protein RP EB family member
E3N88_12472	2	mmi-cand32;mmi-cand19;	KAD5960999.1	caffeoyl-CoA O-methyltransferase
E3N88_12514	1	mmi-miR7804-5p;	KAD5961041.1	Agamous-like MADS-box protein AGL8 homolog
E3N88_12544	3	mmi-cand101a;mmi-cand101b;mmi-miR166i-3p;	KAD5961071.1	Transmembrane emp24 domain-containing protein
E3N88_12553	1	mmi-miR395g;	KAD5961080.1	phosphate transporter PHO1 homolog
E3N88_12554	3	mmi-cand101a;mmi-cand101b;mmi-miR166i-3p;	KAD5961081.1	Transmembrane emp24 domain-containing protein
E3N88_12566	9	mmi-cand112;mmi-miR164g-5p;mmi-miR164e-5p;mmi-miR164a-5p;mmi-miR164c-5p;mmi-miR164d-5p;mmi-miR164b-5p;mmi-miR164h-5p;mmi-miR164f-5p;	KAD5961093.1	Belongs to the VPS29 family
E3N88_12592	1	mmi-cand121;	KAD5961119.1	transposition, RNA-mediated
E3N88_12596	1	mmi-cand10;	KAD5961123.1	monodehydroascorbate reductase, cytoplasmic isoform 2
E3N88_12623	1	mmi-cand121;	KAD5961150.1	Retroviral aspartyl protease
E3N88_12644	1	mmi-miR171a-3p;	KAD5961171.1	Pentatricopeptide repeat-containing protein
E3N88_12652	2	mmi-miR172m-3p;mmi-miR172k-3p;	KAD5961179.1	Autophagy-related protein 13
E3N88_12657	3	mmi-cand118;mmi-cand47;mmi-miR396d-3p;	KAD5961184.1	belongs to the protein kinase superfamily
E3N88_12668	2	mmi-miR858d;mmi-miR858f;	KAD5961195.1	DNA mismatch repair protein
E3N88_12670	1	mmi-miR172a-5p;	KAD5961197.1
E3N88_12680	2	mmi-miR156c-3p;mmi-miR156b-3p;	KAD5961207.1	Sigma-70, region 4
E3N88_12683	1	mmi-cand114;	KAD5961210.1	phosphoglycerate mutase
E3N88_12686	5	mmi-cand122a;mmi-cand122b;mmi-cand122c;mmi-miR157a-5p;mmi-miR156i-5p;	KAD5961213.1	inactive receptor kinase
E3N88_12687	2	mmi-miR845c;mmi-miR845a;	KAD5961214.1	-
E3N88_12707	1	mmi-miR858f;	KAD5961234.1	Transcription factor
E3N88_12728	1	mmi-miR8175;	KAD5961255.1
E3N88_12733	1	mmi-miR858f;	KAD5961260.1	Transcription factor
E3N88_12742	1	mmi-miR169j-5p;	KAD5961269.1	Cofactor assembly of complex C subunit B, CCB2/CCB4
E3N88_12762	1	mmi-miR390c-5p;	KAD5961289.1	Serine/Threonine protein kinases, catalytic domain
E3N88_12778	2	mmi-miR845c;mmi-miR845a;	KAD5961305.1	Domain of unknown function (DUF4219)
E3N88_12780	1	mmi-miR167l-5p;	KAD5961307.1	E3 ubiquitin protein ligase
E3N88_12781	1	mmi-miR167e-5p;	KAD5961308.1	Major Facilitator Superfamily
E3N88_12794	1	mmi-miR167e-5p;	KAD5961321.1	Major Facilitator Superfamily
E3N88_12797	1	mmi-miR156d-3p;	KAD5961324.1
E3N88_12802	4	mmi-cand111;mmi-miR399f;mmi-miR399b;mmi-miR399d;	KAD5961329.1	Oleosin 1-like(OLE16)
E3N88_12812	1	mmi-miR172m-3p;	KAD5961339.1	U-box domain-containing protein
E3N88_12813	1	mmi-miR8175;	KAD5961340.1	strictosidine synthase activity
E3N88_12830	1	mmi-miR845b;	KAD5961357.1
E3N88_12837	4	mmi-cand111;mmi-miR399f;mmi-miR399b;mmi-miR399d;	KAD5961364.1	Plastocyanin-like domain
E3N88_12855	1	mmi-miR165a-5p;	KAD5961382.1
E3N88_12857	2	mmi-miR845a;mmi-miR845c;	KAD5961384.1	-
E3N88_12870	1	mmi-miR5139b;	KAD5961397.1	transposition, RNA-mediated
E3N88_12875	2	mmi-miR845c;mmi-miR845a;	KAD5961402.1	Translation initiation factor 1A / IF-1
E3N88_12876	2	mmi-miR845c;mmi-miR845a;	KAD5961403.1
E3N88_12877	2	mmi-miR845c;mmi-miR845a;	KAD5961404.1	Retrotransposon gag protein
E3N88_12883	1	mmi-miR4995;	KAD5961410.1	transposition, RNA-mediated
E3N88_12885	5	mmi-miR159c-3p;mmi-miR159a-3p;mmi-miR159m-3p;mmi-miR159d-3p;mmi-miR159b-3p;	KAD5961412.1	Alpha/beta hydrolase family
E3N88_12891	1	mmi-cand23;	KAD5961418.1	Nucleotide-diphospho-sugar transferase
E3N88_12905	14	mmi-cand103a;mmi-cand99a;mmi-cand103b;mmi-cand100a;mmi-cand100b;mmi-cand100c;mmi-cand102;mmi-cand99b;mmi-cand99c;mmi-cand100d;mmi-cand99d;mmi-cand100e;mmi-cand99e;mmi-cand98;	KAD5961432.1	gag-polypeptide of LTR copia-type
E3N88_12906	1	mmi-cand67;	KAD5961433.1	Ribonuclease H protein
E3N88_12916	2	mmi-miR845a;mmi-miR845c;	KAD5961443.1
E3N88_12940	1	mmi-miR845b;	KAD5961467.1
E3N88_12943	4	mmi-cand111;mmi-miR399f;mmi-miR399b;mmi-miR399d;	KAD5961470.1	Oleosin 1-like(OLE16)
E3N88_12955	2	mmi-miR845c;mmi-miR845a;	KAD5961482.1	gag-polypeptide of LTR copia-type
E3N88_12982	1	mmi-miR4995;	KAD5961509.1	transposition, RNA-mediated
E3N88_12993	1	mmi-miR845b;	KAD5961520.1
E3N88_13031	1	mmi-miR393a-3p;	KAD5961558.1	Histone H2A
E3N88_13040	1	mmi-cand40;	KAD5961567.1	Exosome component 10-like
E3N88_13047	2	mmi-miR7804-5p;mmi-miR395c;	KAD5961574.1	Transferrin receptor-like dimerisation domain
E3N88_13052	1	mmi-miR170-3p;	KAD5961579.1
E3N88_13061	2	mmi-cand26a;mmi-cand26b;	KAD5961588.1
E3N88_13070	4	mmi-miR862-3p;mmi-cand93;mmi-cand94;mmi-miR166ad-3p;	KAD5961597.1
E3N88_13085	5	mmi-cand126;mmi-miR172h-3p;mmi-miR172g-3p;mmi-miR172e-3p;mmi-miR172b-3p;	KAD5961612.1	callose synthase
E3N88_13087	6	mmi-miR845c;mmi-miR845c;mmi-miR845a;mmi-miR845a;mmi-cand126;mmi-miR5642a;	KAD5961614.1	callose synthase
E3N88_13088	2	mmi-miR5139b;mmi-miR5139a;	KAD5961615.1	Callose synthase 3-like
E3N88_13090	4	mmi-cand126;mmi-miR5139b;mmi-miR5139a;mmi-miR845b;	KAD5961617.1	callose synthase
E3N88_13095	1	mmi-cand8;	KAD5961622.1	Multiple C2 and transmembrane domain-containing protein
E3N88_13097	1	mmi-cand41;	KAD5961624.1	gag-polypeptide of LTR copia-type
E3N88_13111	4	mmi-miR5139b;mmi-miR8155b;mmi-miR5139a;mmi-miR8155a;	KAD5961638.1	Mitochondrial protein
E3N88_13114	15	mmi-miR156ac-5p;mmi-miR156p-5p;mmi-miR156u-5p;mmi-miR156l-5p;mmi-miR156k-5p;mmi-miR156j-5p;mmi-miR156o-5p;mmi-miR156z-5p;mmi-miR156f-5p;mmi-miR156x-5p;mmi-miR156m-5p;mmi-miR156b-5p;mmi-miR156q-5p;mmi-miR156a-5p;mmi-miR156c-5p;	KAD5961641.1
E3N88_13124	1	mmi-miR403a-5p;	KAD5961651.1	Belongs to the peptidase A1 family
E3N88_13126	2	mmi-miR845c;mmi-miR845a;	KAD5961653.1	Belongs to the peptidase S10 family
E3N88_13130	1	mmi-miR845b;	KAD5961657.1	Leucine-zipper of ternary complex factor MIP1
E3N88_13132	1	mmi-miR862-3p;	KAD5961659.1	membrane protein At1g06890-like
E3N88_13140	10	mmi-miR169d-5p;mmi-miR169j-5p;mmi-miR169a-5p;mmi-miR169b-5p;mmi-miR169e-5p;mmi-miR169i-5p;mmi-miR169f-5p;mmi-miR169g-5p;mmi-miR169h-5p;mmi-miR169c-5p;	KAD5961667.1	CCAAT-Binding transcription Factor
E3N88_13157	1	mmi-cand8;	KAD5961684.1	Multiple C2 and transmembrane domain-containing protein
E3N88_13161	5	mmi-cand126;mmi-miR172h-3p;mmi-miR172g-3p;mmi-miR172e-3p;mmi-miR172b-3p;	KAD5961688.1	callose synthase
E3N88_13163	1	mmi-miR845c;	KAD5961690.1	Callose synthase 3-like
E3N88_13164	1	mmi-cand126;	KAD5961691.1	callose synthase
E3N88_13167	3	mmi-cand126;mmi-miR5139b;mmi-miR845b;	KAD5961694.1	callose synthase
E3N88_13168	5	mmi-cand126;mmi-miR172h-3p;mmi-miR172g-3p;mmi-miR172e-3p;mmi-miR172b-3p;	KAD5961695.1	callose synthase
E3N88_13182	1	mmi-cand11;	KAD5961709.1	Reverse transcriptase (RNA-dependent DNA polymerase)
E3N88_13220	1	mmi-cand40;	KAD5961747.1	Exosome component 10-like
E3N88_13228	1	mmi-miR5083;	KAD5961755.1	TPL-binding domain in jasmonate signalling
E3N88_13231	1	mmi-miR393a-3p;	KAD5961758.1	Histone H2A
E3N88_13245	3	mmi-miR845c;mmi-miR845a;mmi-miR166a-5p;	KAD5961772.1	TAFs are components of the transcription factor IID (TFIID) complex that is essential for mediating regulation of RNA polymerase transcription
E3N88_13248	1	mmi-miR166j-5p;	KAD5961775.1	Serine threonine-protein kinase PBS1-like
E3N88_13251	3	mmi-cand108a;mmi-cand108b;mmi-miR172d-3p;	KAD5961778.1	Belongs to the universal ribosomal protein uS12 family
E3N88_13254	1	mmi-cand121;	KAD5961781.1	-
E3N88_13269	4	mmi-cand108a;mmi-cand108b;mmi-cand18;mmi-miR172d-3p;	KAD5961796.1	Belongs to the universal ribosomal protein uS12 family
E3N88_13290	1	mmi-miR6114-3p;	KAD5961817.1	Heavy-metal-associated domain
E3N88_13292	1	mmi-miR947;	KAD5961819.1	zinc finger
E3N88_13296	1	mmi-cand19;	KAD5961823.1
E3N88_13298	1	mmi-miR395g;	KAD5961825.1	protease
E3N88_13305	1	mmi-miR164f-5p;	KAD5961832.1	low-specificity L-threonine aldolase 1
E3N88_13310	1	mmi-miR164f-5p;	KAD5961837.1	low-specificity L-threonine aldolase 1
E3N88_13314	2	mmi-cand48a;mmi-cand48b;	KAD5961841.1	alpha-galactosidase
E3N88_13350	1	mmi-cand127;	KAD5961877.1	EF hand
E3N88_13353	1	mmi-cand20;	KAD5961880.1	Hemerythrin HHE cation binding domain
E3N88_13359	1	mmi-miR779.2;	KAD5961886.1	Reverse transcriptase (RNA-dependent DNA polymerase)
E3N88_13380	1	mmi-cand117;	KAD5961907.1	RNA cytidine acetyltransferase with specificity toward both 18S rRNA and tRNAs. Catalyzes the formation of N(4)- acetylcytidine (ac4C) in 18S rRNA. Required for early nucleolar cleavages of precursor rRNA at sites A0, A1 and A2 during 18S rRNA synthesis. Catalyzes the formation of ac4C in serine and leucine tRNAs. Requires a tRNA-binding adapter protein for full tRNA acetyltransferase activity bu…
E3N88_13395	2	mmi-miR845c;mmi-miR845a;	KAD5961922.1
E3N88_13408	2	mmi-miR845c;mmi-miR845a;	KAD5961935.1	Methyltransferase domain
E3N88_13413	1	mmi-miR7804-5p;	KAD5961940.1	Amino acid transporter
E3N88_13450	1	mmi-cand41;	KAD5961977.1	Belongs to the mitochondrial carrier (TC 2.A.29) family
E3N88_13461	1	mmi-miR163;	KAD5961988.1	transposition, RNA-mediated
E3N88_13468	2	mmi-miR845c;mmi-miR845a;	KAD5961995.1	Alpha/beta hydrolase family
E3N88_13483	1	mmi-cand121;	KAD5962010.1	WD repeat domain-containing protein
E3N88_13484	2	mmi-cand113;mmi-miR396i-5p;	KAD5962011.1	histidinol dehydrogenase(HDH)
E3N88_13507	1	mmi-cand2;	KAD5962034.1	Sigma factor PP2C-like phosphatases
E3N88_13513	1	mmi-miR7804-5p;	KAD5962040.1	P5CS plays a key role in proline biosynthesis, leading to osmoregulation in plants(P5CS)
E3N88_13515	1	mmi-miR167a-3p;	KAD5962042.1	protein serine/threonine kinase activity
E3N88_13517	2	mmi-miR5139b;mmi-miR8155b;	KAD5962044.1	Reverse transcriptase (RNA-dependent DNA polymerase)
E3N88_13525	3	mmi-miR8155b;mmi-miR5139b;mmi-miR8155a;	KAD5962052.1	Protein kinase domain
E3N88_13532	1	mmi-miR166ab-3p;	KAD5962059.1	The RING-variant domain is a C4HC3 zinc-finger like motif found in a number of cellular and viral proteins. Some of these proteins have been shown both in vivo and in vitro to have ubiquitin E3 ligase activity.
E3N88_13533	2	mmi-miR858d;mmi-miR858f;	KAD5962060.1	SANT SWI3, ADA2, N-CoR and TFIIIB'' DNA-binding domains
E3N88_13534	1	mmi-miR7804-5p;	KAD5962061.1
E3N88_13535	2	mmi-cand120a;mmi-cand120b;	KAD5962062.1
E3N88_13536	4	mmi-miR845c;mmi-miR845c;mmi-miR845a;mmi-miR845a;	KAD5962063.1
E3N88_13539	2	mmi-miR845c;mmi-miR845a;	KAD5962066.1
E3N88_13570	1	mmi-cand47;	KAD5962097.1	RECEPTOR-LIKE protein
E3N88_13585	2	mmi-cand53;mmi-miR396i-5p;	KAD5962112.1
E3N88_13590	1	mmi-cand5;	KAD5962117.1	RING-type E3 ubiquitin transferase
E3N88_13591	2	mmi-miR845c;mmi-miR845a;	KAD5962118.1	UTP-monosaccharide-1-phosphate uridylyltransferase activity
E3N88_13598	1	mmi-miR172a-5p;	KAD5962125.1	Staphylococcal nuclease homologues
E3N88_13615	1	mmi-miR7804-5p;	KAD5962142.1	P5CS plays a key role in proline biosynthesis, leading to osmoregulation in plants(P5CS)
E3N88_13621	1	mmi-cand2;	KAD5962148.1	Sigma factor PP2C-like phosphatases
E3N88_13624	1	mmi-miR166j-5p;	KAD5802264.1	2-alkenal reductase (NADP( )-dependent)-like
E3N88_13630	4	mmi-miR396p-5p;mmi-miR396b-3p;mmi-miR396a-3p;mmi-miR396c-3p;	KAD5802270.1	guanosine nucleotide diphosphate dissociation inhibitor
E3N88_13632	3	mmi-cand47;mmi-cand47;mmi-cand41;	KAD5802272.1	Reverse transcriptase (RNA-dependent DNA polymerase)
E3N88_13639	6	mmi-miR396p-5p;mmi-miR165a-5p;mmi-miR396b-3p;mmi-miR396a-3p;mmi-miR396c-3p;mmi-miR156g-5p;	KAD5802279.1	ankyrin repeat protein
E3N88_13652	6	mmi-miR8155b;mmi-miR5139b;mmi-miR4995;mmi-cand13a;mmi-cand13b;mmi-miR8155a;	KAD5802292.1	CRM domain-containing protein At3g25440
E3N88_13664	2	mmi-cand13a;mmi-cand13b;	KAD5802304.1	CRM domain-containing protein At3g25440
E3N88_13665	1	mmi-miR170-5p;	KAD5802305.1
E3N88_13669	2	mmi-miR5139b;mmi-miR8155b;	KAD5802309.1	May antagonize Nodal signaling and subsequent organization of axial structures during mesodermal patterning
E3N88_13673	3	mmi-miR845a;mmi-miR845c;mmi-miR7804-5p;	KAD5802313.1	NAD(P)H-binding
E3N88_13695	5	mmi-miR8175;mmi-miR158a-5p;mmi-miR399f;mmi-miR399b;mmi-miR399d;	KAD5802335.1	TMV resistance protein N-like
E3N88_13699	1	mmi-miR166b-5p;	KAD5802339.1	Putative S-adenosyl-L-methionine-dependent methyltransferase
E3N88_13705	2	mmi-miR845c;mmi-miR845a;	KAD5802345.1	N-acetyl-D-glucosamine
E3N88_13723	1	mmi-miR160a-3p;	KAD5802363.1	Hepatocellular carcinoma-associated antigen 59
E3N88_13725	1	mmi-cand113;	KAD5802365.1	gag-polypeptide of LTR copia-type
E3N88_13728	1	mmi-miR5139b;	KAD5802368.1
E3N88_13730	4	mmi-cand19;mmi-cand32;mmi-cand117;mmi-cand19;	KAD5802370.1	TMV resistance protein N-like
E3N88_13736	4	mmi-cand19;mmi-cand32;mmi-cand117;mmi-cand19;	KAD5802376.1	TMV resistance protein N-like
E3N88_13738	1	mmi-cand117;	KAD5802378.1	TMV resistance protein N-like
E3N88_13741	3	mmi-cand117;mmi-cand32;mmi-cand117;	KAD5802381.1	-
E3N88_13753	1	mmi-cand117;	KAD5802393.1	TMV resistance protein N-like
E3N88_13762	1	mmi-miR7804-5p;	KAD5802402.1	translation factor activity, non-nucleic acid binding
E3N88_13763	1	mmi-cand117;	KAD5802403.1	TMV resistance protein N-like
E3N88_13764	1	mmi-miR167h-5p;	KAD5802404.1	TMV resistance protein N-like
E3N88_13766	3	mmi-miR858e;mmi-miR858b;mmi-miR858a;	KAD5802406.1	Myb-related protein 330-like
E3N88_13767	1	mmi-miR845b;	KAD5802407.1	Belongs to the GroES chaperonin family
E3N88_13772	1	mmi-miR866-3p;	KAD5802412.1
E3N88_13778	1	mmi-cand117;	KAD5802418.1	gag-polypeptide of LTR copia-type
E3N88_13785	1	mmi-cand117;	KAD5802425.1	TMV resistance protein N-like
E3N88_13786	1	mmi-cand41;	KAD5802426.1	Reverse transcriptase (RNA-dependent DNA polymerase)
E3N88_13787	2	mmi-miR5139b;mmi-miR8155b;	KAD5802427.1
E3N88_13803	3	mmi-cand118;mmi-cand117;mmi-miR396d-3p;	KAD5802443.1	TMV resistance protein N-like
E3N88_13809	3	mmi-miR8155b;mmi-miR5139b;mmi-miR8155a;	KAD5802449.1	gag-polypeptide of LTR copia-type
E3N88_13810	1	mmi-cand117;	KAD5802450.1	TMV resistance protein N-like
E3N88_13812	1	mmi-cand117;	KAD5802452.1
E3N88_13813	1	mmi-miR7804-5p;	KAD5802453.1	translation factor activity, non-nucleic acid binding
E3N88_13816	1	mmi-cand19;	KAD5802456.1	TMV resistance protein
E3N88_13835	1	mmi-cand19;	KAD5802475.1	TMV resistance protein N-like
E3N88_13845	1	mmi-miR394b;	KAD5802485.1	Reverse transcriptase (RNA-dependent DNA polymerase)
E3N88_13852	1	mmi-miR845b;	KAD5802492.1	DNA RNA polymerases superfamily protein
E3N88_13853	3	mmi-miR858e;mmi-miR858b;mmi-miR858a;	KAD5802493.1	Myb-related protein 330-like
E3N88_13854	1	mmi-miR845b;	KAD5802494.1
E3N88_13860	3	mmi-miR858f;mmi-miR858a;mmi-miR858d;	KAD5802500.1	Target of Myb protein
E3N88_13862	9	mmi-miR845c;mmi-miR845a;mmi-miR5538;mmi-cand106a;mmi-cand107a;mmi-cand107b;mmi-cand107c;mmi-cand106b;mmi-miR166ad-3p;	KAD5802502.1	Introduces a single-strand break via transesterification at a target site in duplex DNA. Releases the supercoiling and torsional tension of DNA introduced during the DNA replication and transcription by transiently cleaving and rejoining one strand of the DNA duplex. The scissile phosphodiester is attacked by the catalytic tyrosine of the enzyme, resulting in the formation of a DNA-(5'-phosphotyr…
E3N88_13871	1	mmi-miR947;	KAD5802511.1	Gag protease polyprotein
E3N88_13874	1	mmi-miR5139a;	KAD5802514.1	Arginine and glutamate-rich 1
E3N88_13891	1	mmi-miR167a-3p;	KAD5802531.1	TMV resistance protein
E3N88_13895	1	mmi-miR894;	KAD5802535.1	TMV resistance protein N-like
E3N88_13898	1	mmi-cand117;	KAD5802538.1	TMV resistance protein N-like
E3N88_13904	1	mmi-cand41;	KAD5802544.1	Reverse transcriptase (RNA-dependent DNA polymerase)
E3N88_13907	3	mmi-miR845a;mmi-cand48a;mmi-cand48b;	KAD5802547.1	Alternative NAD(P)H-ubiquinone oxidoreductase C1, chloroplastic
E3N88_13931	2	mmi-miR845c;mmi-miR845a;	KAD5802571.1	Belongs to the dihydroorotate dehydrogenase family. Type 2 subfamily(PYRD)
E3N88_13933	3	mmi-miR845c;mmi-miR845a;mmi-miR395g;	KAD5802573.1
E3N88_13936	2	mmi-miR390a-5p;mmi-miR390d-5p;	KAD5802576.1
E3N88_13938	3	mmi-miR395e;mmi-miR395h;mmi-miR395g;	KAD5802578.1	GAG-pre-integrase domain
E3N88_13943	1	mmi-miR397a;	KAD5802583.1	transposon protein
E3N88_13946	1	mmi-miR166d-3p;	KAD5802586.1	Mitochondrial protein
E3N88_13948	10	mmi-miR156d-5p;mmi-miR156k-5p;mmi-miR156t-5p;mmi-cand4;mmi-miR166ab-3p;mmi-miR156b-5p;mmi-miR156q-5p;mmi-miR156a-5p;mmi-miR156c-5p;mmi-miR156ab-5p;	KAD5802588.1	Brefeldin A-inhibited guanine nucleotide-exchange protein
E3N88_13951	2	mmi-miR866-3p;mmi-miR158a-5p;	KAD5802591.1	malic enzyme
E3N88_13991	2	mmi-miR866-3p;mmi-miR158a-5p;	KAD5802631.1	malic enzyme
E3N88_13996	4	mmi-cand4;mmi-cand121;mmi-cand1;mmi-miR166ab-3p;	KAD5802636.1	Brefeldin A-inhibited guanine nucleotide-exchange protein
E3N88_13997	3	mmi-miR166d-3p;mmi-cand48a;mmi-cand48b;	KAD5802637.1
E3N88_14009	3	mmi-cand108a;mmi-cand108b;mmi-miR172d-3p;	KAD5802649.1
E3N88_14015	2	mmi-miR845c;mmi-miR845a;	KAD5802655.1	Belongs to the dihydroorotate dehydrogenase family. Type 2 subfamily(PYRD)
E3N88_14018	2	mmi-miR5139b;mmi-miR8155b;	KAD5802658.1	transposition, RNA-mediated
E3N88_14020	1	mmi-miR947;	KAD5802660.1	transposition, RNA-mediated
E3N88_14023	2	mmi-miR395e;mmi-miR395h;	KAD5802663.1	regulation of parkin-mediated stimulation of mitophagy in response to mitochondrial depolarization
E3N88_14045	1	mmi-miR390b-5p;	KAD5802685.1	Peptidase family M41
E3N88_14047	1	mmi-cand114;	KAD5802687.1	Disease resistance protein
E3N88_14063	1	mmi-miR845b;	KAD5802703.1
E3N88_14067	2	mmi-miR403b-5p;mmi-miR403b-5p;	KAD5802707.1	Neprosin activation peptide
E3N88_14075	1	mmi-miR157d-5p;	KAD5802715.1
E3N88_14094	1	mmi-miR845b;	KAD5802734.1
E3N88_14100	1	mmi-cand1;	KAD5802740.1	PGAP1-like protein
E3N88_14115	1	mmi-cand19;	KAD5802755.1	8-hydroxy-dADP phosphatase activity
E3N88_14118	1	mmi-miR862-3p;	KAD5802758.1	acyl-activating enzyme
E3N88_14120	2	mmi-miR156e-5p;mmi-miR156d-5p;	KAD5802760.1	isoform X1
E3N88_14126	1	mmi-miR396p-5p;	KAD5802766.1	ADP binding
E3N88_14128	13	mmi-miR167e-5p;mmi-miR167h-5p;mmi-miR166f-5p;mmi-miR167m-5p;mmi-miR167a-5p;mmi-miR167k-5p;mmi-miR167n-5p;mmi-miR167g-5p;mmi-miR167c-5p;mmi-miR167d-5p;mmi-miR167i-5p;mmi-miR167f-5p;mmi-miR167b-5p;	KAD5802768.1	MatE
E3N88_14137	12	mmi-miR167e-5p;mmi-miR167h-5p;mmi-miR167m-5p;mmi-miR167a-5p;mmi-miR167k-5p;mmi-miR167n-5p;mmi-miR167g-5p;mmi-miR167c-5p;mmi-miR167d-5p;mmi-miR167i-5p;mmi-miR167f-5p;mmi-miR167b-5p;	KAD5802777.1	MatE
E3N88_14144	1	mmi-miR397a;	KAD5802784.1	and Fe(II)-dependent oxygenase superfamily protein
E3N88_14149	10	mmi-miR159p-3p;mmi-miR159q-3p;mmi-miR159k-3p;mmi-miR159f-3p;mmi-miR159g-3p;mmi-miR159c-3p;mmi-miR159a-3p;mmi-miR159m-3p;mmi-miR159d-3p;mmi-miR159b-3p;	KAD5802789.1
E3N88_14186	2	mmi-cand19;mmi-miR172b-5p;	KAD5802826.1	TMV resistance protein N-like
E3N88_14190	2	mmi-cand3a;mmi-cand3b;	KAD5802830.1	Control of topological states of DNA by transient breakage and subsequent rejoining of DNA strands. Topoisomerase II makes double-strand breaks
E3N88_14202	1	mmi-cand6;	KAD5802842.1	Belongs to the multi antimicrobial extrusion (MATE) (TC 2.A.66.1) family
E3N88_14207	1	mmi-miR858f;	KAD5802847.1	transcription factor
E3N88_14212	1	mmi-miR858f;	KAD5802852.1	transcription factor
E3N88_14232	1	mmi-miR166ab-3p;	KAD5802872.1	zinc finger CCCH domain-containing protein
E3N88_14252	3	mmi-miR156a-3p;mmi-miR166d-3p;mmi-miR156y-5p;	KAD5802892.1	Protein RETICULATA-related
E3N88_14253	5	mmi-miR845c;mmi-miR845a;mmi-miR845a;mmi-miR845c;mmi-miR1861h;	KAD5802893.1	Structural maintenance of chromosomes
E3N88_14257	1	mmi-cand109;	KAD5802897.1	Essential protein Yae1, N terminal
E3N88_14259	1	mmi-miR845b;	KAD5802899.1	Purple acid phosphatase
E3N88_14265	2	mmi-miR396p-5p;mmi-cand21;	KAD5802905.1	10 TM Acyl Transferase domain found in Cas1p
E3N88_14268	13	mmi-miR5139b;mmi-miR845c;mmi-miR845a;mmi-cand48a;mmi-cand48b;mmi-miR5139b;mmi-cand11;mmi-miR5139a;mmi-miR5139a;mmi-miR8155b;mmi-miR5139b;mmi-miR845c;mmi-miR845b;	KAD5802908.1	Vacuolar protein sorting-associated protein
E3N88_14271	3	mmi-cand103a;mmi-cand103b;mmi-cand102;	KAD5802911.1	cysteine-rich RLK (RECEPTOR-like protein kinase) 8
E3N88_14273	1	mmi-cand42;	KAD5802913.1	-
E3N88_14274	2	mmi-miR166d-5p;mmi-miR166f-5p;	KAD5802914.1
E3N88_14291	2	mmi-cand93;mmi-cand94;	KAD5802931.1	Mitochondrial protein
E3N88_14297	1	mmi-miR845b;	KAD5802937.1	Belongs to the helicase family. Dicer subfamily(DCL1)
E3N88_14307	1	mmi-miR403a-5p;	KAD5802947.1	HCO3- transporter family
E3N88_14308	1	mmi-miR396e-5p;	KAD5802948.1	DNA-binding domain in plant proteins such as APETALA2 and EREBPs
E3N88_14309	1	mmi-miR172b-5p;	KAD5802949.1	Peptidyl-prolyl cis-trans isomerase
E3N88_14317	1	mmi-miR403c-5p;	KAD5802957.1	ACT domain
E3N88_14320	2	mmi-miR845b;mmi-miR779.2;	KAD5802960.1
E3N88_14324	2	mmi-miR845c;mmi-miR845a;	KAD5802964.1	neurochondrin
E3N88_14328	1	mmi-miR845b;	KAD5802968.1	DNA RNA polymerases superfamily protein
E3N88_14334	2	mmi-miR7804-5p;mmi-miR858d;	KAD5802974.1
E3N88_14352	5	mmi-miR845b;mmi-miR779.2;mmi-miR160g-5p;mmi-miR160g-5p;mmi-miR160g-5p;	KAD5802992.1
E3N88_14371	6	mmi-cand30;mmi-cand119;mmi-miR396k-5p;mmi-miR396f-5p;mmi-miR396g-5p;mmi-miR396c-5p;	KAD5803011.1	POT family
E3N88_14387	1	mmi-cand19;	KAD5803027.1
E3N88_14404	1	mmi-miR7804-5p;	KAD5803044.1	Sulfite exporter TauE/SafE
E3N88_14415	1	mmi-miR157d-5p;	KAD5803055.1	BURP domain-containing protein
E3N88_14418	1	mmi-cand117;	KAD5803058.1	RNA-binding protein(Y14)
E3N88_14420	1	mmi-miR319q;	KAD5803060.1	Mitochondrial membrane ATP synthase (F(1)F(0) ATP synthase or Complex V) produces ATP from ADP in the presence of a proton gradient across the membrane which is generated by electron transport complexes of the respiratory chain. F-type ATPases consist of two structural domains, F(1) - containing the extramembraneous catalytic core and F(0) - containing the membrane proton channel, linked together…
E3N88_14424	1	mmi-miR156e-5p;	KAD5803064.1	Hydrolase, alpha beta fold family protein
E3N88_14434	1	mmi-cand117;	KAD5803074.1
E3N88_14441	1	mmi-miR166a-5p;	KAD5803081.1	BURP domain
E3N88_14446	1	mmi-miR171p-3p;	KAD5803086.1	Pentatricopeptide repeat-containing protein
E3N88_14450	1	mmi-miR319q;	KAD5803090.1	Mitochondrial membrane ATP synthase (F(1)F(0) ATP synthase or Complex V) produces ATP from ADP in the presence of a proton gradient across the membrane which is generated by electron transport complexes of the respiratory chain. F-type ATPases consist of two structural domains, F(1) - containing the extramembraneous catalytic core and F(0) - containing the membrane proton channel, linked together…
E3N88_14454	1	mmi-miR156e-5p;	KAD5803094.1	Hydrolase, alpha beta fold family protein
E3N88_14459	1	mmi-miR7804-5p;	KAD5803099.1	Belongs to the MIP aquaporin (TC 1.A.8) family
E3N88_14462	1	mmi-miR5523;	KAD5803102.1	ACT domain-containing protein
E3N88_14485	2	mmi-miR394c;mmi-miR394a;	KAD5803125.1	Belongs to the cytochrome P450 family(LUT1)
E3N88_14490	1	mmi-miR5523;	KAD5803130.1	ACT domain-containing protein
E3N88_14498	1	mmi-miR4995;	KAD5803138.1	Respiratory-chain NADH dehydrogenase, 30 Kd subunit(ndhJ)
E3N88_14504	1	mmi-miR171b-5p;	KAD5803144.1	DEAD-box ATP-dependent RNA helicase
E3N88_14506	7	mmi-miR166x-3p;mmi-miR166o-3p;mmi-miR166u-3p;mmi-cand59;mmi-miR166ab-3p;mmi-miR166f-3p;mmi-cand87;	KAD5803146.1	-
E3N88_14507	1	mmi-miR403b-5p;	KAD5803147.1	Nuclear transcription factor Y subunit
E3N88_14509	14	mmi-miR172h-3p;mmi-miR172k-3p;mmi-miR172m-3p;mmi-miR172i-3p;mmi-miR172j-3p;mmi-miR172o-3p;mmi-miR172c-3p;mmi-miR172a-3p;mmi-miR172f-3p;mmi-miR172l-3p;mmi-miR172n-3p;mmi-miR172g-3p;mmi-miR172e-3p;mmi-miR172b-3p;	KAD5803149.1
E3N88_14513	8	mmi-miR171j-3p;mmi-miR171o-3p;mmi-miR171n-3p;mmi-cand25;mmi-miR171f-3p;mmi-miR171b-3p;mmi-miR171i-3p;mmi-miR171k-3p;	KAD5803153.1	Serine arginine-rich splicing factor
E3N88_14522	1	mmi-miR951;	KAD5803162.1	Belongs to the TRAFAC class myosin-kinesin ATPase superfamily. Kinesin family
E3N88_14527	2	mmi-miR845a;mmi-miR845c;	KAD5803167.1	May antagonize Nodal signaling and subsequent organization of axial structures during mesodermal patterning
E3N88_14529	4	mmi-cand19;mmi-miR156z-5p;mmi-miR156f-5p;mmi-miR156x-5p;	KAD5803169.1	Protein PHOTOPERIOD-INDEPENDENT EARLY FLOWERING(PIE1)
E3N88_14537	1	mmi-miR172m-3p;	KAD5803177.1	FH protein interacting protein
E3N88_14548	1	mmi-miR845a;	KAD5803188.1	S-adenosyl-L-methionine-dependent protein-lysine N- methyltransferase that methylates elongation factor 1-alpha
E3N88_14593	2	mmi-cand3a;mmi-cand3b;	KAD5803233.1	RING-H2 zinc finger domain
E3N88_14612	3	mmi-miR397b;mmi-miR397d;mmi-miR397c;	KAD5803252.1	TLD domain-containing protein
E3N88_14614	3	mmi-miR395e;mmi-miR395h;mmi-miR395g;	KAD5803254.1	Belongs to the MCM family(MCM9)
E3N88_14618	10	mmi-cand65;mmi-cand92a;mmi-cand89;mmi-cand90a;mmi-cand88a;mmi-cand88b;mmi-cand88c;mmi-cand90b;mmi-cand91;mmi-cand92b;	KAD5803258.1	ABC transporter
E3N88_14651	1	mmi-cand113;	KAD5803291.1	RNA helicase
E3N88_14672	1	mmi-cand113;	KAD5803312.1	DEAD-box ATP-dependent RNA helicase
E3N88_14677	2	mmi-cand20;mmi-cand52;	KAD5803317.1	Belongs to the TRAFAC class myosin-kinesin ATPase superfamily. Kinesin family
E3N88_14684	2	mmi-cand13a;mmi-cand13b;	KAD5803324.1	Domain of unknown function (DUF4921)
E3N88_14700	1	mmi-miR858a;	KAD5803340.1
E3N88_14714	2	mmi-miR5139b;mmi-miR8155b;	KAD5803354.1
E3N88_14715	1	mmi-cand121;	KAD5803355.1	F-box FBD LRR-repeat protein At1g13570-like
E3N88_14734	1	mmi-cand117;	KAD5803374.1	ribonucleases P MRP protein subunit
E3N88_14744	3	mmi-miR5139b;mmi-miR5139a;mmi-miR8155b;	KAD5803384.1	Exostosin family
E3N88_14752	1	mmi-miR840-3p;	KAD5803392.1	Callose synthase 5
E3N88_14773	3	mmi-miR166ab-3p;mmi-miR5139b;mmi-miR8155b;	KAD5803413.1	Mitochondrial protein
E3N88_14775	1	mmi-cand19;	KAD5803415.1	Binds to the catalytic subunit of the cyclin dependent kinases and is essential for their biological function
E3N88_14788	1	mmi-miR840-3p;	KAD5803428.1	Callose synthase 5
E3N88_14804	21	mmi-miR172c-3p;mmi-miR172a-3p;mmi-miR172f-3p;mmi-miR172l-3p;mmi-miR172n-3p;mmi-cand31a;mmi-cand31b;mmi-miR172h-3p;mmi-cand15;mmi-cand108a;mmi-cand108b;mmi-miR172g-3p;mmi-miR172e-3p;mmi-miR172b-3p;mmi-miR172d-3p;mmi-miR172k-3p;mmi-miR172m-3p;mmi-miR172i-3p;mmi-miR172j-3p;mmi-miR172o-3p;mmi-miR172b-5p;	KAD5803444.1
E3N88_14811	2	mmi-miR159l-3p;mmi-miR159s-3p;	KAD5803451.1	lysM domain receptor-like kinase 4
E3N88_14813	1	mmi-miR166f-5p;	KAD5803453.1	helicase protein
E3N88_14815	2	mmi-miR845c;mmi-miR845a;	KAD5803455.1	Protein of unknown function (DUF1336)
E3N88_14817	1	mmi-miR166d-3p;	KAD5803457.1	zinc finger binding to DNA consensus sequence [AT]GATA[AG]
E3N88_14833	1	mmi-cand32;	KAD5803473.1	Protein kinase domain
E3N88_14835	1	mmi-cand10;	KAD5803475.1	SNO glutamine amidotransferase family
E3N88_14839	6	mmi-miR156z-5p;mmi-miR156f-5p;mmi-miR156x-5p;mmi-miR156t-5p;mmi-miR156ac-5p;mmi-miR156p-5p;	KAD5803479.1	Zinc finger protein JACKDAW-like
E3N88_14844	1	mmi-miR159i-3p;	KAD5803484.1	V-type proton ATPase subunit
E3N88_14845	9	mmi-miR159l-3p;mmi-miR159s-3p;mmi-miR159p-3p;mmi-miR159q-3p;mmi-miR159k-3p;mmi-miR159f-3p;mmi-miR159g-3p;mmi-miR166ab-3p;mmi-miR159j-3p;	KAD5803485.1	E3 SUMO-protein ligase(SIZ1)
E3N88_14876	2	mmi-cand118;mmi-miR396d-3p;	KAD5803516.1	Transcription initiation factor TFIID subunit
E3N88_14877	1	mmi-miR840-3p;	KAD5803517.1	Short calmodulin-binding motif containing conserved Ile and Gln residues.
E3N88_14891	2	mmi-miR845c;mmi-miR845a;	KAD5803531.1
E3N88_14892	1	mmi-miR7804-5p;	KAD5803532.1	Clathrin interactor EPSIN
E3N88_14906	1	mmi-miR167a-3p;	KAD5803546.1	isoform X1
E3N88_14907	2	mmi-miR845c;mmi-miR845a;	KAD5803547.1
E3N88_14908	1	mmi-miR7804-5p;	KAD5803548.1	Clathrin interactor EPSIN
E3N88_14912	1	mmi-miR159r-3p;	KAD5803552.1	2-isopropylmalate synthase
E3N88_14935	3	mmi-miR156z-5p;mmi-miR156f-5p;mmi-miR156x-5p;	KAD5803575.1	mitogen-activated protein kinase(MPK6)
E3N88_14937	1	mmi-miR159s-3p;	KAD5803577.1	Mitochondrial ribosome-associated GTPase
E3N88_14968	1	mmi-miR7804-5p;	KAD5803608.1	Transducin WD40 repeat-like superfamily protein
E3N88_14971	1	mmi-miR391-3p;	KAD5803611.1
E3N88_14984	1	mmi-miR396d-5p;	KAD5803624.1	-
E3N88_14990	6	mmi-miR858f;mmi-miR858a;mmi-miR858d;mmi-miR858c;mmi-miR858e;mmi-miR858b;	KAD5803630.1	transcription factor
E3N88_14995	1	mmi-miR858f;	KAD5803635.1	transcription factor
E3N88_14998	1	mmi-cand23;	KAD5803638.1
E3N88_15017	5	mmi-miR8155b;mmi-miR5139b;mmi-miR4995;mmi-cand1;mmi-miR8155a;	KAD5803657.1	-
E3N88_15020	1	mmi-miR172h-3p;	KAD5803660.1
E3N88_15028	2	mmi-cand48a;mmi-cand48b;	KAD5803668.1	F-Box protein
E3N88_15030	4	mmi-miR8155b;mmi-miR5139b;mmi-miR4995;mmi-miR8155a;	KAD5803670.1	Belongs to the small GTPase superfamily. Arf family
E3N88_15033	2	mmi-cand48a;mmi-cand48b;	KAD5803673.1	alkaline ceramidase
E3N88_15037	1	mmi-cand8;	KAD5803677.1	ethylene-responsive transcription factor
E3N88_15041	1	mmi-cand8;	KAD5803681.1	ethylene-responsive transcription factor
E3N88_15046	1	mmi-cand32;	KAD5803686.1	TMV resistance protein N-like
E3N88_15049	1	mmi-miR156a-3p;	KAD5803689.1	Calcium-binding protein
E3N88_15053	11	mmi-cand99a;mmi-cand100a;mmi-cand100b;mmi-cand100c;mmi-cand99b;mmi-cand99c;mmi-cand100d;mmi-cand99d;mmi-cand100e;mmi-cand99e;mmi-cand98;	KAD5803693.1	Filamin-type immunoglobulin domains
E3N88_15063	1	mmi-miR169a-3p;	KAD5803703.1	Heat Stress Transcription Factor
E3N88_15076	1	mmi-miR403c-5p;	KAD5803716.1	Belongs to the TRAFAC class myosin-kinesin ATPase superfamily. Kinesin family(KIN12B)
E3N88_15077	5	mmi-miR393f-5p;mmi-miR393a-5p;mmi-miR393b-5p;mmi-miR393c-5p;mmi-miR393e-5p;	KAD5803717.1	transcription factor
E3N88_15084	1	mmi-miR166j-5p;	KAD5803724.1	NADP-dependent alkenal double bond reductase
E3N88_15096	1	mmi-cand7;	KAD5507393.1	Protein NLP7-like isoform X1
E3N88_15105	4	mmi-miR5139b;mmi-cand11;mmi-miR163;mmi-miR395g;	KAD5507402.1
E3N88_15113	2	mmi-miR845c;mmi-miR845a;	KAD5507410.1
E3N88_15118	1	mmi-miR399c;	KAD5507415.1	Mitochondrial protein
E3N88_15119	1	mmi-cand21;	KAD5507416.1
E3N88_15127	12	mmi-miR5139b;mmi-miR5139a;mmi-miR8155b;mmi-miR5139b;mmi-miR5139b;mmi-miR395c;mmi-cand28a;mmi-cand28b;mmi-cand11;mmi-miR8155b;mmi-miR8155b;mmi-miR858f;	KAD5507424.1
E3N88_15150	1	mmi-miR4995;	KAD5507447.1	ORMDL family
E3N88_15168	3	mmi-miR397b;mmi-miR397d;mmi-miR397c;	KAD5507465.1	Reverse transcriptase (RNA-dependent DNA polymerase)
E3N88_15182	1	mmi-miR166d-3p;	KAD5507479.1	gag-polypeptide of LTR copia-type
E3N88_15184	1	mmi-miR164f-5p;	KAD5507481.1	-
E3N88_15199	1	mmi-miR172a-5p;	KAD5507496.1	Transcription factor
E3N88_15210	2	mmi-cand24;mmi-miR156g-5p;	KAD5507507.1	Monoacylglycerol lipase
E3N88_15236	4	mmi-miR8155b;mmi-miR845b;mmi-miR5139b;mmi-miR8155a;	KAD5507533.1	exocyst complex component
E3N88_15240	1	mmi-cand60;	KAD5507537.1	Gigantea-like(GI)
E3N88_15242	1	mmi-miR7804-5p;	KAD5507539.1	Belongs to the DHHC palmitoyltransferase family
E3N88_15251	3	mmi-miR845c;mmi-miR845a;mmi-miR5139b;	KAD5507548.1	aarF domain-containing protein kinase At1g71810
E3N88_15275	1	mmi-miR7804-5p;	KAD5507572.1	RimP N-terminal domain
E3N88_15303	1	mmi-miR7804-5p;	KAD5507600.1	Belongs to the HisA HisF family
E3N88_15308	2	mmi-miR2111a-5p;mmi-miR2111c-5p;	KAD5507605.1	-
E3N88_15330	1	mmi-miR160g-5p;	KAD5507627.1	emp24/gp25L/p24 family/GOLD
E3N88_15348	1	mmi-miR159s-3p;	KAD5507645.1	WD domain, G-beta repeat
E3N88_15357	1	mmi-miR6173;	KAD5507654.1	-
E3N88_15368	1	mmi-cand109;	KAD5507665.1	Electron transfer flavoprotein subunit alpha
E3N88_15374	1	mmi-miR159r-3p;	KAD5507671.1	N-terminal region of Chorein or VPS13
E3N88_15385	1	mmi-miR171g-3p;	KAD5507682.1
E3N88_15387	6	mmi-miR858d;mmi-miR858f;mmi-miR858e;mmi-miR858b;mmi-miR858a;mmi-miR858c;	KAD5507684.1	Myb-related protein
E3N88_15400	2	mmi-miR845c;mmi-miR845a;	KAD5507697.1	Centromere protein
E3N88_15406	1	mmi-miR3630-3p;	KAD5507703.1	Ribosomal protein S1-like RNA-binding domain
E3N88_15410	1	mmi-miR845a;	KAD5507707.1	AAA-type ATPase family protein
E3N88_15414	1	mmi-cand127;	KAD5507711.1	Serine threonine protein phosphatase 2A 57 kDa regulatory subunit B' beta
E3N88_15415	34	mmi-miR156z-5p;mmi-miR156f-5p;mmi-miR156x-5p;mmi-miR156ac-5p;mmi-miR156p-5p;mmi-miR156m-5p;mmi-miR156b-5p;mmi-miR156q-5p;mmi-miR156a-5p;mmi-miR156c-5p;mmi-miR156v-5p;mmi-miR156g-5p;mmi-miR156d-5p;mmi-miR156y-5p;mmi-miR157d-5p;mmi-miR156s-5p;mmi-miR156e-5p;mmi-miR156u-5p;mmi-miR156l-5p;mmi-miR156j-5p;mmi-miR156o-5p;mmi-miR156w-5p;mmi-miR156ab-5p;mmi-miR156n-5p;mmi-miR156ad-5p;mmi-cand122a;mmi-cand…	KAD5507712.1	Squamosa promoter-binding-like protein
E3N88_15421	1	mmi-cand4;	KAD5507718.1
E3N88_15422	1	mmi-cand4;	KAD5507719.1
E3N88_15443	6	mmi-miR156u-5p;mmi-miR156l-5p;mmi-miR156k-5p;mmi-miR156t-5p;mmi-miR156m-5p;mmi-miR5523;	KAD5507740.1	BONZAI 3-like
E3N88_15445	1	mmi-miR845b;	KAD5507742.1	Glycogen recognition site of AMP-activated protein kinase
E3N88_15460	3	mmi-miR156z-5p;mmi-miR156f-5p;mmi-miR156x-5p;	KAD5507757.1	phosphatase 2C
E3N88_15463	1	mmi-miR7804-5p;	KAD5507760.1	Photosynthetic NDH subunit of subcomplex B 1, chloroplastic
E3N88_15464	2	mmi-miR2111a-5p;mmi-miR2111c-5p;	KAD5507761.1	Methyladenine glycosylase
E3N88_15469	1	mmi-miR156r-5p;	KAD5507766.1	mTERF
E3N88_15473	1	mmi-miR159i-3p;	KAD5507770.1
E3N88_15474	3	mmi-miR398h;mmi-miR398d;mmi-miR398g;	KAD5507771.1	Belongs to the eukaryotic ribosomal protein eS8 family
E3N88_15488	6	mmi-cand15;mmi-cand108a;mmi-cand31a;mmi-cand31b;mmi-cand108b;mmi-miR172d-3p;	KAD5507785.1
E3N88_15495	1	mmi-miR6173;	KAD5507792.1	HIPL1 protein-like
E3N88_15498	1	mmi-miR9471a-3p;	KAD5507795.1	DNA RNA polymerases superfamily protein
E3N88_15503	4	mmi-miR398i;mmi-miR398b;mmi-miR398a;mmi-miR398c;	KAD5507800.1	LIM domain
E3N88_15505	1	mmi-miR7804-5p;	KAD5507802.1	glycerophosphoryl diester phosphodiesterase
E3N88_15510	2	mmi-miR159i-3p;mmi-miR159r-3p;	KAD5507807.1	gag-polypeptide of LTR copia-type
E3N88_15514	8	mmi-cand95;mmi-miR166ad-3p;mmi-cand86a;mmi-cand85;mmi-cand86b;mmi-miR166z-3p;mmi-miR166ac-3p;mmi-cand51;	KAD5507811.1
E3N88_15516	11	mmi-miR169a-5p;mmi-miR169b-5p;mmi-miR169d-5p;mmi-miR169e-5p;mmi-miR169i-5p;mmi-miR169f-5p;mmi-miR169g-5p;mmi-miR169h-5p;mmi-miR169c-5p;mmi-miR169j-5p;mmi-miR157d-5p;	KAD5507813.1
E3N88_15523	1	mmi-miR7804-5p;	KAD5507820.1	glycerophosphoryl diester phosphodiesterase
E3N88_15529	1	mmi-cand41;	KAD5507826.1	gag-polypeptide of LTR copia-type
E3N88_15532	2	mmi-miR845c;mmi-miR845a;	KAD5507829.1	DNA-dependent RNA polymerase catalyzes the transcription of DNA into RNA using the four ribonucleoside triphosphates as substrates
E3N88_15533	1	mmi-miR3630-3p;	KAD5507830.1	Cell division control protein 24, OB domain 1
E3N88_15540	1	mmi-cand20;	KAD5507837.1	transposition, RNA-mediated
E3N88_15568	1	mmi-miR156g-5p;	KAD5507865.1	Tetratricopeptide repeat
E3N88_15570	1	mmi-miR7804-5p;	KAD5507867.1	Belongs to the nucleosome assembly protein (NAP) family
E3N88_15573	2	mmi-miR845c;mmi-miR845a;	KAD5507870.1	poly(A) polymerase
E3N88_15578	1	mmi-miR1861h;	KAD5507875.1	Carbohydrate-binding protein of the ER
E3N88_15581	11	mmi-miR169a-5p;mmi-miR169b-5p;mmi-miR169d-5p;mmi-miR169e-5p;mmi-miR169i-5p;mmi-miR169f-5p;mmi-miR169g-5p;mmi-miR169h-5p;mmi-miR169c-5p;mmi-miR169j-5p;mmi-miR157d-5p;	KAD5507878.1
E3N88_15586	1	mmi-miR5083;	KAD5507883.1	DNA annealing helicase and endonuclease
E3N88_15587	2	mmi-cand30;mmi-cand40;	KAD5507884.1	threonine synthase
E3N88_15606	1	mmi-miR3630-3p;	KAD5507903.1	Cell division control protein 24, OB domain 1
E3N88_15609	2	mmi-miR845c;mmi-miR845a;	KAD5507906.1	DNA-dependent RNA polymerase catalyzes the transcription of DNA into RNA using the four ribonucleoside triphosphates as substrates
E3N88_15610	1	mmi-miR8155b;	KAD5507907.1	DnaJ molecular chaperone homology domain
E3N88_15623	1	mmi-miR172a-5p;	KAD5507920.1	3'-5'-exoribonuclease that specifically recognizes RNAs polyuridylated at their 3' end and mediates their degradation. Component of an exosome-independent RNA degradation pathway that mediates degradation of cytoplasmic mRNAs that have been deadenylated and subsequently uridylated at their 3'
E3N88_15631	2	mmi-miR168e-3p;mmi-miR168d-3p;	KAD5507928.1
E3N88_15637	1	mmi-miR171p-3p;	KAD5507934.1	GTP diphosphokinase CRSH chloroplastic
E3N88_15667	5	mmi-miR156t-5p;mmi-miR156b-5p;mmi-miR156q-5p;mmi-miR156a-5p;mmi-miR156c-5p;	KAD5507964.1	tocopherol cyclase(VTE1)
E3N88_15672	1	mmi-cand10;	KAD5507969.1	Regulator of chromosome condensation
E3N88_15677	1	mmi-miR845b;	KAD5507974.1
E3N88_15680	1	mmi-miR6478;	KAD5507977.1	DNA RNA polymerases superfamily protein
E3N88_15686	2	mmi-miR845c;mmi-miR845a;	KAD5507983.1	Protein of unknown function (DUF 659)
E3N88_15688	6	mmi-miR845c;mmi-miR845a;mmi-miR159o-3p;mmi-miR159e-3p;mmi-miR159n-3p;mmi-miR171e-3p;	KAD5507985.1	Acyltransferase-like protein At1g54570
E3N88_15690	4	mmi-cand32;mmi-cand19;mmi-miR395e;mmi-miR395h;	KAD5507987.1	DNA RNA polymerases superfamily protein
E3N88_15710	3	mmi-miR7804-5p;mmi-cand123a;mmi-cand123b;	KAD5508007.1	E3 ubiquitin-protein ligase
E3N88_15717	1	mmi-cand30;	KAD5508014.1	Belongs to the bacterial ribosomal protein bL36 family
E3N88_15724	7	mmi-miR169e-5p;mmi-miR169i-5p;mmi-miR169f-5p;mmi-miR169g-5p;mmi-miR169h-5p;mmi-miR169c-5p;mmi-miR169j-5p;	KAD5508021.1	Overexpressor of cationic peroxidase 3
E3N88_15732	3	mmi-miR845c;mmi-miR845a;mmi-miR396d-5p;	KAD5508029.1	Tesmin/TSO1-like CXC domain, cysteine-rich domain
E3N88_15733	2	mmi-miR156k-5p;mmi-miR156t-5p;	KAD5508030.1	Acyl-protein thioesterase
E3N88_15736	3	mmi-miR5139b;mmi-miR5139a;mmi-miR8155b;	KAD5508033.1	1-deoxy-D-xylulose-5-phosphate synthase(DXPS3)
E3N88_15746	1	mmi-miR947;	KAD5508043.1	transposition, RNA-mediated
E3N88_15757	1	mmi-miR6114-3p;	KAD5508054.1	GDP-fucose protein O-fucosyltransferase
E3N88_15763	1	mmi-miR6114-3p;	KAD5508060.1	GDP-fucose protein O-fucosyltransferase
E3N88_15766	1	mmi-miR398k;	KAD5508063.1	Conserved gene of
E3N88_15771	3	mmi-cand108a;mmi-cand108b;mmi-miR172d-3p;	KAD5508068.1	Possible Fer4-like domain in RNase L inhibitor, RLI
E3N88_15789	1	mmi-miR7804-5p;	KAD5508086.1
E3N88_15792	1	mmi-miR1425-5p;	KAD5508089.1	Plastidal glycolate glycerate translocator 1
E3N88_15794	1	mmi-miR156s-5p;	KAD5508091.1	transposition, RNA-mediated
E3N88_15820	1	mmi-miR7804-5p;	KAD5508117.1	ccd4,nced4(CCD4a)
E3N88_15829	1	mmi-miR4995;	KAD5508126.1	Monothiol
E3N88_15834	1	mmi-miR4995;	KAD5508131.1	Monothiol
E3N88_15841	3	mmi-miR845c;mmi-miR845a;mmi-miR393d-5p;	KAD5508138.1	Squamosa promoter-binding-like protein(SPL7)
E3N88_15845	2	mmi-miR845a;mmi-cand4;	KAD5508142.1	Acts as a Mg(2 ) transporter. Can also transport other divalent cations such as Fe(2 ), Sr(2 ), Ba(2 ), Mn(2 ) and Co(2 ) but to a much less extent than Mg(2 )
E3N88_15846	4	mmi-miR845a;mmi-miR845a;mmi-miR845c;mmi-miR845c;	KAD5508143.1	No apical meristem (NAM) protein
E3N88_15866	3	mmi-miR845c;mmi-miR845a;mmi-miR393d-5p;	KAD5508163.1	Squamosa promoter-binding-like protein(SPL7)
E3N88_15877	1	mmi-miR156e-5p;	KAD5508174.1
E3N88_15878	1	mmi-cand4;	KAD5508175.1	DNA RNA polymerases superfamily protein
E3N88_15879	1	mmi-miR845c;	KAD5508176.1	RING-type zinc-finger
E3N88_15880	1	mmi-miR3932b-5p;	KAD5508177.1	Belongs to the cyclin family
E3N88_15881	8	mmi-miR319e;mmi-miR319e;mmi-miR319h;mmi-miR319h;mmi-miR319m;mmi-miR319m;mmi-miR9471a-3p;mmi-miR9471a-3p;	KAD5508178.1	Rhomboid family
E3N88_15900	1	mmi-miR156e-5p;	KAD5508197.1
E3N88_15906	7	mmi-miR169j-5p;mmi-miR169e-5p;mmi-miR169i-5p;mmi-miR169f-5p;mmi-miR169g-5p;mmi-miR169h-5p;mmi-miR169c-5p;	KAD5508203.1	GTP-binding protein
E3N88_15925	1	mmi-cand104;	KAD5508222.1	receptor-like protein kinase
E3N88_15927	1	mmi-miR4995;	KAD5508224.1	ORM1-like protein
E3N88_15957	15	mmi-cand14a;mmi-cand14b;mmi-cand48a;mmi-cand48b;mmi-miR477e;mmi-miR477d;mmi-miR477a;mmi-cand27;mmi-cand54;mmi-miR477c;mmi-miR477h;mmi-miR477g;mmi-miR477i;mmi-miR477b;mmi-cand35;	KAD5508254.1
E3N88_15975	3	mmi-miR319p;mmi-miR159l-3p;mmi-miR159s-3p;	KAD5508272.1
E3N88_15980	1	mmi-miR172b-5p;	KAD5508277.1	DNA RNA polymerases superfamily protein
E3N88_15991	1	mmi-miR158a-5p;	KAD5508288.1	LURP-one-related
E3N88_15996	1	mmi-miR845b;	KAD5508293.1	gag-polypeptide of LTR copia-type
E3N88_15998	1	mmi-miR947;	KAD5508295.1	Inactive rhomboid protein
E3N88_16000	6	mmi-miR8155b;mmi-miR5139b;mmi-miR845c;mmi-miR845a;mmi-miR8155a;mmi-miR5139a;	KAD5508297.1	Belongs to the membrane-bound acyltransferase family
E3N88_16007	2	mmi-cand31a;mmi-cand31b;	KAD5508304.1	Copper chaperone for superoxide(CCS)
E3N88_16028	5	mmi-cand28a;mmi-cand28b;mmi-miR395l;mmi-miR395f;mmi-miR395a;	KAD5508325.1
E3N88_16030	6	mmi-miR8155b;mmi-miR5139b;mmi-miR845c;mmi-miR845a;mmi-miR8155a;mmi-miR5139a;	KAD5508327.1	Belongs to the membrane-bound acyltransferase family
E3N88_16032	1	mmi-miR947;	KAD5508329.1	Inactive rhomboid protein
E3N88_16068	1	mmi-miR947;	KAD5508365.1	PLATZ transcription factor family protein
E3N88_16073	1	mmi-miR166f-5p;	KAD5508370.1
E3N88_16075	1	mmi-miR845b;	KAD5508372.1
E3N88_16086	3	mmi-miR394c;mmi-miR394a;mmi-miR394d;	KAD5508383.1	MOS2-like
E3N88_16091	17	mmi-miR171a-3p;mmi-miR171j-3p;mmi-miR171o-3p;mmi-miR171n-3p;mmi-miR171d-3p;mmi-miR171l-3p;mmi-miR171h-3p;mmi-miR171f-3p;mmi-miR171b-3p;mmi-miR171i-3p;mmi-miR171k-3p;mmi-miR170-3p;mmi-miR171g-3p;mmi-miR171m-3p;mmi-miR171e-3p;mmi-miR171p-3p;mmi-miR171c-3p;	KAD5508388.1	Scarecrow-like protein
E3N88_16096	1	mmi-miR947;	KAD5508393.1	PLATZ transcription factor family protein
E3N88_16102	11	mmi-cand57a;mmi-cand57b;mmi-cand63;mmi-cand55;mmi-cand62;mmi-cand58a;mmi-cand57c;mmi-cand57d;mmi-cand58b;mmi-cand56;mmi-miR166e-3p;	KAD5508399.1	Reverse transcriptase (RNA-dependent DNA polymerase)
E3N88_16115	1	mmi-miR163;	KAD5508412.1	DUF761-associated sequence motif
E3N88_16123	1	mmi-miR156d-3p;	KAD5508420.1	Protein of unknown function (DUF789)
E3N88_16156	1	mmi-cand32;	KAD5508453.1
E3N88_16166	1	mmi-miR5139b;	KAD5508463.1
E3N88_16169	1	mmi-cand41;	KAD5508466.1	transcription factor
E3N88_16175	1	mmi-cand9;	KAD5508472.1	DDB1- and CUL4-associated factor 8-like
E3N88_16184	2	mmi-miR845a;mmi-miR845c;	KAD5508481.1	translocation protein
E3N88_16189	1	mmi-miR827;	KAD5508486.1	V-type proton ATPase subunit
E3N88_16203	1	mmi-miR858f;	KAD5508500.1	SANT SWI3, ADA2, N-CoR and TFIIIB'' DNA-binding domains
E3N88_16213	5	mmi-miR159c-3p;mmi-miR159a-3p;mmi-miR159m-3p;mmi-miR159d-3p;mmi-miR159b-3p;	KAD5508510.1	-
E3N88_16216	2	mmi-cand31a;mmi-cand31b;	KAD5508513.1	isoform X1
E3N88_16218	1	mmi-miR403c-5p;	KAD5508515.1	Isocitrate dehydrogenase (NAD
E3N88_16230	2	mmi-cand48a;mmi-cand48b;	KAD5508527.1	Exocyst complex component EXO70A1-like
E3N88_16236	2	mmi-miR845b;mmi-miR845b;	KAD5508533.1
E3N88_16249	1	mmi-cand30;	KAD5508546.1	Iron-sulfur cluster co-chaperone protein HscB
E3N88_16251	1	mmi-miR866-3p;	KAD5508548.1	Calcium-dependent protein kinase(CPK25)
E3N88_16271	3	mmi-miR395c;mmi-miR395e;mmi-miR395h;	KAD5508568.1	T-complex protein 1 subunit(CCT3)
E3N88_16278	8	mmi-miR160h-5p;mmi-miR160a-5p;mmi-miR160e-5p;mmi-miR160b-5p;mmi-miR160c-5p;mmi-miR160f-5p;mmi-miR160g-5p;mmi-miR160d-5p;	KAD5508575.1	Auxin response factors (ARFs) are transcriptional factors that bind specifically to the DNA sequence 5'-TGTCTC-3' found in the auxin-responsive promoter elements (AuxREs)
E3N88_16297	13	mmi-miR171a-3p;mmi-miR171j-3p;mmi-miR171o-3p;mmi-miR171n-3p;mmi-miR171d-3p;mmi-miR171l-3p;mmi-miR171h-3p;mmi-miR171f-3p;mmi-miR171b-3p;mmi-miR171i-3p;mmi-miR171k-3p;mmi-miR170-3p;mmi-miR171g-3p;	KAD5508594.1	Belongs to the GRAS family
E3N88_16311	2	mmi-miR5139b;mmi-miR8155b;	KAD5508608.1
E3N88_16312	1	mmi-miR8175;	KAD5508609.1	synthase
E3N88_16344	1	mmi-miR156y-5p;	KAD5508641.1	Peptidylprolyl isomerase domain and WD repeat-containing protein
E3N88_16352	1	mmi-miR5139b;	KAD5508649.1	UPF0481 protein At3g47200-like
E3N88_16361	1	mmi-miR157d-3p;	KAD5508658.1	4-hydroxyphenylpyruvate dioxygenase
E3N88_16362	1	mmi-cand30;	KAD5508659.1	magnesium transporter
E3N88_16373	1	mmi-cand30;	KAD5508670.1	magnesium transporter
E3N88_16383	2	mmi-miR394b;mmi-miR394a;	KAD5508680.1	Destroys radicals which are normally produced within the cells and which are toxic to biological systems(SODCP)
E3N88_16386	1	mmi-cand117;	KAD5508683.1	udp-sugar pyrophosphorylase(USP)
E3N88_16387	1	mmi-cand4;	KAD5508684.1	Shugoshin C terminus
E3N88_16390	1	mmi-miR403b-5p;	KAD5508687.1	ABC transporter F family member
E3N88_16399	5	mmi-miR395l;mmi-miR395f;mmi-miR395a;mmi-miR395e;mmi-miR395h;	KAD5508696.1	Protein ENHANCED DISEASE RESISTANCE
E3N88_16417	12	mmi-miR156r-5p;mmi-miR156k-5p;mmi-miR156b-5p;mmi-miR156q-5p;mmi-miR156a-5p;mmi-miR156c-5p;mmi-miR156ab-5p;mmi-miR156g-5p;mmi-miR156d-5p;mmi-miR156y-5p;mmi-miR156s-5p;mmi-miR156e-5p;	KAD5508714.1	E3 SUMO-protein ligase(SIZ1)
E3N88_16421	19	mmi-miR159c-3p;mmi-miR159a-3p;mmi-miR159m-3p;mmi-miR159d-3p;mmi-miR159b-3p;mmi-cand127;mmi-miR159o-3p;mmi-miR159e-3p;mmi-miR159n-3p;mmi-miR159p-3p;mmi-miR159q-3p;mmi-miR159k-3p;mmi-miR159f-3p;mmi-miR159g-3p;mmi-miR159j-3p;mmi-miR319j;mmi-miR159h-3p;mmi-miR159i-3p;mmi-miR159s-3p;	KAD5508718.1	LRR receptor-like serine threonine-protein kinase
E3N88_16423	1	mmi-cand11;	KAD5508720.1	RbcX protein
E3N88_16425	1	mmi-miR858a;	KAD5508722.1	transcription factor
E3N88_16426	1	mmi-cand41;	KAD5508723.1	Aldehyde dehydrogenase family 3 member
E3N88_16429	4	mmi-cand53;mmi-cand21;mmi-miR167a-3p;mmi-miR396i-5p;	KAD5508726.1	Belongs to the AAA ATPase family
E3N88_16432	1	mmi-cand41;	KAD5508729.1	Aldehyde dehydrogenase family 3 member
E3N88_16434	1	mmi-cand5;	KAD5508731.1	ZIP Zinc transporter
E3N88_16454	3	mmi-miR399f;mmi-miR399b;mmi-miR399d;	KAD5508751.1	DNA RNA polymerases superfamily protein
E3N88_16457	2	mmi-miR397b;mmi-miR397d;	KAD5508754.1	Protein NRT1 PTR FAMILY 7.1-like
E3N88_16459	1	mmi-miR172b-5p;	KAD5508756.1	DNA RNA polymerases superfamily protein
E3N88_16470	4	mmi-cand8;mmi-miR403c-3p;mmi-miR403a-3p;mmi-miR403b-3p;	KAD5508767.1
E3N88_16471	1	mmi-cand117;	KAD5508768.1
E3N88_16480	2	mmi-cand117;mmi-cand117;	KAD5508777.1	MutS domain III(MSH5)
E3N88_16488	1	mmi-cand42;	KAD5508785.1	acyl-activating enzyme 18
E3N88_16497	1	mmi-cand95;	KAD5508794.1	Belongs to the peptidase C2 family(DEK1)
E3N88_16510	1	mmi-cand24;	KAD5508807.1	G-type lectin S-receptor-like serine threonine-protein kinase SD3-1
E3N88_16517	1	mmi-miR5523;	KAD5508814.1	-
E3N88_16539	3	mmi-miR845c;mmi-miR845a;mmi-miR845b;	KAD5508836.1	reductase
E3N88_16555	1	mmi-miR156e-5p;	KAD5508852.1	Solute carrier family 35
E3N88_16559	2	mmi-cand48a;mmi-cand48b;	KAD5508856.1	Pectate lyase superfamily protein
E3N88_16565	3	mmi-miR156k-5p;mmi-miR156t-5p;mmi-miR156m-5p;	KAD5508862.1	gag-polypeptide of LTR copia-type
E3N88_16567	3	mmi-miR156k-5p;mmi-miR156t-5p;mmi-miR156m-5p;	KAD5508864.1	LRR receptor-like serine threonine-protein kinase
E3N88_16581	1	mmi-cand19;	KAD5508878.1
E3N88_16597	1	mmi-miR845a;	KAD5508894.1	Small subunit processome component 20 homolog
E3N88_16600	6	mmi-miR172c-3p;mmi-miR172a-3p;mmi-miR172f-3p;mmi-miR172l-3p;mmi-miR172n-3p;mmi-miR172h-3p;	KAD5508897.1	26S proteasome non-ATPase regulatory subunit 1 homolog
E3N88_16607	1	mmi-miR172a-5p;	KAD5508904.1	Domain of unknown function (DUF3883)
E3N88_16608	5	mmi-cand32;mmi-cand19;mmi-cand101a;mmi-cand101b;mmi-miR166i-3p;	KAD5508905.1	Domain of unknown function (DUF3883)
E3N88_16609	7	mmi-miR845a;mmi-miR845c;mmi-cand32;mmi-cand19;mmi-cand101a;mmi-cand101b;mmi-miR166i-3p;	KAD5508906.1	Domain of unknown function (DUF3883)
E3N88_16614	5	mmi-miR159c-3p;mmi-miR159a-3p;mmi-miR159m-3p;mmi-miR159d-3p;mmi-miR159b-3p;	KAD5508911.1	F-box Kelch-repeat protein
E3N88_16635	1	mmi-miR172b-5p;	KAD5508932.1
E3N88_16636	1	mmi-miR172b-5p;	KAD5508933.1
E3N88_16651	5	mmi-miR159c-3p;mmi-miR159a-3p;mmi-miR159m-3p;mmi-miR159d-3p;mmi-miR159b-3p;	KAD5508948.1	EXS family
E3N88_16653	2	mmi-cand48a;mmi-cand48b;	KAD5508950.1	Gamma-tubulin complex is necessary for microtubule nucleation at the centrosome
E3N88_16658	1	mmi-miR159s-3p;	KAD5508955.1	Rhodanese Cell cycle control phosphatase superfamily protein
E3N88_16669	2	mmi-cand22a;mmi-cand22b;	KAD5508966.1	Protein FAR1-RELATED SEQUENCE 5-like
E3N88_16678	2	mmi-cand22a;mmi-cand22b;	KAD5508975.1	Protein FAR1-RELATED SEQUENCE 5-like
E3N88_16681	1	mmi-miR403b-5p;	KAD5508978.1	Cleavage inducing molecular chaperone
E3N88_16688	2	mmi-miR845c;mmi-miR845a;	KAD5316742.1	Nucleolar protein
E3N88_16689	1	mmi-miR167h-5p;	KAD5316743.1	pre-mRNA-splicing factor
E3N88_16691	3	mmi-miR156u-5p;mmi-miR156l-5p;mmi-miR156t-5p;	KAD5316745.1	zinc finger CCCH domain-containing protein
E3N88_16698	1	mmi-miR398k;	KAD5316752.1	Belongs to the iron ascorbate-dependent oxidoreductase family
E3N88_16711	2	mmi-miR845c;mmi-miR845a;	KAD5316765.1	Belongs to the STXBP unc-18 SEC1 family(SEC1B)
E3N88_16720	6	mmi-miR396d-5p;mmi-cand119;mmi-miR396k-5p;mmi-miR396f-5p;mmi-miR396g-5p;mmi-miR396c-5p;	KAD5316774.1	Belongs to the cytochrome P450 family
E3N88_16721	6	mmi-miR396d-5p;mmi-cand119;mmi-miR396k-5p;mmi-miR396f-5p;mmi-miR396g-5p;mmi-miR396c-5p;	KAD5316775.1	Belongs to the cytochrome P450 family
E3N88_16725	1	mmi-miR159s-3p;	KAD5316779.1	homeobox protein
E3N88_16734	2	mmi-miR858e;mmi-miR858b;	KAD5316788.1	replication factor C
E3N88_16735	1	mmi-miR156ab-5p;	KAD5316789.1	Plant family of unknown function (DUF810)
E3N88_16751	1	mmi-miR167e-5p;	KAD5316805.1	Serine racemase
E3N88_16776	3	mmi-miR858f;mmi-miR858a;mmi-miR858d;	KAD5316830.1	SANT SWI3, ADA2, N-CoR and TFIIIB'' DNA-binding domains(MYBPA1)
E3N88_16778	5	mmi-miR858d;mmi-miR858f;mmi-miR858e;mmi-miR858b;mmi-miR858a;	KAD5316832.1	SANT SWI3, ADA2, N-CoR and TFIIIB'' DNA-binding domains(MYBPA1)
E3N88_16782	1	mmi-cand2;	KAD5316836.1
E3N88_16783	1	mmi-miR172b-5p;	KAD5316837.1	transcription factor
E3N88_16790	13	mmi-miR396e-5p;mmi-cand119;mmi-miR396o-5p;mmi-miR396n-5p;mmi-miR396m-5p;mmi-miR396h-5p;mmi-miR396a-5p;mmi-miR396b-5p;mmi-miR396j-5p;mmi-miR396k-5p;mmi-miR396f-5p;mmi-miR396g-5p;mmi-miR396c-5p;	KAD5316844.1	growth-regulating factor
E3N88_16791	1	mmi-miR171e-3p;	KAD5316845.1	iq-domain
E3N88_16797	3	mmi-miR395e;mmi-miR395h;mmi-miR395g;	KAD5316851.1	HEAT repeat-containing protein
E3N88_16826	13	mmi-miR395l;mmi-miR395f;mmi-miR395a;mmi-miR395d;mmi-miR395b;mmi-cand118;mmi-cand28a;mmi-cand28b;mmi-miR396b-3p;mmi-miR396a-3p;mmi-miR396c-3p;mmi-miR396d-3p;mmi-miR395g;	KAD5316880.1	Belongs to the adaptor complexes medium subunit family
E3N88_16838	1	mmi-cand34;	KAD5316892.1	Pentatricopeptide repeat-containing protein
E3N88_16842	1	mmi-miR5083;	KAD5316896.1	Fumarate hydratase 1
E3N88_16850	1	mmi-cand17;	KAD5316904.1	Vacuolar protein-sorting-associated protein 37 homolog
E3N88_16869	1	mmi-miR166f-5p;	KAD5316923.1	AarF domain-containing protein kinase
E3N88_16896	34	mmi-miR156z-5p;mmi-miR156f-5p;mmi-miR156x-5p;mmi-miR156ac-5p;mmi-miR156p-5p;mmi-miR156m-5p;mmi-miR156b-5p;mmi-miR156q-5p;mmi-miR156a-5p;mmi-miR156c-5p;mmi-miR156v-5p;mmi-miR156g-5p;mmi-miR156d-5p;mmi-miR156y-5p;mmi-miR157d-5p;mmi-miR156s-5p;mmi-miR156e-5p;mmi-miR156u-5p;mmi-miR156l-5p;mmi-miR156j-5p;mmi-miR156o-5p;mmi-miR156w-5p;mmi-miR156ab-5p;mmi-miR156n-5p;mmi-miR156ad-5p;mmi-cand122a;mmi-cand…	KAD5316950.1	Squamosa promoter-binding-like protein
E3N88_16903	1	mmi-miR159s-3p;	KAD5316957.1
E3N88_16911	1	mmi-miR397a;	KAD5316965.1	Belongs to the class I-like SAM-binding methyltransferase superfamily. rRNA adenine N(6)-methyltransferase family
E3N88_16920	2	mmi-cand28a;mmi-cand28b;	KAD5316974.1	MADS-box protein SOC1-like(SOC1)
E3N88_16928	1	mmi-miR171g-3p;	KAD5316982.1	LOB domain-containing protein
E3N88_16930	22	mmi-miR845c;mmi-miR845a;mmi-cand59;mmi-miR166f-3p;mmi-miR166d-3p;mmi-cand64;mmi-cand71a;mmi-cand71b;mmi-cand72;mmi-cand17;mmi-cand71c;mmi-cand71d;mmi-cand71e;mmi-cand71f;mmi-cand71g;mmi-cand70;mmi-miR8155b;mmi-miR165a-3p;mmi-miR165b-3p;mmi-miR166x-3p;mmi-miR166o-3p;mmi-miR166u-3p;	KAD5316984.1	Belongs to the STXBP unc-18 SEC1 family
E3N88_16945	1	mmi-miR167a-3p;	KAD5316999.1	vesicle-associated membrane protein
E3N88_16953	10	mmi-cand19;mmi-cand32;mmi-cand112;mmi-miR164g-5p;mmi-miR164e-5p;mmi-miR164a-5p;mmi-miR164c-5p;mmi-miR164d-5p;mmi-miR164b-5p;mmi-miR164h-5p;	KAD5317007.1	) efflux antiporter
E3N88_16967	1	mmi-miR319q;	KAD5317021.1	glycerol-3-phosphate acyltransferase
E3N88_16972	2	mmi-cand48a;mmi-cand48b;	KAD5317026.1	Belongs to the cysteine synthase cystathionine beta- synthase family
E3N88_16975	2	mmi-miR166i-5p;mmi-miR166g-5p;	KAD5317029.1	belongs to the protein kinase superfamily
E3N88_16978	1	mmi-cand109;	KAD5317032.1	Glycosyl hydrolases family 28
E3N88_16979	1	mmi-miR845a;	KAD5317033.1	50S ribosomal protein L5
E3N88_16981	1	mmi-miR156e-5p;	KAD5317035.1	39S ribosomal protein L46
E3N88_16986	1	mmi-cand8;	KAD5317040.1	Belongs to the glucose-6-phosphate 1-epimerase family
E3N88_17010	1	mmi-miR171b-5p;	KAD5317064.1	PPR repeat
E3N88_17020	2	mmi-miR845c;mmi-miR845a;	KAD5317074.1
E3N88_17026	2	mmi-miR319n;mmi-miR319d;	KAD5317080.1	Retrotransposon gag protein
E3N88_17045	1	mmi-miR169j-5p;	KAD5317099.1
E3N88_17058	3	mmi-miR172a-5p;mmi-cand46;mmi-cand65;	KAD5317112.1	PPP5 TPR repeat region
E3N88_17069	9	mmi-cand20;mmi-cand112;mmi-miR164g-5p;mmi-miR164e-5p;mmi-miR164a-5p;mmi-miR164c-5p;mmi-miR164d-5p;mmi-miR164b-5p;mmi-miR164h-5p;	KAD5317123.1	Belongs to the DOCK family
E3N88_17096	1	mmi-cand109;	KAD5317150.1	Regulator of biological processes that recruits a histone deacetylase to control gene transcription. May play a role in the entry into mitosis, negatively regulating the cell proliferation. Formation of stable complexes with geminiviridae replication-associated proteins may create a cellular environment which favors viral DNA replication(RBR1)
E3N88_17100	1	mmi-cand38;	KAD5317154.1	Component of the ubiquinol-cytochrome c reductase complex (complex III or cytochrome b-c1 complex), which is a respiratory chain that generates an electrochemical potential coupled to ATP synthesis
E3N88_17113	1	mmi-miR3932b-5p;	KAD5317167.1	Belongs to the ubiquitin-conjugating enzyme family
E3N88_17132	4	mmi-cand48a;mmi-cand48b;mmi-cand48a;mmi-cand48b;	KAD5317186.1	May play an essential role at the early stage of chromosomal DNA replication by coupling the polymerase alpha primase complex to the cellular replication machinery
E3N88_17141	1	mmi-miR172m-3p;	KAD5317195.1	cytochrome P450
E3N88_17143	2	mmi-cand26a;mmi-cand26b;	KAD5317197.1	Coilin N-terminus
E3N88_17195	1	mmi-cand30;	KAD5317249.1
E3N88_17196	9	mmi-cand112;mmi-miR160a-3p;mmi-miR164g-5p;mmi-miR164e-5p;mmi-miR164a-5p;mmi-miR164c-5p;mmi-miR164d-5p;mmi-miR164b-5p;mmi-miR164h-5p;	KAD5317250.1	Pentatricopeptide repeat-containing protein
E3N88_17199	1	mmi-miR779.2;	KAD5317253.1	Histidine kinase
E3N88_17217	1	mmi-miR167a-3p;	KAD5317271.1	-
E3N88_17254	10	mmi-miR168b-5p;mmi-miR168a-5p;mmi-miR168d-5p;mmi-miR168c-5p;mmi-miR168e-5p;mmi-miR168f-5p;mmi-miR168c-3p;mmi-cand60;mmi-miR168d-3p;mmi-miR168b-3p;	KAD5317308.1	May be involved in both secretory and endocytic intracellular trafficking in the endosomal prevacuolar compartments
E3N88_17255	14	mmi-miR166d-3p;mmi-cand86a;mmi-cand85;mmi-cand72;mmi-cand86b;mmi-cand73;mmi-cand74a;mmi-cand74b;mmi-miR166z-3p;mmi-cand55;mmi-cand58a;mmi-cand58b;mmi-cand56;mmi-miR166e-3p;	KAD5317309.1	Protein kinase domain
E3N88_17264	1	mmi-miR845c;	KAD5317318.1	transposition, RNA-mediated
E3N88_17277	1	mmi-cand41;	KAD5317331.1	Reverse transcriptase (RNA-dependent DNA polymerase)
E3N88_17292	3	mmi-miR167e-5p;mmi-cand66;mmi-miR166ag-3p;	KAD5317346.1	RCD1-SRO-TAF4 (RST) plant domain
E3N88_17296	1	mmi-miR158a-5p;	KAD5317350.1	Belongs to the terpene cyclase mutase family
E3N88_17312	2	mmi-miR158a-5p;mmi-miR403a-5p;	KAD5317366.1	BEST Arabidopsis thaliana protein match is Plant protein of
E3N88_17321	1	mmi-cand41;	KAD5317375.1	pentatricopeptide repeat-containing protein At5g04810
E3N88_17327	2	mmi-miR395d;mmi-miR395b;	KAD5317381.1	isoform X1
E3N88_17337	2	mmi-cand118;mmi-miR396d-3p;	KAD5317391.1	Nuclear transport factor 2 (NTF2) domain
E3N88_17353	1	mmi-miR158a-5p;	KAD5317407.1	Belongs to the peptidase M16 family
E3N88_17362	1	mmi-miR171e-3p;	KAD5317416.1	-
E3N88_17365	2	mmi-miR845a;mmi-miR845c;	KAD5317419.1	Protein kinase domain
E3N88_17367	14	mmi-miR396e-5p;mmi-cand30;mmi-cand119;mmi-miR396o-5p;mmi-miR396n-5p;mmi-miR396m-5p;mmi-miR396h-5p;mmi-miR396a-5p;mmi-miR396b-5p;mmi-miR396j-5p;mmi-miR396k-5p;mmi-miR396f-5p;mmi-miR396g-5p;mmi-miR396c-5p;	KAD5317421.1	membrane protein C776.05-like
E3N88_17373	2	mmi-miR845c;mmi-miR845a;	KAD5317427.1	Transmembrane protein 184 homolog DDB_G0279555
E3N88_17382	3	mmi-miR845a;mmi-miR171g-3p;mmi-miR171e-3p;	KAD5317436.1	respiratory burst oxidase homolog protein
E3N88_17413	1	mmi-miR6114-3p;	KAD5317467.1	acetylglucosaminyltransferase activity
E3N88_17422	1	mmi-miR395c;	KAD5317476.1
E3N88_17445	1	mmi-miR6114-3p;	KAD5317499.1	acetylglucosaminyltransferase activity
E3N88_17460	1	mmi-miR166h-5p;	KAD5317514.1	peptidyl-prolyl cis-trans isomerase
E3N88_17465	5	mmi-miR530e;mmi-miR530c;mmi-miR530b;mmi-miR530d;mmi-miR530a;	KAD5317519.1	Belongs to the TRAFAC class myosin-kinesin ATPase superfamily. Kinesin family
E3N88_17485	1	mmi-cand47;	KAD5317539.1	Protein STRUBBELIG-RECEPTOR FAMILY 2-like
E3N88_17534	5	mmi-miR858d;mmi-miR858f;mmi-miR858e;mmi-miR858b;mmi-miR858a;	KAD5317588.1	Transcription factor
E3N88_17562	2	mmi-miR845c;mmi-miR845a;	KAD5317616.1	Serine threonine-protein phosphatase PP1 isozyme 2
E3N88_17565	1	mmi-miR840-3p;	KAD5317619.1	Belongs to the Ca(2 ) cation antiporter (CaCA) (TC 2.A.19) family
E3N88_17577	2	mmi-cand117;mmi-cand117;	KAD5317631.1	F-box LRR-repeat protein 15
E3N88_17588	2	mmi-miR845c;mmi-miR845a;	KAD5317642.1	Eukaryotic mitochondrial regulator protein
[truncated: 2,543 more rows]
