# Supplementary material for: Integrated Analysis of Transcriptome and Small RNAome Reveals the Regulatory Network for Rapid Growth in Mikania micrantha
Source: Int J Mol Sci. 2022 Sep 13;23(18):10596. doi: 10.3390/ijms231810596 (PMC9501215; doi:10.3390/ijms231810596)
Supplement: Supplementary file 1 [file ijms-23-10596-s001.zip › Table S7.xlsx]

## Sheet: Sheet1
Table S7. The sequences of probes used in the study.
Oligonucleotide	Sequence(5`-3`)
mmi-miR159a-3p	TAGAGCTCCCTTCAATCCAAA
mmi-miR166a-3p	GGGGAATGAAGCCTGGTCCGA
mmi-miR167d-5p	CAGATCATGCTGGCAGCTTCA
mmi-miR168b-5p	GTTCCCGACCTGCACCAAGCGA
mmi-miR319b	GGGAGCTCCCTTCAGTCCAA
mmi-miR396f-5p	CAGTTCAAGAAAGCCGTGGAA
mmi-miR858b	CAAGGTCGAACAGACAACGAA
U6	TCATCCTTGCGCAGGGGCCA
